# Supplementary material for: Ancient gene duplications have shaped developmental stage-specific expression in Pristionchus pacificus
Source: BMC Evol Biol. 2015 Sep 15;15:185. doi: 10.1186/s12862-015-0466-2 (PMC4570658; doi:10.1186/s12862-015-0466-2)
Supplement: Additional file 1 — Table with expression fold changes and p-values. Excel file with all expression FPKM values for all genes, fold changes and FDR corrected p-values for all genes that were found to be significantly differentially expressed in at least one comparison. The file also includes the assignments of genes to expression biclusters. (XLS 19558 kb) [file 12862_2015_466_MOESM1_ESM.xls]

## Sheet: FPKM (all genes)
Gene_id	one-one_orthologs_in_C_elegans	D_1	D_2	J2_1	J2_2	J3_2	J4_2	J3_1	A_2	J4_1	A_1
Contig0-snapTAU.1	-	1.42541	4.52991	1.02081	0	0	0	0	0	0	0
Contig0-snapTAU.10	R01B10.4	1.63388	2.28714	0.417898	0.353798	0.210816	2.89489	3.31475	5.54833	7.52113	10.0605
Contig0-snapTAU.100	-	3.04528	3.64669	4.35552	8.14173	7.65324	11.7912	11.9001	10.1774	10.0306	9.65869
Contig0-snapTAU.101	-	13.7121	5.86609	2.26615	4.36036	2.44971	4.84514	2.36514	3.01878	0	0.836743
Contig0-snapTAU.102	-	5.89332	7.88583	4.66481	2.00884	2.40127	1.48179	0.463673	1.77545	0.814044	0.246059
Contig0-snapTAU.103	-	0.802858	4.57137	3.29012	3.35583	2.72789	0.0409772	0.0666763	0.297861	0.11706	0.0707666
Contig0-snapTAU.104	-	0	0	0	0	0	0	0	0	0	0
Contig0-snapTAU.105	F47G9.4	13.9286	15.4136	9.26254	6.90955	7.70216	7.44925	6.80417	6.54904	4.6129	3.7489
Contig0-snapTAU.106	-	12.5136	18.4637	8.59593	1.68915	2.9656	11.0271	7.25347	8.0399	10.0535	7.69844
Contig0-snapTAU.107	-	14.8793	24.1256	9.78605	5.02121	3.52624	12.5538	12.7101	15.3537	10.8916	9.6356
Contig0-snapTAU.108	F47G9.1	94.8535	83.2242	78.1194	100.075	98.3354	205.163	212.229	236.652	191.575	210.199
Contig0-snapTAU.109	Y60A3A.19	31.6574	27.6826	17.681	22.0584	25.2788	31.0959	35.1209	38.3689	29.9589	42.4876
Contig0-snapTAU.11	pme-1	2.24971	3.89557	0.537048	0.715393	0.357261	4.45161	4.91521	5.99844	7.16589	10.2962
Contig0-snapTAU.110	F09F7.3	13.7523	10.678	5.86681	6.87903	6.23739	28.2864	29.2808	29.2009	25.8284	19.1846
Contig0-snapTAU.111	-	130.327	96.3766	104.127	107.138	110.425	104.912	105.423	97.1977	79.5675	78.4662
Contig0-snapTAU.112	F40G9.2	381.307	301.088	259.673	280.445	237.242	419.081	388.164	381.622	382.691	276.507
Contig0-snapTAU.113	sec-20	30.4317	24.0404	26.2517	32.4512	31.323	22.8745	31.9217	28.5371	30.5552	40.8754
Contig0-snapTAU.114	F40G9.17	63.1112	51.1718	34.4863	30.9502	27.508	15.4085	20.8073	14.8459	15.202	18.586
Contig0-snapTAU.115	fce-2	7.77006	6.87212	1.04992	0.969684	1.24846	14.4115	11.8344	13.9861	19.6227	37.6812
Contig0-snapTAU.116	-	2.75733	2.04073	3.20403	2.36915	1.41252	1.9026	1.78369	1.63682	1.94383	2.40518
Contig0-snapTAU.117	-	3.70388	11.7708	0	0	0	0	0	0	0	0
Contig0-snapTAU.118	-	2.83938	4.51175	2.03344	2.34756	0	0	0	0	0	0
Contig0-snapTAU.119	-	12.856	19.4994	0	0	0	0	0	0	0	0
Contig0-snapTAU.12	-	1.46431	3.82255	10.9362	6.22629	4.37252	5.38107	3.12709	5.38826	3.29402	2.48919
Contig0-snapTAU.120	T04H1.2	7.75839	15.4001	2.16568	1.39357	1.59272	7.05935	4.9652	8.22917	7.80637	9.98901
Contig0-snapTAU.121	egl-10	78.5143	81.7716	51.1787	32.4011	28.0295	12.2088	10.7436	9.18498	6.88047	4.30291
Contig0-snapTAU.122	-	154.791	211.729	126.854	67.2876	61.7699	39.5834	26.2404	25.8805	20.9404	7.5955
Contig0-snapTAU.123	-	4.20392	10.688	0	0	0	4.63459	1.8853	2.40633	7.35536	4.66889
Contig0-snapTAU.124	-	24.3098	36.482	1.9344	2.23322	0	12.4075	8.07559	12.8842	0	6.42824
Contig0-snapTAU.125	F28C1.3	2.70424	8.00805	0.17606	0	0.285481	3.61367	2.11313	4.33884	4.73146	3.21787
Contig0-snapTAU.126	-	18.7542	20.8602	9.40168	6.20228	1.45189	0	2.80353	8.9458	0	1.48775
Contig0-snapTAU.127	-	0	13.8939	0	0	0	0.423906	0	0	0	0
Contig0-snapTAU.128	R01H2.7	58.5902	59.3094	39.8298	11.3112	11.7426	3.55205	6.89121	7.37704	2.86201	2.12341
Contig0-snapTAU.129	F35C11.5	1.33509	1.25358	1.47766	0.903135	1.03358	8.97616	8.39142	12.5631	23.2532	39.6687
Contig0-snapTAU.13	-	2.47727	10.825	18.6282	14.3372	16.3015	15.9312	7.40643	9.4533	3.25076	7.86078
Contig0-snapTAU.130	-	0	0	3.15493	3.64229	0	0	0	0	0	0
Contig0-snapTAU.131	-	0.640935	0.783414	2.89529	3.7094	3.89318	0.0905893	0.626462	1.55215	7.84986	3.59824
Contig0-snapTAU.132	-	80.4972	180.192	760.853	773.856	700.169	2.66114	2.39829	1.69467	0.847009	0.501466
Contig0-snapTAU.133	-	0	0	2.5096	2.89726	2.71287	0	0	0	0	0
Contig0-snapTAU.134	-	18.6139	23.0446	19.0918	15.0113	19.1659	11.9542	18.2639	22.6979	18.7045	22.3826
Contig0-snapTAU.135	-	9.37712	4.47004	0	1.55057	0	0	0	1.78916	47.5792	110.094
Contig0-snapTAU.136	-	1.29014	2.05002	0.307981	0.355556	0.665855	0	0	0.410266	19.9394	57.3136
Contig0-snapTAU.137	-	183.531	225.006	132.948	72.3819	61.2428	25.1947	39.419	33.2066	10.1502	12.5511
Contig0-snapTAU.138	-	0	0	0	0	0	0	0	0	0	0
Contig0-snapTAU.139	-	0	2.146	0	2.23322	0	4.96301	4.03779	10.3074	21.2668	10.7137
Contig0-snapTAU.14	-	0.524245	1.17494	0.192697	0.304333	0.231932	2.15801	2.34072	3.11064	7.10717	10.7141
Contig0-snapTAU.140	-	0.895029	0.888869	0.160245	0.369998	0.34645	0.205567	0	0	0	0
Contig0-snapTAU.141	-	2.77107	6.39513	0.0472506	0	0	0	0	0	0.115438	0
Contig0-snapTAU.142	-	0.408727	0.0541218	0.195142	0.0563214	0.316422	0.0625833	1.37474	3.37936	13.4086	3.51259
Contig0-snapTAU.143	-	10.5378	14.3805	18.556	9.53248	8.92581	2.05012	1.7606	2.36543	4.33821	4.03224
Contig0-snapTAU.144	lgc-39	9.4095	16.6717	21.2894	11.4973	11.1524	2.44802	2.36509	3.01871	5.24494	4.22766
Contig0-snapTAU.145	-	0	0.0541218	0.0975708	0.168964	0.105474	0.0625833	2.8004	6.3688	22.4669	7.72769
Contig0-snapTAU.146	-	0.0327938	0.111824	0.0567779	0.050842	0.0884273	0.00330875	0	0.00273085	0.0114663	0.0109424
Contig0-snapTAU.147	-	0.478769	0.361005	0.359775	0.874446	0.876612	0.0901559	0.0582414	0.106109	0.0487528	0.0288977
Contig0-snapTAU.148	mls-2	1.14263	0.226954	0.204576	0.236178	0.221147	0.787308	0.640536	0.272519	0	0
Contig0-snapTAU.149	-	0	0	0	0	0	0	0	0	0	1.89888
Contig0-snapTAU.15	-	3.04238	3.62573	1.61761	1.14336	1.17765	5.5054	5.68497	9.8507	13.4287	20.0027
Contig0-snapTAU.150	-	0	0	0	0	0	0.1049	0.512064	1.30716	2.697	0.951084
Contig0-snapTAU.151	-	0	0	0	0	0	0	0	0	1.20269	0
Contig0-snapTAU.152	-	0.9117	0	10.4467	49.7494	50.1123	0	0	0	1.59515	3.61621
Contig0-snapTAU.153	acs-3	2.15176	2.29236	1.54099	4.36672	5.09209	25.7437	13.1588	13.3897	0.941201	1.24143
Contig0-snapTAU.154	-	4.8789	5.89503	4.99165	3.30425	3.00522	3.08291	4.36533	4.19762	4.35081	5.1517
Contig0-snapTAU.155	-	2.59062	3.08735	3.24676	1.07094	1.00278	0	0.968163	0.617865	1.13317	0.513778
Contig0-snapTAU.156	-	32.0694	53.2395	20.6815	10.553	9.88139	21.6936	17.2917	22.3749	22.1928	28.8577
Contig0-snapTAU.157	-	38.2466	75.222	22.6912	7.90542	11.6114	27.2142	27.3258	28.7964	35.5091	41.2722
Contig0-snapTAU.158	-	98.2307	152.28	50.6167	15.8469	12.9836	55.0275	51.0368	67.4272	92.2223	105.484
Contig0-snapTAU.159	-	16.768	14.3878	6.96492	13.3089	7.52908	7.39431	5.51453	6.39868	0.586759	1.06415
Contig0-snapTAU.16	-	4.00352	5.18968	4.82888	4.52953	4.40439	0.580745	0.629975	0.402039	0.73734	0.334311
Contig0-snapTAU.160	-	12.0237	8.54862	7.53449	9.88451	8.515	3.95405	4.49348	2.93283	1.07576	0.812921
Contig0-snapTAU.161	-	2.89524	3.67233	0.7639	0.167981	0.235936	0.466644	0.531511	0.581488	0.622096	0.523823
Contig0-snapTAU.162	-	9.14212	18.8847	2.29152	2.64549	2.12325	20.5773	19.8162	20.0597	29.5916	40.2505
Contig0-snapTAU.163	dyci-1	8.34416	13.1051	0.356169	0.137063	0.12834	12.9964	11.2344	17.5022	19.6027	33.3378
Contig0-snapTAU.164	-	1.29531	0.514558	0.463822	0	0	1.78501	0.484082	1.23573	14.1646	3.59644
Contig0-snapTAU.165	-	81.4854	61.7969	108.755	119.43	94.6248	108.889	113.505	60.0697	97.2071	91.0858
Contig0-snapTAU.166	-	0	0.065404	0.353731	1.76961	1.78445	0.0756292	0.0615302	0	0	0.457134
Contig0-snapTAU.167	R05G6.9	0.846589	1.09299	0.227359	0.699946	0.409625	4.37493	4.6667	26.1981	2.68473	2.51846
Contig0-snapTAU.168	F55C5.11	3.94958	1.88275	2.182	0.653089	1.04833	2.28077	1.01214	1.61482	0.296158	0.268557
Contig0-snapTAU.169	-	0	0	0	0	0	0	0	0	0	0
Contig0-snapTAU.17	-	1.25381	0.840411	0.453929	0.587877	0.448826	0.740211	0.873159	0.857748	0.613417	0.902019
Contig0-snapTAU.170	-	1.05478	0.838013	1.51077	0.872071	0	22.2876	11.0373	6.03756	14.7639	6.69394
Contig0-snapTAU.171	-	70.6554	202.341	423.15	174.436	158.81	147.165	208.215	55.0497	262.992	193.141
Contig0-snapTAU.172	-	1.63e-09	0.254617	0.226505	0.532858	0.495419	0.285593	6.73e-09	5.83564	5.82e-09	1.38e-08
Contig0-snapTAU.173	-	0	0.123357	0.555971	0.641853	0.240402	0	0	0	0	0
Contig0-snapTAU.174	-	0	0	0	0	0	0	0	0	0	0
Contig0-snapTAU.175	daam-1	2.4543	3.80235	1.58189	1.01459	1.04502	1.12739	1.14652	3.45357	0.912505	0.389394
Contig0-snapTAU.176	-	1.00037	3.37786	0.268659	0.310159	0.484033	1.83809	1.40197	2.74378	0.437574	0.495991
Contig0-snapTAU.177	-	0.331514	5.79449	31.5763	13.9786	10.0092	8.52778	11.6459	3.47892	15.6609	3.9448
Contig0-snapTAU.178	-	0	0.34167	1.23192	1.06667	1.99757	0	0	0.410266	0	0
Contig0-snapTAU.179	-	0.248788	2.76724	7.12684	30.2369	28.12	0.457125	0.371907	0.949377	0	0.592082
Contig0-snapTAU.18	-	6.01578	7.10098	3.56969	3.0553	2.92739	3.31604	1.41316	0.983842	1.95473	2.86336
Contig0-snapTAU.180	-	0	0.436651	0.787194	0.681596	1.0637	0.252459	0.205395	0.524317	0.2404	0.217995
Contig0-snapTAU.181	-	0	0	51.5776	31.8991	41.8165	0	0	0	0	0
Contig0-snapTAU.182	-	1.08344	9.46866	66.7286	32.2478	20.5497	3.48377	6.88334	5.68483	0	0
Contig0-snapTAU.183	-	0	0	0	0	0	0	0	0.447249	4.10128	1.85952
Contig0-snapTAU.184	twk-46	3.6421	7.48352	0.809477	0.207671	0.486136	0.23076	0.563223	0.958504	0.933883	0.797032
Contig0-snapTAU.185	-	0.188707	0	0.135144	0.15602	0.14609	0	0	0.900135	10.5654	11.5268
Contig0-snapTAU.186	-	38.2578	194.348	1325.1	883.749	843.661	346.151	383.004	259.911	273.835	266.708
Contig0-snapTAU.187	-	0.508639	0.565755	2.54986	2.35499	3.22892	2.8972	3.19348	3.29966	2.04686	1.37189
Contig0-snapTAU.188	-	7.88982	7.27584	4.18731	3.72753	2.94494	0.64718	0.947756	0.403227	0.246507	0.335299
Contig0-snapTAU.189	-	11.3674	22.9591	3.67809	2.83083	1.69643	0.0629113	0.255916	0.0653284	0.179719	0
Contig0-snapTAU.19	-	9.49899	8.21063	2.70338	2.37058	1.82048	0.909631	0.99445	0.826508	0.703772	1.05545
Contig0-snapTAU.190	-	3.73163	7.12892	5.62656	5.10164	4.31175	0.796476	0.339889	0.278076	0.311825	0.250879
Contig0-snapTAU.191	-	0	0.475024	1.37971	1.37314	1.5429	0	0.0496544	0.0633771	0.116234	0.158101
Contig0-snapTAU.192	-	0.613398	1.78692	9.22508	4.67703	5.6457	0.187844	0.25471	0.195061	0.357743	0.162201
Contig0-snapTAU.193	-	0	1.47584	12.9707	9.5989	7.54993	4.26644	0.694216	3.10126	1.21879	0
Contig0-snapTAU.194	-	1.00978	2.65512	10.1587	8.40834	8.07796	1.98791	1.94078	2.93588	1.72469	0.286089
Contig0-snapTAU.195	-	24.1305	23.1186	15.9258	13.1049	11.9046	5.21619	5.1279	5.19091	2.69048	2.81507
Contig0-snapTAU.196	-	28.7219	20.5905	18.7516	18.3347	18.2021	7.36379	6.39042	5.86248	5.14217	2.33146
Contig0-snapTAU.197	-	16.9819	15.3045	7.5777	5.22623	4.65115	4.24309	3.16974	3.05432	1.70962	1.54596
Contig0-snapTAU.198	-	38.2167	35.462	18.5943	16.2809	13.3815	8.30844	8.17689	6.26201	3.31776	2.66141
Contig0-snapTAU.199	-	6.44949	4.7899	2.30942	3.70945	2.71357	3.73544	5.55417	3.34393	2.08515	1.22347
Contig0-snapTAU.2	-	0	0	4.81706	1.39029	4.55634	20.8557	23.252	11.2295	10.2975	8.00382
Contig0-snapTAU.20	-	0.300503	0.238748	0.215208	0	0	0	1.12304	0.860044	5.25774	0.715159
Contig0-snapTAU.200	-	0	0	0	2.34756	0	0	0	0	0	0
Contig0-snapTAU.201	-	49.7881	36.9193	16.6395	27.4427	2.56962	15.2469	17.3663	9.4996	8.71115	2.63309
Contig0-snapTAU.202	-	12.9351	11.8309	5.82927	6.52107	5.22678	3.21726	2.45242	1.86607	1.37999	0.650717
Contig0-snapTAU.203	-	2.25204	2.55998	1.71941	1.21366	1.15431	0.917614	0.745919	0.510308	0.61049	0.3726
Contig0-snapTAU.204	-	5.15842	5.42129	4.00183	3.59709	3.22877	4.576	5.69655	4.39437	5.45481	7.33322
Contig0-snapTAU.205	-	14.0076	7.22808	19.5462	61.3686	54.6681	158.274	105.13	199.072	9.47485	10.7111
Contig0-snapTAU.206	-	1.10031	1.96692	0.0984991	0.227429	0.42591	0.252715	0.411206	1.31212	3.72997	8.94685
Contig0-snapTAU.207	gei-6	1.39567	2.68588	0.222115	0.30771	0.336148	0.341922	0.509996	1.71612	6.1048	12.2527
Contig0-snapTAU.208	-	37.8344	35.3637	4.25025	1.84005	4.0202	14.3124	13.8622	24.0627	31.8004	43.5492
Contig0-snapTAU.209	R01B10.6	16.5687	24.6583	2.96351	1.92262	2.759	8.29092	9.19471	10.6243	17.2011	22.2557
Contig0-snapTAU.21	-	0	0.34943	0.104992	0.363631	0.453986	0	0.109578	1.39861	5.38663	1.3956
Contig0-snapTAU.210	jamp-1	11.6022	14.7674	4.49365	3.52379	2.10803	6.3084	5.57482	5.0825	4.03924	1.78443
Contig0-snapTAU.211	-	3.85587	5.12952	1.15594	0	0.416523	8.97959	6.5013	12.1476	4.23611	5.40629
Contig0-snapTAU.212	cgp-1	11.8566	12.6433	7.33597	5.21884	5.26383	10.7899	6.20623	11.4735	5.65222	3.8281
Contig0-snapTAU.213	-	30.7819	30.8125	26.609	18.4989	16.2718	12.0842	9.73008	11.3842	4.98241	4.41048
Contig0-snapTAU.214	C01G10.7	1.08787	2.59291	0	0	0	0	0	0	4.75845	11.2189
Contig0-snapTAU.215	-	40.5438	31.5991	16.5693	18.7644	14.3291	24.0896	20.3399	19.7599	18.7945	18.3539
Contig0-snapTAU.216	-	42.797	32.4564	21.7546	19.1766	19.4621	22.6834	21.4745	19.8432	16.1017	19.4681
Contig0-snapTAU.217	-	1.26572	2.21234	18.2197	9.83688	10.7786	392.453	374.099	228.942	334.066	246.101
Contig0-snapTAU.218	F22F7.7	9.35235	10.6893	12.4555	2.4418	3.17555	6.48172	10.0562	14.2442	22.8225	36.8353
Contig0-snapTAU.219	C30H6.7	73.5321	58.3839	60.2785	59.1437	55.5236	74.5104	62.8073	61.9517	51.1207	52.3996
Contig0-snapTAU.22	-	18.5795	18.6977	16.8541	18.4335	24.9316	3.41382	8.33223	0	9.75227	0
Contig0-snapTAU.220	-	39.1692	35.244	8.78715	6.63296	5.48014	8.67107	10.2292	13.5063	12.7982	16.4722
Contig0-snapTAU.221	-	26.7138	23.2171	6.89504	7.3435	7.1386	4.48486	4.45962	6.4683	7.8295	10.1118
Contig0-snapTAU.222	-	0.717371	0.142487	0	0	0.138841	0.164763	0.268095	0.171093	0.470679	1.56498
Contig0-snapTAU.223	gck-1	2.94326	3.83738	0.189165	0.249584	0.262912	3.03333	2.36913	7.43369	11.8838	18.8136
Contig0-snapTAU.224	-	2.02909	2.56914	2.5924	4.69328	3.88679	0.78001	1.0653	1.02344	0.268141	0.279623
Contig0-snapTAU.225	-	16.2306	16.5794	0	0.958513	0.897512	8.52065	4.33263	14.378	8.11364	24.8314
Contig0-snapTAU.226	ZC190.4	2.074	4.11944	0.0495102	0.285791	0	1.77836	1.08513	5.47412	3.99163	6.08753
Contig0-snapTAU.227	-	0	0	0	0	0	0	0.53882	1.71933	14.8203	5.4328
Contig0-snapTAU.228	-	66.4509	46.9287	64.9631	18.3135	23.6806	35.854	28.7758	4.02504	12.9184	4.18371
Contig0-snapTAU.229	-	50.8215	28.3457	29.2272	17.4016	9.538	13.2053	8.44132	1.95894	5.83815	5.29404
Contig0-snapTAU.23	-	0	0	0.0820965	0.0947782	0.0887463	0	0	0	0.300855	0
Contig0-snapTAU.230	-	0	0	0.176812	0.102062	0.0955667	0.113409	0	0	0	0
Contig0-snapTAU.231	-	5.23197	4.98397	8.48151	4.25631	3.80017	0.599136	1.19954	0.916462	0.373069	0.508349
Contig0-snapTAU.232	-	1.10898	4.99279	0	0.30563	0	0.33961	1.1052	3.17392	2.91049	0.293248
Contig0-snapTAU.233	C56A3.8	2.57033	6.69812	0	0.170008	0.238783	0.37782	1.07585	4.70803	5.84631	3.91491
Contig0-snapTAU.234	D1054.9	0.0972784	0.154574	2.508	4.50398	5.87414	2.50236	1.96316	26.7275	0.425506	0
Contig0-snapTAU.235	-	0	0.134953	0.608232	0	0.1315	0	0	0	0	0
Contig0-snapTAU.236	-	0.985247	1.25308	0.897579	1.2751	1.31894	0.313665	0.158523	0.338106	0.10856	0.0811086
Contig0-snapTAU.237	Y61A9LA.7	5.70111	9.05899	14.17	30.2224	28.0393	10.7834	5.76519	64.7866	2.05366	0.798111
Contig0-snapTAU.238	-	0.115551	0	0.248258	0.286607	0.178911	0	0.259102	1.43307	3.74021	1.09999
Contig0-snapTAU.239	-	4.77185	5.4955	14.4116	11.5825	11.7717	5.06765	9.2275	75.5454	10.5703	0.694579
Contig0-snapTAU.24	-	0	0.126761	0.685573	0	0	0.146579	0.119253	0	0	0
Contig0-snapTAU.240	-	0.382406	0.15191	3.28635	3.95209	5.03277	5.97241	5.00193	3.83057	3.67991	7.58397
Contig0-snapTAU.241	-	0.242744	0.482147	2.17303	1.00348	0.751696	0.22301	0	0.115789	0	0.0962832
Contig0-snapTAU.242	ttll-15	0.210185	0.612299	2.29835	3.42884	2.31829	2.27358	2.41394	2.63475	1.80909	3.64313
Contig0-snapTAU.243	-	45.6854	44.6312	33.0448	24.7921	19.5467	87.5241	93.7624	79.9997	57.9007	70.3867
Contig0-snapTAU.244	grl-10	0.155354	0	0.667547	1.99088	1.68378	16.6274	5.05111	38.9047	0.407721	0.246482
Contig0-snapTAU.245	-	10.0819	12.7728	3.41498	1.35171	0.949266	1.1265	0.814661	0.649878	0.715126	1.94543
Contig0-snapTAU.246	-	15.5402	17.1481	4.94632	2.8552	0.668372	2.37948	1.29059	0	0	0.684883
Contig0-snapTAU.247	-	0	0	0	0	0	0	0	0	0	0
Contig0-snapTAU.248	-	0.473422	2.00603	8.3631	21.3975	17.8367	0	0.235903	0.150549	0	0.250374
Contig0-snapTAU.249	-	0.735382	2.33703	7.07214	3.73487	3.65983	4.0536	5.73209	5.51223	4.13568	3.25021
Contig0-snapTAU.25	-	0	0	0	0	0	0	0	0	0	0
Contig0-snapTAU.250	C24G6.2	15.5442	22.8823	13.0061	11.4906	10.491	9.53631	6.34671	17.4248	4.21446	2.39198
Contig0-snapTAU.251	-	0	0.53751	1.45353	0	2.09503	2.48618	0	5.1634	0	0
Contig0-snapTAU.252	-	0.779106	3.99966	26.5103	29.7796	26.8482	8.25887	11.5571	139.401	12.216	1.52137
Contig0-snapTAU.253	-	9.63437	20.1232	28.036	23.7164	20.5871	12.6159	10.9157	10.8548	6.55963	4.63413
Contig0-snapTAU.254	-	0.386513	1.42025	8.99611	11.1847	11.0339	3.99477	6.03066	150.444	8.62231	1.60974
Contig0-snapTAU.255	-	0	0	0.158377	0.182842	0.285342	0	0	0	0.580396	0.175435
Contig0-snapTAU.256	-	0.199249	0.356181	0.463755	0.658945	1.11833	3.66103	3.68593	135.055	6.18793	0.316125
Contig0-snapTAU.257	R08F11.1	20.1058	18.1157	18.8768	6.65545	6.30435	22.8398	17.1827	19.1096	20.4714	22.6326
Contig0-snapTAU.258	-	2.63312	3.07491	3.62235	4.74906	4.05524	5.18511	5.3347	5.30411	10.2706	12.2937
Contig0-snapTAU.259	-	11.0792	12.6918	2.95235	0.639077	0.797873	0.71013	0.770327	0.491609	0.676209	0.204396
Contig0-snapTAU.26	-	0	0	0	0	0	0	0	0	0	0
Contig0-snapTAU.260	grl-2	0	0.260134	0.175864	0.947474	0.760436	2.18083	1.16245	8.82421	0.0716089	0
Contig0-snapTAU.261	-	0	0	0	0.209295	0	0.232565	0.756838	0	0	0
Contig0-snapTAU.262	-	0	0	0	0.396591	0.371351	0.440684	1.07559	0	0	0
Contig0-snapTAU.263	-	0	0	0.239638	0.0922187	0	0	0	0	0	0
Contig0-snapTAU.264	-	0.677071	0.627583	0	0.0932985	0.0873608	0	0	0	0	0
Contig0-snapTAU.265	dhs-21	0.319098	1.14085	1.59967	3.1659	2.03804	7.32893	7.15518	3.34863	5.02477	2.65794
Contig0-snapTAU.266	-	7.26456	5.64195	0.292279	1.01228	0.315954	18.5222	12.6899	14.3281	14.0671	26.4835
Contig0-snapTAU.267	-	3.54785	4.22812	1.27041	0	0	6.51886	7.29245	8.46165	11.639	23.2194
Contig0-snapTAU.268	-	0	0.513453	0	0	0	0.395818	0.885578	2.26064	21.2012	8.88637
Contig0-snapTAU.269	-	0.153441	0.731449	0	0	0	0.140967	0.688127	2.6349	17.8531	6.57307
Contig0-snapTAU.27	-	0	0	0	0	0	0	0	0	0	0
Contig0-snapTAU.270	-	0	0	0	0	0	0	0	0	0	0.463675
Contig0-snapTAU.271	-	0.379978	0	0	0	0	0.349088	0.56802	0.725	6.98067	3.61719
Contig0-snapTAU.272	-	0	0	0	0.424428	0	0	0	0	0	0
Contig0-snapTAU.273	Y43F8B.3	0.574789	1.2069	1.0291	1.79907	1.81171	0.942967	0.828551	9.96822	0.287336	0.0977087
Contig0-snapTAU.274	-	0.241729	0.576157	0	0.0999289	0.187138	0.666234	0.542033	2.3061	0.105735	0
Contig0-snapTAU.275	-	0.515639	0.136557	0.492371	0.568429	1.19757	0.631627	0.770816	6.72292	0	0
Contig0-snapTAU.276	-	0.883726	1.15646	0.871667	1.3565	1.18478	0.262044	0.140124	0.253894	0.115575	0.121291
Contig0-snapTAU.277	-	0	0	0	2.03195	1.90263	2.25786	0	10.9415	0	0.649877
Contig0-snapTAU.278	grl-5	1.08483	3.98623	3.49608	9.52974	6.40374	7.47477	1.82439	139.974	0.830401	0.215145
Contig0-snapTAU.279	-	0.62035	4.92864	0.222134	0.512895	0	0	0.231837	0.887724	0	0
Contig0-snapTAU.28	-	0.831665	1.24657	0.667724	1.39927	1.2071	0.222486	0.187057	0.228252	0.154985	0.128842
Contig0-snapTAU.280	-	0.11111	0.971042	0.159145	0.367457	0.0860179	0.102078	0.0830482	0.741998	0	0
Contig0-snapTAU.281	-	0.448653	1.85355	8.80379	18.2131	13.7543	5.72931	3.82288	187.635	11.5916	0.747416
Contig0-snapTAU.282	-	22.0268	59.5006	91.4931	40.0651	64.7992	0	9.87822	0	3.85391	3.49473
Contig0-snapTAU.283	erl-1	70.3579	87.8256	142.879	83.8354	75.9517	6.04802	5.19389	11.6885	4.6393	5.07732
Contig0-snapTAU.284	-	0.798592	0	0	0	0.618243	10.2714	5.96898	2.28558	2.7945	1.90055
Contig0-snapTAU.285	-	2.95794	6.46268	631.797	1168.37	926.278	0	13.818	74.7799	3.8815	0.586625
Contig0-snapTAU.286	-	56.2482	65.0274	12.4884	12.8156	10.9091	85.6583	63.8969	100.264	113.824	160.133
Contig0-snapTAU.287	ZK856.10	11.6204	10.3514	7.31328	6.55059	6.67892	12.6167	12.7651	11.9257	8.16341	9.21832
Contig0-snapTAU.288	-	3.38201	2.85481	0.948504	1.13651	2.69372	0.566438	2.26745	1.30931	1.31562	0.792738
Contig0-snapTAU.289	tag-315	6.41527	10.2664	1.17177	0.555676	0.667265	4.85982	4.77453	5.06766	5.20451	7.98347
Contig0-snapTAU.29	-	0.805037	0.614591	1.03515	1.83731	0.879572	2.3785	2.03593	1.69968	1.73545	1.67442
Contig0-snapTAU.290	arid-1	6.6896	9.37914	1.79335	1.83376	3.44795	5.86642	6.23002	7.71288	15.4911	23.9657
Contig0-snapTAU.291	-	9.39838	17.7662	4.17768	5.89481	2.75982	12.8026	5.32909	11.4395	22.6811	35.9927
Contig0-snapTAU.292	-	2.37506	6.46962	64.7564	353.88	290.119	21.1964	21.4294	748.448	30.1275	3.22991
Contig0-snapTAU.293	-	2.3206	8.16496	70.8687	374.819	322.733	28.3244	22.6724	802.444	24.7963	2.89285
Contig0-snapTAU.294	F54F3.4	86.2034	68.3856	34.9771	24.468	21.3634	35.5008	33.4929	27.6793	26.7733	25.301
Contig0-snapTAU.295	-	1.84724	4.40287	0.330729	0.190909	0.536277	1.2728	0.69035	1.10142	1.61601	2.9308
Contig0-snapTAU.296	-	0.655512	0	0.704174	0.541966	0	0.301111	6.61439	14.696	51.7544	22.2305
Contig0-snapTAU.297	-	5.71118	4.54636	5.95124	5.31284	4.82355	0.453225	0.23836	0.13727	1.20507	1.46758
Contig0-snapTAU.298	-	13.6543	18.1626	5.33378	3.07885	1.52881	17.8315	14.0856	14.8563	17.9669	19.7837
Contig0-snapTAU.299	-	0	43.9895	726.956	1832.27	1345.27	10.4342	5.30566	341.306	9.93582	7.88359
Contig0-snapTAU.3	-	0.173401	0.596985	4.34637	8.9364	9.79957	10.6999	11.1677	6.28614	6.72513	5.91495
Contig0-snapTAU.30	C37H5.5	19.0281	16.1566	7.87916	8.01516	8.37774	21.6651	19.682	19.8735	21.6163	21.426
Contig0-snapTAU.300	-	24.0685	35.6575	9.22677	4.44811	5.37069	33.7531	25.9793	29.1745	31.9344	39.9836
Contig0-snapTAU.301	-	11.1192	9.919	7.40425	4.35465	4.37955	1.07529	1.02064	0.1861	1.36523	1.08325
Contig0-snapTAU.302	-	13.4402	13.585	4.49181	2.40763	2.54343	0.274391	0.167429	0	0.195963	0.0592333
Contig0-snapTAU.303	-	0	0.0304566	0.0549071	0.190166	0	0.0352181	0.515748	0.87771	2.08806	1.09477
Contig0-snapTAU.304	scpl-4	7.41989	7.15509	1.08141	0.600908	0.730625	26.2622	26.0025	29.2148	35.9536	30.2826
Contig0-snapTAU.305	H27A22.1	13.8914	15.7354	6.40244	5.34458	4.2591	22.8707	21.5883	47.4988	25.6285	31.6413
Contig0-snapTAU.306	-	64.3101	55.7389	25.4499	52.7914	43.9294	59.5033	79.1705	83.4432	87.8497	101.578
Contig0-snapTAU.307	-	1.19854	1.53416	0.190743	0.220208	0.412387	1.28463	1.09491	1.68336	4.95131	7.65916
Contig0-snapTAU.308	Y39B6A.33	164.654	178.591	72.6584	33.1658	31.9924	70.1472	59.1213	72.3803	62.5599	62.6201
Contig0-snapTAU.309	-	0.452548	0.611435	0.553327	0.558188	0.497252	0.0901107	0.275828	0.0833818	0.0917534	0.0821236
Contig0-snapTAU.31	spd-1	1.70319	2.96007	0.571759	0.924113	0.494458	7.38358	7.20058	12.6942	25.9352	37.3249
Contig0-snapTAU.310	-	0	0.219592	0.39588	1.25684	1.28384	0.126961	0.103293	0.131839	0.36269	0
Contig0-snapTAU.311	-	5.57098	7.80394	10.7092	8.24231	8.39873	3.63654	4.4927	2.51751	0.641266	0.697801
Contig0-snapTAU.312	-	26.8093	44.3747	39.9993	33.2483	34.5914	24.6299	20.0383	6.39404	5.86335	3.54459
Contig0-snapTAU.313	-	1.23486	3.06058	0.342582	1.86519	0.959922	4.96354	36.5184	106.033	1928.54	870.2
Contig0-snapTAU.314	klc-2	38.5714	44.5153	9.52314	4.88115	4.52698	34.8675	26.3082	36.4754	39.7441	52.365
Contig0-snapTAU.315	-	35.7246	53.2181	12.7922	16.4465	15.0855	37.2959	37.0186	39.1162	41.1967	41.5438
Contig0-snapTAU.316	-	11.947	15.2632	2.41747	2.2163	2.99759	15.1411	7.42076	16.449	12.3334	21.1076
Contig0-snapTAU.317	-	2.49692	1.54294	3.17899	0.917515	1.71825	3.82322	4.35468	3.44076	5.82495	6.82268
Contig0-snapTAU.318	-	26.3852	43.0008	6.78315	7.27161	5.23756	34.8065	18.7099	36.1438	44.981	55.2796
Contig0-snapTAU.319	mrck-1	8.38675	12.539	1.80187	1.57591	0.885372	12.5381	7.29434	13.8199	12.206	18.0239
Contig0-snapTAU.32	Y113G7B.24	0.895864	1.07894	0.336065	0.940553	0.880694	2.22089	2.01944	3.41184	5.26213	9.64494
Contig0-snapTAU.320	ztf-12	9.61048	12.5667	0.764734	0.882865	0.98168	25.8131	18.856	24.5765	10.4509	14.8242
Contig0-snapTAU.321	-	8.25371	11.4757	3.44805	8.34048	10.7383	18.1143	14.566	15.5294	11.8838	19.188
Contig0-snapTAU.322	-	0	0	0	0	0	0	0	2.57685	0	0
Contig0-snapTAU.323	-	1.00925	1.18803	0.836487	1.45299	1.63675	0.220105	0.141185	0.400153	0.149404	0.123451
Contig0-snapTAU.324	-	15.5732	15.228	13.7266	5.9426	12.9836	2.2011	0	1.14283	0	0.95031
Contig0-snapTAU.325	-	6.70901	9.0453	6.55186	2.18514	4.24954	0.373552	0.303913	0.581856	0.177854	0
Contig0-snapTAU.326	-	0	0	0	0.0251511	0.0471009	0.0558949	0.947392	0.948026	7.77972	3.09697
Contig0-snapTAU.327	-	0	0	0.0763452	0	0	0	0.02656	0.0339002	0.248692	0.140946
Contig0-snapTAU.328	pme-5	2.97146	4.47633	0.525098	0.797647	0.776759	0.319079	0.0288439	0.0736307	0.202558	0.36736
Contig0-snapTAU.329	-	1.97741	8.95495	1.55775	1.4714	1.83701	0.544998	0.147799	0.377292	0.345977	0.313732
Contig0-snapTAU.33	-	56.7229	111.592	34.8193	11.1661	14.6376	22.3335	12.1134	51.537	49.6224	128.565
Contig0-snapTAU.330	-	4.58162	13.717	10.9203	4.15364	3.21826	3.54284	3.51703	2.31201	1.70228	1.43137
Contig0-snapTAU.331	-	14.3976	39.7671	39.3061	18.8542	17.7291	9.32114	8.95572	7.09813	3.63489	2.91286
Contig0-snapTAU.332	-	0	0	0	0	0	0	0.719008	0.798014	19.136	5.90585
Contig0-snapTAU.333	-	0	0	0	0.0606052	0	0.538747	2.08198	4.61543	18.6608	7.03616
Contig0-snapTAU.334	-	0	0	0.491747	4.82553	3.72105	0	0	0	0	0
Contig0-snapTAU.335	-	0	0.118888	0.107166	0.371159	0.231692	0.27495	0	0	0	0
Contig0-snapTAU.336	-	0.198669	0.578751	0.260843	0.164256	0.448591	0	0	0.236913	0.941416	0.26267
Contig0-snapTAU.337	aex-4	2.05247	0.815337	4.61965	4.24237	3.40489	6.46496	7.12257	3.35668	2.1803	2.4423
Contig0-snapTAU.338	-	2.45178	7.79168	117.642	375.011	341.654	22.5246	5.49765	142.679	0	1.94497
Contig0-snapTAU.339	-	0	0.108756	0.0980328	0.113176	0.105973	0	0	0	0	0
Contig0-snapTAU.34	F53E4.1	21.0028	43.2701	16.338	5.50883	4.99003	11.5772	8.28221	18.3785	23.5057	46.0484
Contig0-snapTAU.340	-	0	0	0	0	0	0	0	0	0	0
Contig0-snapTAU.341	-	0.939153	0.746151	0.879528	1.22444	1.6219	2.38931	3.59979	4.89329	10.4911	14.7285
Contig0-snapTAU.342	-	0.297848	1.02543	0.284408	0.369384	0.230584	1.18575	1.26153	1.42074	1.30282	2.12652
Contig0-snapTAU.343	-	1.30111	1.8607	7.36122	11.2952	8.66257	0.717203	0.29175	0.993011	0.113824	0
Contig0-snapTAU.344	-	52.5034	219.731	883.351	349.717	279.372	101.905	92.8568	80.4236	37.5212	29.3313
Contig0-snapTAU.345	-	0	0	0	0	0.816571	0	0	0	0	0
Contig0-snapTAU.346	rad-50	7.93748	6.68407	3.03871	2.84278	1.98223	4.90628	3.5542	7.53748	13.1304	16.4237
Contig0-snapTAU.347	-	15.5402	16.4621	5.56461	6.4242	6.01535	10.3111	16.7777	21.4145	23.4135	39.7232
Contig0-snapTAU.348	-	20.5687	23.21	19.4271	14.0483	19.8468	16.7057	20.9441	26.4479	37.5526	41.3835
Contig0-snapTAU.349	-	24.4636	21.7228	17.1763	12.6909	19.6816	16.746	17.9265	29.2874	33.9903	36.9109
Contig0-snapTAU.35	-	4.87401	4.78005	4.51754	5.04187	5.40718	2.40428	3.61073	3.64684	6.15196	6.94959
Contig0-snapTAU.350	-	84.934	97.5608	114.324	109.986	71.2984	82.7299	61.1883	90.7896	100.263	117.707
Contig0-snapTAU.351	-	14.1144	46.0154	2.90464	1.2072	1.38156	8.64467	7.88194	5.88136	9.36716	21.3641
Contig0-snapTAU.352	-	50.7456	88.8342	23.4066	17.0667	14.6488	18.5691	14.1431	22.1544	9.78159	16.3753
Contig0-snapTAU.353	acl-14	18.6382	32.6679	30.7714	23.5263	19.1653	26.142	22.2256	35.1546	32.4857	32.957
Contig0-snapTAU.354	C14F11.6	2.3583	2.65102	8.40863	8.13801	8.40346	6.82243	8.79466	5.69637	20.3676	49.2117
Contig0-snapTAU.355	egl-9	7.86199	11.3889	0.275171	0.244367	0.320341	1.90075	1.92196	4.37051	10.2909	20.9614
Contig0-snapTAU.356	-	0.521524	0.331243	0.178766	0.263764	0.467551	0.0473125	0.0530306	0.155855	0.114244	0.0475987
Contig0-snapTAU.357	-	8.81074	10.5001	3.15493	0	0	0	0	0	7.70783	20.9684
Contig0-snapTAU.358	C04E6.13	807.122	864.406	47.5821	17.9685	13.9407	6.2751	6.96174	5.92381	1.62964	3.44811
Contig0-snapTAU.359	-	3.38295	3.85102	2.8761	2.18502	1.80877	3.28759	3.19304	2.92282	5.1552	5.98311
Contig0-snapTAU.36	-	0	1.26784	0	1.31937	0	0	0	0	0	0
Contig0-snapTAU.360	daf-21	364.807	350.654	373.907	401.608	368.777	1360.93	1155.59	1220.68	1627.43	1737.14
Contig0-snapTAU.361	C47E8.4	34.9296	28.0546	23.0558	36.1384	30.8339	39.6302	42.7519	44.734	49.4814	50.9265
Contig0-snapTAU.362	-	1.16085	2.38293	3.43576	4.25746	2.74894	0.572651	0.448883	0.870265	0.782716	0.637541
Contig0-snapTAU.363	-	0	0.110323	0.198891	0.229614	0	0	0	0.132473	0	0
Contig0-snapTAU.364	vps-54	6.70759	9.46295	1.30193	0.984755	0.922083	8.98428	8.03567	13.5756	18.4813	21.9307
Contig0-snapTAU.365	-	4.84199	6.57702	0.447436	0.064569	0.362758	7.46177	8.05539	11.6227	15.0305	18.9577
Contig0-snapTAU.366	T21C9.3	78.499	141.875	71.7874	26.4821	25.4391	42.996	75.5432	8.54962	46.8949	30.4121
Contig0-snapTAU.367	-	71.2502	154.419	67.1785	28.0071	25.1326	34.8808	70.1971	7.68509	38.5106	24.2482
Contig0-snapTAU.368	-	47.5462	106.053	32.5538	13.7129	14.9661	23.4206	43.8717	17.3728	45.8733	43.5644
Contig0-snapTAU.369	aps-2	74.4531	56.8639	68.5544	107.541	96.065	89.572	82.8111	72.7196	49.2376	54.8441
Contig0-snapTAU.37	M03E7.4	0.119933	0.190572	0.629867	2.01623	1.70222	0	0.119523	1.33486	0.10492	0.0317139
Contig0-snapTAU.370	rdy-2	39.0267	54.4708	28.7046	34.8828	17.9646	9.69028	3.9419	40.2504	3.69096	3.34697
Contig0-snapTAU.371	-	0	0.0805388	2.03274	0	0.156956	0	0.0757687	0	0	0
Contig0-snapTAU.372	-	0	0.362868	2.45317	0	0.176792	0	0.085344	0.10893	0	0.0905795
Contig0-snapTAU.373	-	1.82303	2.0837	1.71674	1.09402	0.981446	0.782721	0.504631	0.470015	0.597347	0.381468
Contig0-snapTAU.374	-	4.12436	4.213	2.39108	0.649515	0.760223	1.08259	0.587182	0	0.859067	0.779003
Contig0-snapTAU.375	R11H6.5	16.6529	11.2902	4.77044	3.30441	6.27416	22.8467	23.5664	25.4191	25.2518	30.8247
Contig0-snapTAU.376	-	18.303	21.8124	6.88999	6.01424	4.54151	28.0251	29.9915	32.9074	38.7979	43.3725
Contig0-snapTAU.377	F36D4.5	20.3557	20.6527	5.12195	1.81943	1.81012	21.7335	16.037	34.2464	30.8024	56.8452
Contig0-snapTAU.378	-	8.19218	9.76295	5.2802	4.0639	1.90263	0.75262	0.612315	0	2.15001	1.29975
Contig0-snapTAU.379	-	1.7224	2.33695	1.04022	1.72382	1.70191	0.252459	0.436464	0.524317	0.809345	0
Contig0-snapTAU.38	aip-1	70.312	56.5918	64.343	56.9288	54.8497	34.9883	36.0613	44.3058	73.8624	93.574
Contig0-snapTAU.380	-	10.4153	10.2451	7.45895	4.51061	3.83958	0.91129	1.48281	0.946303	1.73552	0.393443
Contig0-snapTAU.381	-	0	0	0.506932	1.17048	1.09599	1.30061	2.64537	5.40233	117.037	44.9224
Contig0-snapTAU.382	rps-30	2025.74	1703.8	1479.31	1009.82	885.857	3534.02	3697.68	3242.79	2501.81	2025.72
Contig0-snapTAU.383	rde-4	50.164	28.6139	15.9432	25.932	23.822	38.814	37.1247	36.2465	61.8885	82.5719
Contig0-snapTAU.384	cts-1	310.554	356.228	652.992	529.055	477.399	904.804	866.257	754.732	577.171	445.279
Contig0-snapTAU.385	arx-6	83.0999	56.6842	65.5672	77.7413	69.4414	97.3721	94.4781	88.1299	81.3564	69.1939
Contig0-snapTAU.386	C35D10.1	243.105	188.874	181.801	151.775	148.281	138.468	136.168	123.464	118.094	119.092
Contig0-snapTAU.387	-	81.1534	67.8694	39.7653	40.6109	19.8398	72.5941	94.1782	99.8318	108.36	128.756
Contig0-snapTAU.388	-	1.02152	1.21739	0.548677	0.211144	0.395413	1.40771	1.52705	1.21817	8.93649	11.1425
Contig0-snapTAU.389	-	32.0827	29.4582	33.9696	20.9991	17.6543	71.0122	71.8499	61.7534	54.2041	44.7029
Contig0-snapTAU.39	-	127.776	68.9603	19.4635	26.9976	25.7112	158.381	222.862	148.527	211.164	218.896
Contig0-snapTAU.390	-	5.13615	5.82948	0.52547	0.60664	0.946721	0.224696	0.548422	1.86663	0	0.388043
Contig0-snapTAU.391	-	6.58175	4.62579	9.06454	17.3715	16.266	1.62795	2.64893	6.27901	678.541	1623.4
Contig0-snapTAU.392	-	0	0.17374	0.313219	0.361602	0.677178	1.20542	1.47105	2.29484	0.382612	0.693907
Contig0-snapTAU.393	grl-1	0	0.693615	0.625224	3.60902	2.70347	2.80719	1.9576	2.91505	0	0
Contig0-snapTAU.394	-	1.18678	0.944771	0.349592	0.555861	0.659621	1.03488	1.11075	0.986341	0.745229	1.05371
Contig0-snapTAU.395	-	3.23176	4.42677	2.03909	1.80569	0.480844	2.96695	2.1628	2.48842	1.94761	4.50379
Contig0-snapTAU.396	-	0	0	0	0	0	0	0.839133	18.7432	55.9822	24.4918
Contig0-snapTAU.397	-	22.3411	8.87493	3.19995	7.3885	5.18871	77.9946	63.4546	29.8389	21.4989	17.723
Contig0-snapTAU.398	-	3.86636	0.708877	0.851975	3.56549	1.38148	14.2082	9.55878	7.09331	2.60183	2.12341
Contig0-snapTAU.399	-	0.265774	0.164499	0.477085	0.500214	0.403432	0.33433	0.134519	0.0496428	0.142551	0.15124
Contig0-snapTAU.4	-	0	2.91728	32.5936	31.8763	28.5011	42.1671	65.2901	38.2562	31.8687	25.1425
Contig0-snapTAU.40	-	289.823	515.123	6269.55	5271.65	5220.67	3376.31	2822.82	4817.23	2836.03	3398.93
Contig0-snapTAU.400	-	5.06109	1.34034	4.83272	2.78962	5.22416	31.5143	24.3784	17.1673	5.41146	2.23051
Contig0-snapTAU.401	-	5.26046	4.17941	2.09295	2.41626	1.80999	18.2573	17.475	8.36417	5.1133	0.927349
Contig0-snapTAU.402	Y32F6A.5	42.0072	32.2813	89.7296	54.405	45.6165	103.061	128.798	117.754	120.655	145.238
Contig0-snapTAU.403	-	4.54167	1.96818	5.32234	8.87539	7.032	2.6552	0.617202	0.787775	1.44478	0.327532
Contig0-snapTAU.404	-	121.413	241.011	0.283228	0.653957	0.688881	0	0.0738997	0	0.259483	0.0784331
Contig0-snapTAU.405	-	4.49072	1.78392	1.60803	0.928213	1.73828	0	0	0	0	0
Contig0-snapTAU.406	-	4.34146	5.88404	9.69329	9.92377	13.0486	0.703857	4.0085	1.94907	0.446824	1.01295
Contig0-snapTAU.407	-	4.08662	0	0	1.68938	0	1.8772	0	0	0	0
Contig0-snapTAU.408	-	0.807922	1.66375	0.758589	1.80563	0.797635	0.0728121	0.797742	0.458698	1.15431	0.859254
Contig0-snapTAU.409	-	0.752876	0.859318	0.588213	0.530627	0.802614	0	0.147601	0.211942	0.124168	0.112596
Contig0-snapTAU.41	-	0.789989	0.954123	2.47967	2.39583	2.4556	1.05012	1.22193	3.1142	6.07463	2.97576
Contig0-snapTAU.410	-	0	0	0.0919387	0.106141	0.0993858	0	0.287864	1.71462	1.57231	0.407364
Contig0-snapTAU.411	-	0	0	0	0	0	0	0	0	0	0.765378
Contig0-snapTAU.412	-	0.724495	0	0.518852	0	0	0	1.08303	0	4.43663	4.02314
Contig0-snapTAU.413	-	0	0	0	0	0	0	0	2.14208	11.7857	8.01549
Contig0-snapTAU.414	-	0	0.111393	0.10041	0.579602	0.217086	0	0.104796	0.535029	4.17029	1.61275
Contig0-snapTAU.415	-	20.8854	28.5774	3.32382	1.09636	1.02659	0.304564	0.495572	0	0.580032	0
Contig0-snapTAU.416	-	28.8399	28.7883	50.8403	21.3988	16.602	6.11432	3.86903	0.705471	0.646917	1.17325
Contig0-snapTAU.417	-	4.55489	1.68879	3.47949	3.01273	1.88066	0.278974	0.453933	0	0	0
Contig0-snapTAU.418	T05H4.3	1.46019	2.48024	1.29814	1.29052	0.623684	0	0.0376345	0	0.0440485	0
Contig0-snapTAU.419	-	1.69807	1.68638	1.67211	0.526475	0.821616	0.195003	0.3173	0.202495	0	0
Contig0-snapTAU.42	-	1.12396	1.20023	0.997866	1.29514	1.45394	0.242994	0.133691	0.346541	0.135991	0.118187
Contig0-snapTAU.420	F44A2.2	22.931	22.0434	13.791	4.81829	3.53085	0.931129	2.17794	1.08777	0.664989	0.301506
Contig0-snapTAU.421	-	12.0455	34.0933	0.539152	0.622436	0.582823	0	0	0	0	0
Contig0-snapTAU.422	-	17.9343	35.0517	6.93562	5.9311	5.83132	1.81239	1.20643	12.3187	1.41204	1.70725
Contig0-snapTAU.423	-	2.40548	2.6061	8.30029	3.43522	2.87801	0.602708	1.79795	6.67589	0.191306	0.173477
Contig0-snapTAU.424	-	0	1.42931	0	0	0	0	0	0	0	0
Contig0-snapTAU.425	cdt-2	0.649328	0.709345	0.0581276	0.268427	0.0628359	3.9148	2.42666	7.04637	10.5799	16.5478
Contig0-snapTAU.426	C15C8.4	43.9051	33.6984	28.2412	28.2439	24.3165	36.4392	30.3316	27.3405	28.5812	33.5563
Contig0-snapTAU.427	C15C8.7	120.891	169.615	128.944	157.369	129.432	56.7129	40.3728	41.7151	29.2521	71.4158
Contig0-snapTAU.428	Y57A10A.29	89.1068	84.7392	137.62	81.4857	69.3318	49.6139	45.4103	54.5254	39.37	39.6278
Contig0-snapTAU.429	F08F3.4	1.18116	0.938426	2.60276	0.600963	0.633056	7.8464	19.083	17.9426	52.5397	30.2724
Contig0-snapTAU.43	-	1.29253	0.855755	0	0.178107	0.500316	0.197909	2.41521	4.93231	12.0611	3.41783
Contig0-snapTAU.430	-	10.8044	60.088	148.949	58.0636	48.0951	0	0	0	0	0
Contig0-snapTAU.431	-	0	0	15.4752	4.46643	14.6376	0	0	0	0	0
Contig0-snapTAU.432	-	0.640843	0.406156	0.755984	0.890863	0.359323	1.16196	0.545317	0.502052	0.623304	1.0272
Contig0-snapTAU.433	-	0.581852	0.74478	0.324098	0.160355	0.15015	1.00971	1.15973	4.03981	7.40902	11.4368
Contig0-snapTAU.434	-	2.87807	1.52441	0	0	0	3.08479	3.22677	10.0675	19.7228	33.4861
Contig0-snapTAU.435	T16G1.9	1.50652	1.90419	0.0490411	0.0566167	0.15904	1.95025	1.99615	7.5781	14.4374	22.9243
Contig0-snapTAU.436	-	1.50795	2.39611	0.925653	0.534321	0.833859	5.34354	6.60158	13.9749	24.1223	36.5708
Contig0-snapTAU.437	eif-3.K	50.258	38.662	29.4796	29.0208	27.5444	112.572	131.178	120.551	114.034	108.469
Contig0-snapTAU.438	-	1.64692	2.94406	0.294864	0	0.318747	0.378259	1.23097	0.785584	7.20382	8.49216
Contig0-snapTAU.439	-	1.65931	1.55096	0.279607	0.322799	0.302255	1.70377	0.72955	1.39676	4.09865	5.3427
Contig0-snapTAU.44	-	0	0	0.108287	0.125014	0.117058	0.138913	1.58223	3.02925	8.33348	4.07828
Contig0-snapTAU.440	-	0.873458	1.21442	0.625533	0.6018	0.676201	1.53803	1.57773	3.54145	4.33001	9.29648
Contig0-snapTAU.441	-	4.55489	2.41256	0.869871	2.51061	0.705248	2.78974	2.7236	3.766	7.43815	12.7672
Contig0-snapTAU.442	-	19.8757	27.0705	8.13377	2.34756	4.3963	0	2.12226	0	2.48395	0
Contig0-snapTAU.443	-	36.2704	57.6333	17.3169	4.28397	5.34844	7.93377	7.74569	0	0	2.74028
Contig0-snapTAU.444	kcnl-1	42.4344	65.533	25.5173	11.598	10.697	5.34831	7.44434	4.68393	3.55885	2.33692
Contig0-snapTAU.445	-	0	0	9.7305	7.48906	9.56242	0.378259	1.53871	0	0.360191	0
Contig0-snapTAU.446	-	40.8209	79.299	149.72	35.3108	34.1595	12.3563	6.5255	2.92637	1.44496	0.374368
Contig0-snapTAU.447	-	31.1454	44.4283	79.5883	28.6767	27.3997	3.25153	6.34889	1.35058	4.3347	1.68459
Contig0-snapTAU.448	-	0.67859	0.269568	0.242988	2.52471	1.05068	8.72794	7.35445	31.7215	128.821	153.69
Contig0-snapTAU.449	-	0	0	2.5096	0	0	0	0	3.34307	0	8.33967
Contig0-snapTAU.45	-	0	0	0	5.68323	1.06431	0	0	0	0	2.1812
Contig0-snapTAU.450	-	1.2407	1.23216	0.222134	0	0	0	0.231837	1.77545	3.25617	2.70664
Contig0-snapTAU.451	-	0.0548401	0	0.117822	0.54409	0.806651	0	0	0	0	0.0870081
Contig0-snapTAU.452	-	0	0.667668	2.60796	21.5389	25.1559	0.772052	1.04687	0.801715	0.245058	1.33331
Contig0-snapTAU.453	-	0	0	0.544248	6.28319	0	0	0	0	0	0
Contig0-snapTAU.454	-	0	1.02912	0	0	0	0	0	1.23573	0	0
Contig0-snapTAU.455	-	0.522485	2.07556	2.24509	6.04775	4.0449	4.8001	1.5621	1.49536	5.0279	4.55931
Contig0-snapTAU.456	-	0	0	0	0	0.110145	0.13071	0.106343	0.67866	1.24466	0.225733
Contig0-snapTAU.457	-	0.766863	1.11699	0	0.0528358	0.0989464	0	0	0	0.223623	0
Contig0-snapTAU.458	-	0.852337	0.744895	0.610407	1.33893	1.25372	0.548133	0.127414	1.46364	0.0745644	0
Contig0-snapTAU.459	-	0.231786	0	1.2173	1.08594	0.418694	2.76825	4.27339	3.39057	0.811085	0.735493
Contig0-snapTAU.46	-	0	0	0	0	0.746926	0	1.44228	3.68175	4.22021	1.53076
Contig0-snapTAU.460	-	2.31412	2.19062	0.423134	0.122124	0.0762346	3.12114	2.7785	4.03959	3.2305	3.08566
Contig0-snapTAU.461	-	5.67877	15.7911	0	0	0	20.8685	12.7336	18.9615	27.3235	13.5147
Contig0-snapTAU.462	-	14.0577	16.083	2.16839	0.858289	1.27247	0.0794762	0.12932	0.0825297	0.0756799	0
Contig0-snapTAU.463	-	14.9493	16.9673	18.3532	8.82846	19.8398	0	0	2.03738	0	0
Contig0-snapTAU.464	ceh-27	7.90966	10.9973	10.7627	17.6568	12.2468	1.99833	1.77359	3.20698	0	0.313732
Contig0-snapTAU.465	-	18.4972	20.0399	9.63412	13.9029	7.81087	0	1.25687	2.40633	19.8595	40.6861
Contig0-snapTAU.466	-	0	0	0.101892	0	0.110145	0	0	0	0	0
Contig0-snapTAU.467	-	226.348	1050.38	3299.12	1288.72	1135.02	4.72608	5.76755	17.1768	4.50033	0
Contig0-snapTAU.468	-	88.2639	75.9689	15.8027	2.02709	9.4904	0	0	0	0	0
Contig0-snapTAU.469	-	0	0	0.518852	0	0	0	0	0	3.80283	6.32208
Contig0-snapTAU.47	pph-1	50.7414	67.5234	104.201	47.1636	41.6408	22.5843	21.1224	15.1336	16.5427	19.2512
Contig0-snapTAU.470	-	0	0	0	0	0	0	0	0	0.475845	0.172599
Contig0-snapTAU.471	-	0	0.175816	0.301867	0.109777	0.0889218	0.0726082	0.0405068	0	0.0474103	0.100314
Contig0-snapTAU.472	-	0.02753	0.0218725	0.164299	0.227614	0.0516674	0.050584	0.020577	0.0393956	0.726089	0.678303
Contig0-snapTAU.473	-	0	0	0.16163	0.0932985	0	0.103671	0	0.107655	0.197439	0
Contig0-snapTAU.474	-	0	0	0	0	0	0	0.283547	2.17146	6.96931	3.91224
Contig0-snapTAU.475	-	0	0	0.157995	0.182401	0.170793	0	0.0412241	0.052617	1.0615	0.787555
Contig0-snapTAU.476	-	0	0.237776	1.17882	1.11348	1.39015	0.412425	0.33554	0.428271	0	0.356123
Contig0-snapTAU.477	-	123.492	235.376	531.074	221.806	180.846	65.3891	85.937	49.3301	29.8024	10.1343
Contig0-snapTAU.478	-	2.17535	1.65179	2.78655	3.0673	3.63559	0.296119	1.27273	0.93229	0.851541	0.443137
Contig0-snapTAU.479	-	0	0	0	0	0.838763	0	0	0	0	0
Contig0-snapTAU.48	-	63.1112	95.6122	106.864	102.5	90.8902	134.388	147.202	163.965	136.288	151.157
Contig0-snapTAU.480	-	0	0.422621	0	0.879595	0.411808	0	0	0	0	0
Contig0-snapTAU.481	-	0	0.286371	1.41974	1.63905	0.558087	0	0.673525	0.343865	0	0
Contig0-snapTAU.482	-	20.6297	1.49001	16.1172	13.9551	8.71133	1.72296	0	1.78916	0	0
Contig0-snapTAU.483	-	0	0	0.884058	0.204124	0	0	0	0	0.215985	0
Contig0-snapTAU.484	-	0	0	4.50815	0	0	2.89159	0	0	0	0
Contig0-snapTAU.485	-	64.8561	50.6448	33.9968	21.0681	23.2303	35.5168	34.4731	40.4408	31.5286	33.5021
Contig0-snapTAU.486	-	0.724495	2.30243	3.11311	2.396	1.68264	0	0	0	0	2.29894
Contig0-snapTAU.487	-	11.4276	12.7109	22.5878	9.07026	12.3856	0.419946	0.341658	0	4.39875	6.52711
Contig0-snapTAU.488	-	4.38921	7.36188	0	0.403214	0.377553	0	0	0	0	0
Contig0-snapTAU.489	-	6.42946	1.85751	0	0	0.452497	0	0	0	0	0
Contig0-snapTAU.49	-	77.466	97.6994	112.895	100.774	86.3925	140.346	130.379	170.028	126.06	154.277
Contig0-snapTAU.490	-	3.84718	25.9807	103.516	37.2606	20.6357	32.5672	29.166	45.0912	30.7711	32.0452
Contig0-snapTAU.491	-	1.34254	1.24442	0.160245	0.184999	0.866126	0	0	0	0	0
Contig0-snapTAU.492	-	10.6228	13.3307	0.0639291	0.186561	0.268751	0	0.0667215	0	0.121477	0.125892
Contig0-snapTAU.493	-	10.8309	9.23662	15.5843	21.2779	15.6159	9.49393	3.1936	3.50742	7.21497	4.41424
Contig0-snapTAU.494	-	5.72433	5.6082	8.52599	10.3076	9.10785	4.12975	1.75868	0.837581	3.47164	2.22874
Contig0-snapTAU.495	-	6.30948	5.71394	0.0947954	0.218877	0.102474	0	0	0	0	0.105005
Contig0-snapTAU.496	-	0	0.146963	6.09371	5.3145	4.26027	8.58191	10.7842	18.7056	11.0443	12.9498
Contig0-snapTAU.497	T08B1.1	3.58918	4.87771	40.3826	38.7724	33.0509	48.7668	52.9831	35.0068	28.1351	18.8444
Contig0-snapTAU.498	-	0	0	2.23113	0	0.602962	27.906	18.6287	12.6315	4.08816	4.94286
Contig0-snapTAU.499	-	0	0.397395	0.716423	3.61852	2.42017	0	0	0	0	0.595189
Contig0-snapTAU.5	-	2.93964	1.42162	4.85121	5.60059	4.55154	0.35226	0.382122	0.487726	0.223623	0
Contig0-snapTAU.50	-	0	0	0	0	0	0	0	0	1.32824	2.16801
Contig0-snapTAU.500	-	5.36575	6.15774	0.853937	0.985847	0	3.28636	2.22809	2.27508	2.60782	1.41886
Contig0-snapTAU.501	-	0.731302	2.03355	0.698302	1.71311	1.98152	2.35148	3.09742	6.04642	8.21024	13.2464
Contig0-snapTAU.502	capg-2	0.614972	1.36806	0.146805	0.0677931	0.095218	2.18458	2.35955	3.67656	6.70695	13.7737
Contig0-snapTAU.503	-	0.60686	1.25358	0.956135	1.40488	2.34905	3.01064	3.538	6.36841	9.87464	17.5235
Contig0-snapTAU.504	F20G2.3	5.07214	7.12409	14.4649	22.7651	23.0342	40.4405	23.2206	49.9437	8.00285	7.75995
Contig0-snapTAU.505	C13C4.7	3.89575	4.33321	6.13793	2.7378	0.904787	0.357905	0.87355	1.85828	0	0
Contig0-snapTAU.506	-	0.180222	0.381828	1.3337	2.93043	1.67426	0	0	0.114622	0.210216	1.81093
Contig0-snapTAU.507	-	0	0	0	0	0	0	0.640536	1.3626	7.74691	2.2661
Contig0-snapTAU.508	-	0	0	0.187871	0.650674	0.609264	0	0	0	0	0
Contig0-snapTAU.509	-	0.800701	1.2723	0.573427	0.662006	0.929812	0	0	0	0	0
Contig0-snapTAU.51	-	0	0	0	0	0.127747	0.303196	0.123337	0	0.721784	1.70174
Contig0-snapTAU.510	-	0.203405	0	0.242783	0.392401	0.209959	0.186869	0.40542	0.64683	1.42354	0.376504
Contig0-snapTAU.511	-	0.0596838	0	0.128229	0.148037	0.462051	0.164495	0.802979	1.02489	3.75931	1.27836
Contig0-snapTAU.512	-	0	0	1.40132	3.23557	0	1.79765	0	0	5.13535	1.55225
Contig0-snapTAU.513	-	0	0	0	0.409022	0.612785	0	0	0	0.173115	0.313961
Contig0-snapTAU.514	-	0.119368	0	0.341944	6.02016	5.91426	0	0	0	0	0.662852
Contig0-snapTAU.515	-	0.294384	0	1.89743	10.4659	7.74867	4.32724	3.74058	6.74024	0	0
Contig0-snapTAU.516	-	0.453732	0.504682	10.9831	6.52741	6.42813	0.125054	0.135655	0.606007	0	0.287953
Contig0-snapTAU.517	C16C2.4	56.7861	47.1741	49.8715	43.5021	39.4885	28.9221	27.8493	36.3062	30.591	40.6537
Contig0-snapTAU.518	-	0.280123	0	0.100306	0.810604	0.542154	0.257351	5.12968	11.7585	31.735	14.7775
Contig0-snapTAU.519	-	1.073	1.16225	0.930276	1.29682	1.17438	0.232913	0.162807	0.238388	0.177618	0.0912584
Contig0-snapTAU.52	-	4.40537	3.50004	0	0	3.41048	0	3.29274	0	15.4157	10.4842
Contig0-snapTAU.520	-	0.0692989	0.44046	3.42439	9.511	8.63746	3.75625	2.33085	5.02446	0.303121	0
Contig0-snapTAU.521	-	51.0926	59.044	29.4507	20.8871	19.5578	4.57942	3.72571	3.6746	0.991062	0.718957
Contig0-snapTAU.522	-	0.140206	0.222786	0.10041	0.11592	0.108543	0.128808	0.419182	0.133757	0	0
Contig0-snapTAU.523	-	0	0	0.106068	0.448992	0.343978	0	0	0	0	0
Contig0-snapTAU.524	-	0.248788	0	1.60354	11.1074	11.9414	0	0	0	0	2.56569
Contig0-snapTAU.525	-	0.132415	0	0.108377	0.609953	0.732223	0.104272	0.0565555	0.0360927	0	0.0450187
Contig0-snapTAU.526	-	0.481019	0.382166	0.516727	0.397698	1.11716	0	0	0	0	0
Contig0-snapTAU.527	-	5.41235	2.9563	2.90707	1.11871	3.66629	0.932316	0	1.29085	0	0
Contig0-snapTAU.528	-	0.739323	3.52432	28.062	9.1689	9.15773	3.73571	1.38149	0.352658	1.61694	0.879745
Contig0-snapTAU.529	-	27.2553	21.0374	26.0974	20.8227	18.5627	8.39934	6.89798	6.78839	4.07452	1.91581
Contig0-snapTAU.53	hpo-36	0.768909	1.4836	2.91063	5.08577	6.29277	3.63292	2.05254	10.06	0.672658	0.174276
Contig0-snapTAU.530	-	0.300503	0.716245	0.107604	0.621128	0.348959	2.20859	10.8935	14.9074	57.4408	25.8649
Contig0-snapTAU.531	-	3.88144	3.03483	3.35331	2.95442	2.7664	2.60367	3.17744	3.70291	3.12608	4.88747
Contig0-snapTAU.532	-	25.4232	39.1452	27.461	14.4183	16.4286	12.2573	9.65818	7.81735	10.9366	6.08373
Contig0-snapTAU.533	-	0.0816243	0.06485	0	0.0674856	0	0	0	0	3.49893	7.3817
Contig0-snapTAU.534	-	0	0.0740482	0	0.154115	0.0721536	0.3425	2.36853	6.57969	16.8777	7.61541
Contig0-snapTAU.535	-	0.303437	0.355839	0.242112	0.158431	0.193374	0.126529	0.0859364	0.2487	3.6501	3.40555
Contig0-snapTAU.536	-	0	0	0	0.0396283	0.0371063	0.0440342	0	0.22863	0.335446	0.646389
Contig0-snapTAU.537	-	0	0	0	0	0	0	0	0	0	0
Contig0-snapTAU.538	-	0	0	0	0	0	0	0	0	0	0
Contig0-snapTAU.539	-	3.29216	3.73657	2.24543	5.18457	5.09735	1.29622	0.703052	1.34603	3.42863	2.48727
Contig0-snapTAU.54	Y39H10A.4	0.197211	0.54839	1.12987	3.66864	2.67179	1.7212	1.98994	9.31292	0.948884	0.860449
Contig0-snapTAU.540	-	0.880331	0.629476	0.189137	0.946197	0.817827	0.485259	0.92119	0.839839	0.69312	0.488851
Contig0-snapTAU.541	-	0.30366	0	0	0	0	0	0	0	0.265648	0
Contig0-snapTAU.542	-	0	0	1.17362	1.6259	0	0	0.244977	0	0	0
Contig0-snapTAU.543	cct-7	23.5217	27.0927	4.86734	2.492	1.87587	91.0533	65.0675	104.644	89.0822	103.237
Contig0-snapTAU.544	-	1.92605	2.17455	1.74234	1.76005	1.76576	5.40156	6.55399	10.5412	11.3956	16.0834
Contig0-snapTAU.545	-	41.929	67.44	71.2371	46.9691	43.9231	22.358	23.5593	41.1193	36.5521	36.4019
Contig0-snapTAU.546	-	82.3098	189.956	188.068	84.2553	118.34	90.022	73.2398	138.351	116.582	108.826
Contig0-snapTAU.547	-	0	0	0	0	0	0.35315	5.7463	11.3683	125.433	54.5844
Contig0-snapTAU.548	-	0	0	0	0	0.30571	0	0.295156	0.376726	0.345458	0
Contig0-snapTAU.549	-	0	0	0	0	0	0.195003	1.5865	1.82246	72.4185	44.7897
Contig0-snapTAU.55	-	1.61212	1.60102	7.60065	1.77716	1.35205	9.13321	14.7607	4.2294	4.9361	5.43522
Contig0-snapTAU.550	-	0.127308	0.101145	0.0911722	0.0526279	0.0492786	0	0.52335	0.850163	3.67526	1.00992
Contig0-snapTAU.551	-	14.273	17.9469	13.5585	8.72859	7.48819	4.44313	4.62875	2.92585	2.11545	1.21648
Contig0-snapTAU.552	-	3.53925	1.68715	0.506932	3.51143	1.09599	0.650306	1.58722	3.37646	0	0
Contig0-snapTAU.553	-	0.594825	0.472585	1.27796	1.72127	2.76296	0.546469	0.444594	1.98613	7.80548	6.84209
Contig0-snapTAU.554	-	17.9447	13.8589	7.01996	10.59	8.82506	3.12168	4.34212	1.64322	0.876702	0.34781
Contig0-snapTAU.555	-	15.8719	11.3168	9.38489	13.1227	11.3423	4.86054	4.80615	3.41663	1.99376	1.87251
Contig0-snapTAU.556	-	0	0	0	0	0	0	0	0	0	0
Contig0-snapTAU.557	-	0	0.147995	0	0	0	0	0	0	0	0
Contig0-snapTAU.558	-	0.125677	0.299549	0.337517	0.181838	0.19459	0.0865951	0.0234839	0.119896	0.673413	0.498491
Contig0-snapTAU.559	-	2.92248	2.78627	6.27886	0.966503	1.35749	0	0	0	0	0
Contig0-snapTAU.56	-	0.0405952	0.12901	0.058145	0.10069	0.0942821	0.111885	0.424793	0.154912	33.7379	44.8759
Contig0-snapTAU.560	-	0	0	0.204576	0	0	0	0.213512	0.272519	0	0
Contig0-snapTAU.561	-	0	0	5.61397	3.24059	0	0	0	0	3.42888	6.21862
Contig0-snapTAU.562	-	0.207684	0	0.297469	0.34342	0	0	1.08662	3.56637	4.90554	1.64754
Contig0-snapTAU.563	-	0	0	0.598401	0.789529	1.10892	0	0	0.113877	0	0
Contig0-snapTAU.564	-	0	0	0.890855	0.411387	0.385205	0.228563	0.743813	0.474688	7.39993	2.17097
Contig0-snapTAU.565	-	0	0.155483	0.887633	0.485407	0.505016	0.119861	0.146274	0.373399	0.0570678	0.0517492
Contig0-snapTAU.566	-	0	0	3.68411	2.1266	0	0	0	0	0	0
Contig0-snapTAU.567	-	0.217816	0.749899	2.96382	2.10101	2.19213	1.20065	0.54268	14.9614	0.508134	0.575971
Contig0-snapTAU.568	-	6.71959	5.53694	7.21232	4.08024	3.54809	2.10575	1.56798	2.88479	0.731949	2.40124
Contig0-snapTAU.569	-	10.1727	5.84994	10.4075	3.04384	3.67516	2.6702	2.75173	2.7728	0.508532	0.768562
Contig0-snapTAU.57	-	0.403076	0.865933	0.987365	1.41716	4.67322	2.17868	3.28365	8.63821	0.586759	1.59622
Contig0-snapTAU.570	-	9.25517	6.4881	3.31408	2.02554	3.16105	0.250082	0.406922	1.29845	0.238136	0.215942
Contig0-snapTAU.571	-	9.03928	21.2905	6.62646	4.06042	3.85711	0	0	0	0	0
Contig0-snapTAU.572	-	0.0454445	0.144422	0.292909	1.91621	1.7239	0.0417501	0	5.72e-09	2.79e-07	0.253736
Contig0-snapTAU.573	-	0	0.349936	2.39729	0.801148	1.09114	0.0809291	0.0658421	0.168077	0.0770628	0.0672041
Contig0-snapTAU.574	-	0	0	1.26953	1.09922	1.37236	0.407146	0	0	0	0
Contig0-snapTAU.575	-	0	5.5757	11.7272	1.9341	3.62202	2.14913	0	0	0	0
Contig0-snapTAU.576	-	0	0.032298	0	0.134442	0.0944147	0	0.030385	0	4.90776	13.3833
Contig0-snapTAU.577	-	2.33931	0.929283	3.35062	0.96705	1.81101	1.07457	0	1.11585	0	0
Contig0-snapTAU.578	-	0.0620545	0.254037	0.191437	0.0483457	0.429592	0	0.149849	0.956311	0.204619	0.335755
Contig0-snapTAU.579	-	0.600886	1.519	1.89736	0.767786	1.31098	0.401482	0.204148	0.62536	0.23894	0.0650014
Contig0-snapTAU.58	-	16.149	13.2313	6.45556	5.83241	4.73616	1.69271	1.94385	1.86663	1.08968	1.6478
Contig0-snapTAU.580	-	0	0	0.0953248	0.11005	0.103046	0	0.0994886	0.507935	1.63022	1.47828
Contig0-snapTAU.581	-	0	0	0.2087	0.481877	0.225605	0.267726	0.653448	1.11205	3.31419	0.924712
Contig0-snapTAU.582	-	0	0	0	0.0986912	0	0	1.07064	2.27754	6.36995	2.27263
Contig0-snapTAU.583	-	12.2589	5.84376	3.51171	0	0	0	0	0	0	0
Contig0-snapTAU.584	-	52.6046	91.0182	62.7886	39.1434	34.3897	6.44376	8.30062	10.037	12.2719	7.88247
Contig0-snapTAU.585	-	13.1268	30.5425	87.9648	46.5128	43.5527	18.9508	16.8196	8.05049	13.1241	14.1324
Contig0-snapTAU.586	-	0	0.33668	0	0.350363	0	0.389316	0	0	4.07792	15.1276
Contig0-snapTAU.587	-	0	0.301908	0.0544279	0.188507	0.17651	0	0	0	0	0
Contig0-snapTAU.588	-	7.78636	8.43574	81.1091	73.7401	80.555	353.767	259.246	393.02	260.082	535.139
Contig0-snapTAU.589	-	48.05	79.7103	45.6982	27.3321	25.5927	6.00355	7.47019	10.6348	8.07076	8.53833
Contig0-snapTAU.59	-	11.2235	8.23107	13.6024	9.27939	12.0307	0	0.645297	4.11817	0	0
Contig0-snapTAU.590	-	43.5727	68.8243	39.8729	26.3041	24.7639	7.14829	6.33264	5.27854	3.93284	5.89813
Contig0-snapTAU.591	-	3.50426	0	22.5864	8.69178	35.2673	16.0969	18.3345	16.7154	6.1312	5.55978
Contig0-snapTAU.592	-	5.6437	7.97134	43.5613	39.4027	26.9431	74.8929	88.3502	75.3774	46.9037	64.4203
Contig0-snapTAU.593	sptl-2	4.24677	4.82949	30.2346	30.6366	27.6553	45.3648	66.6581	50.047	38.1715	40.7573
Contig0-snapTAU.594	-	0.14964	0.475552	1.28599	1.73208	2.20107	2.1996	2.34878	1.71308	1.04727	0.118708
Contig0-snapTAU.595	-	0	0.1382	0.373721	0.431451	0	1.75787	1.04012	0.331893	0	0.275982
Contig0-snapTAU.596	F23B12.4	1.1705	4.01044	17.9441	24.3753	21.6347	11.6272	17.6343	19.8906	34.7514	14.025
Contig0-snapTAU.597	F23B12.5	9.33254	18.1531	1.01406	1.22392	1.04637	24.4207	19.0503	35.4289	35.923	40.54
Contig0-snapTAU.598	-	9.2942	15.2776	0	0.529951	0.248112	65.3647	52.4606	92.3359	111.027	126.273
Contig0-snapTAU.599	-	4.64678	4.8957	1.66391	1.16927	0.782039	2.13451	2.49163	1.34919	1.41395	1.1219
Contig0-snapTAU.6	-	1.12334	0.89249	1.07265	2.78629	1.73931	0	0	0	0	0.594091
Contig0-snapTAU.60	-	2.21035	1.65979	4.30467	4.86189	3.97237	0.41368	0.54789	0.699307	0.513013	0.2326
Contig0-snapTAU.600	-	14.0358	29.737	3.35062	3.8682	3.62202	12.8948	6.99395	11.1585	6.13943	3.7115
Contig0-snapTAU.601	reps-1	2.33974	3.26565	0.090574	0.0522826	0.195821	1.62667	0.992567	2.71474	1.71493	1.95642
Contig0-snapTAU.602	-	23.7024	30.7668	15.4206	18.7687	14.3437	33.5833	17.217	25.7969	8.17732	8.47452
Contig0-snapTAU.603	-	49.6699	65.5358	34.301	46.1995	26.0929	75.7817	33.1475	71.0779	21.7262	19.7013
Contig0-snapTAU.604	-	25.6792	30.3926	19.7174	25.7181	20.3923	35.509	13.6532	26.6447	7.87422	6.0903
Contig0-snapTAU.605	-	3.3656	5.57616	2.23393	2.64689	1.77939	4.82653	3.89608	5.32522	9.65874	14.9449
Contig0-snapTAU.606	-	7.16135	8.66035	11.3012	6.91643	6.47626	2.44536	3.22107	3.68804	5.48872	3.06675
Contig0-snapTAU.607	tag-253	55.3149	105.749	86.3951	58.7182	48.7341	44.3214	30.222	29.7861	31.5773	35.8044
Contig0-snapTAU.608	-	1.17013	0.858149	1.03138	2.7535	1.28913	0.124039	0.0672769	0.25761	0.0787428	0.999657
Contig0-snapTAU.609	-	0.412406	0.327654	0.147674	0.170485	0.159635	0	0	0	0.180391	0.163579
Contig0-snapTAU.61	-	51.3146	37.3717	0	0	3.3105	0	1.0654	1.35984	2.49395	0
Contig0-snapTAU.610	-	0.23815	0.252278	0	0.196898	0.184367	0.510508	0.237336	0.530123	0.208339	0.629739
Contig0-snapTAU.611	-	0	0	0	0.340798	0.319109	0.126229	0	0	0	0.217995
Contig0-snapTAU.612	-	0.117428	0	0.0840971	0.388351	0.181818	0.53941	3.59859	6.32953	11.1975	3.72619
Contig0-snapTAU.613	-	0	0	0.355188	0.82011	0.383958	0	1.48281	5.20467	40.3509	14.9509
Contig0-snapTAU.614	-	3.50426	0	0	0	2.71287	0	0	0	0	0
Contig0-snapTAU.615	-	0.294299	0.454101	0.364844	0.713188	0.481094	0.143583	0.167062	0.175304	0.655306	0.385175
Contig0-snapTAU.616	-	0.577632	0.114731	1.34444	10.8649	11.8503	0.132668	0	0	0	2.74938
Contig0-snapTAU.617	-	0	0.233886	0.632475	6.0848	4.10224	0	0	0	0	0.934127
Contig0-snapTAU.618	-	1.06292	1.84731	0	0.0549255	0	0	0.297926	1.01403	4.79464	8.43207
Contig0-snapTAU.619	-	1.62424	4.67788	0.0484672	0	0.104786	0.4974	0.556426	1.35584	5.56528	11.2743
Contig0-snapTAU.62	-	8.53625	6.25008	1.15873	0.27677	0.431926	10.7639	14.6372	9.04846	13.764	12.3927
Contig0-snapTAU.620	-	0.67859	0.808703	0	0.561047	0.788011	0.935136	1.26801	0	0.296823	0.269159
Contig0-snapTAU.621	-	0	2.25587	0	0	0	0	0	0	0	0
Contig0-snapTAU.622	-	0.640243	0.487611	0.438436	0.645101	0.189484	0.498182	0.339138	0.424408	0.303246	0.354407
Contig0-snapTAU.623	-	0	0.251082	0.159759	0	0.345399	0	0.0833686	0.212817	0	0
Contig0-snapTAU.624	-	0	0.134693	0.087158	0.408848	0.108968	0.0660953	0.0658453	0.0382394	0.0428151	0.0895956
Contig0-snapTAU.625	-	0	0	1.28025	2.11144	1.77936	0	0.190881	0.243633	0.223412	0.20259
Contig0-snapTAU.626	-	0	0.545537	0.491747	0	1.32895	0	0	0.327532	0	1.08942
Contig0-snapTAU.627	-	12.8951	18.914	0	0	0	0	0	0	0	0
Contig0-snapTAU.628	-	7.73687	7.54392	0	0	0	0	0	0	0.307654	0
Contig0-snapTAU.629	-	3.14746	0	0	0	0	0	4.70506	3.00269	46.8089	9.98739
Contig0-snapTAU.63	-	0	0.130358	0.235009	1.89918	2.2864	0	0	0	0	0.39048
Contig0-snapTAU.630	-	0.656646	0.894345	0	0	0.0726218	0.258542	0.701146	2.32678	15.346	5.2091
Contig0-snapTAU.631	-	0	0.928757	0.418591	0	0	0	0.436874	0	0.51133	0
Contig0-snapTAU.632	dyf-3	6.53308	7.8223	5.50243	3.42345	4.91522	0.760814	0.343879	0.263349	0.321988	0.218984
Contig0-snapTAU.633	-	3.21836	3.86605	2.16471	2.57292	1.90405	4.19168	3.49674	2.7112	5.36951	5.02784
Contig0-snapTAU.634	-	2.50127	4.72828	7.72114	4.27865	3.47216	1.18859	1.64391	1.64567	1.50908	1.02633
Contig0-snapTAU.635	-	31.62	61.1663	88.6103	20.4596	14.9003	17.6823	13.3583	10.4924	15.635	14.1778
Contig0-snapTAU.636	-	0.158021	0.31634	0.258098	0.257671	0.148571	0.0224939	0.0177777	0	0	0.00706298
Contig0-snapTAU.637	W03G11.3	10.7206	13.6065	21.3911	9.62545	8.1081	6.35955	5.0396	7.29001	8.23821	9.11071
Contig0-snapTAU.638	-	0.135603	1.5083	0	0	0	0.872056	1.21626	3.36351	6.28732	8.49824
Contig0-snapTAU.639	-	0.613398	1.35373	0.34167	0.169049	0.211054	2.00367	3.00557	4.81151	6.79712	10.7593
Contig0-snapTAU.64	-	90.7157	111.032	0	0	0	0	0	0	0	0
Contig0-snapTAU.640	-	1.81514	1.31102	0.827225	0.409289	0.127747	5.30593	3.45343	6.13948	7.79526	14.792
Contig0-snapTAU.641	-	0.199103	0	0.855534	3.78615	3.54519	0	0	0	0	0.789732
Contig0-snapTAU.642	-	0	0.100216	0.0903343	0.834308	0.488257	0	0	0	0	0
Contig0-snapTAU.643	-	0	0	0.222134	1.53869	2.16114	0	0	0	0	0.246059
Contig0-snapTAU.644	-	0	0.346807	0.312612	5.77444	5.40694	0	0	0.416435	0	0.692564
Contig0-snapTAU.645	-	0.959535	0.152469	1.20747	0.475997	0.594271	1.93937	1.73919	0.9154	3.35769	1.84588
Contig0-snapTAU.646	-	0	0	0	0.796375	0.401526	0	0	0.565486	0.129638	0.235112
Contig0-snapTAU.647	-	0.296214	0.23534	0.212135	0.367357	0	0.136067	0.110701	0.141294	3.75745	3.52475
Contig0-snapTAU.648	-	0	0	0	11.1661	8.36436	0	0	0	0	0
Contig0-snapTAU.649	-	1.55771	1.85639	0	0	0	0	0	0	0	0
Contig0-snapTAU.65	-	0	1.49001	0	0	0	0	0	0	0	1.48775
Contig0-snapTAU.650	-	0.382108	3.60183	7.07314	3.15921	3.14199	28.5001	7.11585	14.1179	3.05382	2.67159
Contig0-snapTAU.651	-	1.04594	0.332396	5.54299	52.2316	52.6322	3.26708	0.781772	29.5356	0.549004	7.46757
Contig0-snapTAU.652	-	0.0813945	0.323337	2.85627	4.17233	2.70955	3.6641	4.31945	2.01892	3.63149	2.97019
Contig0-snapTAU.653	-	0	0	0	0	0	0.291208	1.42152	0	0.831893	0.502908
Contig0-snapTAU.654	-	0.105824	0.252229	0.682077	0.349973	0.3277	0.0972207	0.158193	0.201912	0	0
Contig0-snapTAU.655	-	0	0.819136	4.28254	1.36388	1.75599	1.8944	1.69536	1.18031	2.52547	1.79937
Contig0-snapTAU.656	-	79.8592	79.3096	56.0479	136.674	131.067	56.4927	55.5115	35.0455	18.1643	15.2044
Contig0-snapTAU.657	-	26.3972	23.4372	15.8252	29.6771	26.0819	14.9257	15.2553	9.8655	4.14242	5.61294
Contig0-snapTAU.658	-	39.1326	31.0906	24.8722	39.4316	32.3779	20.672	20.2916	19.8329	5.99095	7.95489
Contig0-snapTAU.659	-	2.60458	5.26737	16.7028	7.63487	6.04913	4.24186	4.77842	4.51778	7.14634	5.54114
Contig0-snapTAU.66	-	0.727731	2.54674	2.45694	3.9109	4.86925	9.27244	4.00828	36.1014	0.409266	0.206179
Contig0-snapTAU.660	-	9.66347	7.27778	6.96539	6.14788	4.87324	12.6437	15.6608	13.4641	9.79463	8.98166
Contig0-snapTAU.661	-	0	0	1.23656	4.07877	5.34687	0	0	0	0	1.76109
Contig0-snapTAU.662	-	0	0.171151	0.617102	5.87753	5.67024	0	0	0	0	0.341783
Contig0-snapTAU.663	-	0	0.195655	3.40969	3.93639	3.49522	2.94117	1.22711	3.44573	1.50806	1.10703
Contig0-snapTAU.664	-	0	0	4.23577	6.72386	8.01301	6.45259	1.65779	4.93721	1.29355	1.75949
Contig0-snapTAU.665	-	0	0.11707	1.68843	0.365485	0.22815	0.135373	0	0	0.644534	0.467571
Contig0-snapTAU.666	-	2.87877	3.10401	0	0	0	0	0	0	0	0
Contig0-snapTAU.667	-	9.95762	23.7338	0	0	0	0	0	0	0	0
Contig0-snapTAU.668	-	2.0515	13.1646	65.3226	40.0551	38.9719	8.84369	9.672	7.37689	3.17523	5.00748
Contig0-snapTAU.669	-	27.2437	25.2524	1.80655	1.66849	1.56231	0.926997	0	0.962614	1.32408	0
Contig0-snapTAU.67	-	0	0.104787	0	0.654275	0.102106	0	0	0	0	0
Contig0-snapTAU.670	-	15.217	31.7357	56.305	24.6381	26.0152	22.1349	15.6389	12.7024	9.98411	7.54467
Contig0-snapTAU.671	-	0	0.443747	0	0	0	0	0	0	0	0
Contig0-snapTAU.672	-	0	0	1.58084	6.38765	5.5539	0.506988	0.412474	17.8999	0	0
Contig0-snapTAU.673	-	0	0.477849	1.14862	1.49181	2.63853	6.63068	6.14382	5.73786	14.5572	13.3595
Contig0-snapTAU.674	-	66.2679	96.2161	15.1256	11.5346	13.6506	4.98438	2.89656	4.34405	8.81455	8.76161
Contig0-snapTAU.675	-	22.4616	14.0692	9.74507	12.6118	12.6269	5.48	5.08536	3.37876	2.44605	1.62659
Contig0-snapTAU.676	-	58.7017	32.6467	32.2304	31.5468	19.6928	34.1554	23.4005	14.9338	17.1178	7.76124
Contig0-snapTAU.677	-	0.902556	1.07256	0.915928	1.45227	1.1825	0.305837	0.12762	0.207356	0.119521	0.0793258
Contig0-snapTAU.678	-	57.8308	42.6305	54.225	36.9693	28.6163	33.9591	23.6178	26.1635	20.341	16.5534
Contig0-snapTAU.679	-	3.10221	2.46469	3.4912	2.56486	2.40163	0.814291	2.9812	2.53673	1.16309	1.40626
Contig0-snapTAU.68	-	0	27.7544	0.229521	0	0	0	0.239546	0	0	0
Contig0-snapTAU.680	-	9.41342	7.8113	5.24337	5.36152	4.69641	2.11399	2.81438	2.59435	0.366003	0
Contig0-snapTAU.681	-	14.7832	46.9805	33.2736	15.9086	17.9844	1.29346	1.05233	0.22386	0.82112	0
Contig0-snapTAU.682	Y51H7C.9	0	0	0	0	0	0	0.503587	1.49978	9.56158	5.10725
Contig0-snapTAU.683	-	0	0.323046	0	0	0	0	0.151957	0.193952	0.711417	0
Contig0-snapTAU.684	-	46.8856	104.301	0	0	1.45189	0	0	0	0	0
Contig0-snapTAU.685	-	0	0	0	0	0.337934	0	0	0	0	0
Contig0-snapTAU.686	-	0	0	0	0.695146	0	0	0	0	0	0
Contig0-snapTAU.687	-	0	0	0	0	0.383958	0.455645	0	2.36576	4.77269	3.34427
Contig0-snapTAU.688	-	0	0	0.111173	0	0	0	0	0.987302	140.511	155.945
Contig0-snapTAU.689	-	0	0	0.111173	0.171128	0	0.190155	0.309411	2.66572	234.94	253.888
Contig0-snapTAU.69	-	0.324082	30.1253	0	0	0	0	0	0	0	0
Contig0-snapTAU.690	-	0	0	0.111173	0.171128	0	0.190155	0.541469	3.2581	222.537	224.251
Contig0-snapTAU.691	-	0	0	0.111173	0.171128	0	0.190155	0.541469	1.9746	296.324	204.547
Contig0-snapTAU.692	-	3.91951	9.34209	14.0349	32.4059	57.6527	0	0	0	0	0
Contig0-snapTAU.693	-	0.121884	0.0968358	0.261863	2.92237	3.58561	0	0	0	0	0.483445
Contig0-snapTAU.694	-	0	0	1.96912	6.81988	11.7074	0	0	0	0	4.3624
Contig0-snapTAU.695	-	0.409486	0.325334	0	0.169278	0	0.188098	0	0.195325	0.537341	1.6242
Contig0-snapTAU.696	-	0.250751	0	0	0	0	0.230366	0.702828	2.90051	14.4231	5.14701
Contig0-snapTAU.697	-	25.9307	20.7479	9.74619	17.3337	15.5187	16.2197	14.708	12.9831	6.43539	4.23083
Contig0-snapTAU.698	-	148.662	201.217	324.616	153.049	148.953	110.659	65.8637	187.486	98.1634	154.644
Contig0-snapTAU.699	-	7.92061	22.615	5.84966	3.27432	1.98008	0.75799	1.41837	0.787113	0.43307	0.523612
Contig0-snapTAU.7	-	0	0.0641259	0.115606	0.0667321	0.374911	0	2.41311	5.39002	14.6161	6.72301
Contig0-snapTAU.70	-	0.708899	23.9698	0.369192	0.790182	1.40479	0.560327	0.536288	0.916297	0.507308	1.06175
Contig0-snapTAU.700	-	133.155	211.582	353.235	147.304	156.804	143.006	76.3961	219.172	96.7991	142.824
Contig0-snapTAU.701	T28H10.3	67.1701	104.497	156.402	61.9318	64.5245	56.8632	37.0627	101.656	51.0705	71.1401
Contig0-snapTAU.702	-	76.2199	98.9861	157.377	64.975	60.9271	59.5615	40.4518	102.187	52.1791	81.9311
Contig0-snapTAU.703	haf-3	9.41506	11.9451	2.02105	0.938665	0.904039	20.9872	13.4743	22.4356	18.5516	25.7583
Contig0-snapTAU.704	-	5.08586	3.47024	3.21377	3.5618	2.87191	7.42088	9.41397	21.3485	13.4785	20.0067
Contig0-snapTAU.705	-	0	0	0	0.872071	0	0	0.788379	1.00626	0	0
Contig0-snapTAU.706	-	1.45133	1.49899	1.97482	3.11983	2.80892	0	0.216956	0.138457	0	0
Contig0-snapTAU.707	-	6.52487	9.07195	18.5801	17.918	14.733	28.0454	24.0944	30.5679	19.027	13.0019
Contig0-snapTAU.708	-	0	0.17916	0	0.372884	0	0	0	0	0	0
Contig0-snapTAU.709	-	14.3907	9.50423	5.59831	9.40087	8.5275	5.71269	3.89523	3.84179	1.29519	1.3624
Contig0-snapTAU.71	-	0.592335	0.836634	0	0.544148	0	0.120929	0.344348	0.376726	0.115153	0.835366
Contig0-snapTAU.710	-	1.00903	0.801665	2.52917	0.834246	0	0.926997	2.26255	23.1027	94.2301	62.4351
Contig0-snapTAU.711	K11D12.9	7.51348	5.46495	11.6711	6.99946	7.70095	7.486	5.93224	7.57171	3.33277	0.923437
Contig0-snapTAU.712	-	0.106999	0.595068	1.60918	1.41543	0.828345	2.2609	1.59949	1.42908	1.02965	0.339523
Contig0-snapTAU.713	-	4.4654	7.09546	0.940566	1.30303	1.01675	9.61245	8.70396	6.80765	7.04689	6.18175
Contig0-snapTAU.714	-	9.90991	15.7467	2.53466	1.17048	1.09599	15.6073	13.7559	14.1811	7.43092	8.98449
Contig0-snapTAU.715	-	3.59245	7.50772	1.06266	1.09767	0.906896	10.4034	10.0984	5.0663	8.2668	6.93877
Contig0-snapTAU.716	ocr-2	18.4096	18.7552	0.535151	0.617818	0.394431	0.156024	0.152325	0.0648076	0.118857	0.26945
Contig0-snapTAU.717	-	0.992656	1.30775	0.915935	1.31331	1.14768	0.225906	0.169745	0.345846	0.189217	0.118606
Contig0-snapTAU.718	H09F14.1	12.6322	11.6487	8.93814	5.2596	5.11249	0.723588	1.13211	1.04039	0.371013	0.672871
Contig0-snapTAU.719	-	1.45028	0.893572	0.678287	0.440473	0.901259	0.199404	0.294964	0.338833	0.379757	0.109571
Contig0-snapTAU.72	-	4.36369	4.38887	4.8788	4.14773	3.29282	9.12856	10.5037	9.51297	10.0667	7.68638
Contig0-snapTAU.720	-	0	0	0.518852	0	0.560879	0	0	0	0	0
Contig0-snapTAU.721	-	0	0	0.192517	2.88932	2.75747	0	0	0	0	0.213252
Contig0-snapTAU.722	-	2.36065	2.33318	2.21161	4.2831	3.50395	2.48298	2.4419	2.78055	2.16388	1.99283
Contig0-snapTAU.723	-	26.1088	11.2359	12.4653	17.0892	16.0016	4.99714	4.87868	9.34045	2.85507	0
Contig0-snapTAU.724	-	0	0.495012	3.12343	1.20197	0.80391	0	0	0.198132	0	0
Contig0-snapTAU.725	-	0.906698	1.23491	0.185525	0.107092	0.100276	0	0.0968143	0	0	0
Contig0-snapTAU.726	-	0.227275	0	0.325529	0	0	0	0	0	0	0
Contig0-snapTAU.727	-	1.53568	0	38.4926	63.4839	58.2548	0	2.29566	5.86019	0	0
Contig0-snapTAU.728	-	1.28157	1.0182	24.7808	55.0983	56.5524	0	0	0	0	1.01666
Contig0-snapTAU.729	-	3.14746	10.0025	0	0	0	0	0	0	1.37673	0
Contig0-snapTAU.73	-	1.71736	2.82758	1.2294	1.25967	0.781577	3.03858	2.34707	3.06887	2.9083	1.80105
Contig0-snapTAU.730	-	11.1879	74.8428	1445.73	726.491	699.31	2852.45	3253.33	2495.2	2555.49	2667.71
Contig0-snapTAU.731	-	0.406944	0.352613	0.211572	0.0917032	0.169548	0.157284	0.0596898	0	0.328127	0.196521
Contig0-snapTAU.732	-	0.215683	0.855248	0.276567	0.42163	0.301481	0	0	0.0464394	0.136272	0.22949
Contig0-snapTAU.733	-	7.60437	2.23097	2.74554	1.54702	0.869139	1.37521	0.978988	1.3388	0.982144	1.16627
Contig0-snapTAU.734	-	19.9146	17.3112	0.727083	0.968535	0.967356	0.215243	0	0	0	0
Contig0-snapTAU.735	F32G8.4	42.0475	93.4862	131.46	65.6656	62.8744	58.0936	58.4298	55.9204	29.5128	26.3528
Contig0-snapTAU.736	-	3.83743	9.90865	1.71763	0.793181	1.4854	0	0.35853	0.457615	0	0
Contig0-snapTAU.737	-	2.61908	5.54892	1.87567	0	0.337934	0	0	0	0	0.346282
Contig0-snapTAU.738	-	31.4746	70.0178	4.50815	0	2.43665	0	0	0	0	0
Contig0-snapTAU.739	-	0.139602	0.166369	0.449895	0.403971	0.0540374	0.384758	0.260859	0.13318	0.671696	0.775212
Contig0-snapTAU.74	-	0	0	0	0.0407775	0.0381823	0.0906223	0.589826	2.2585	11.0456	4.46031
Contig0-snapTAU.740	-	2.19224	1.98189	2.3751	1.99037	1.68582	3.42389	3.77927	3.33709	2.77109	2.68908
Contig0-snapTAU.741	-	1.65499	1.49913	0.747748	1.63481	1.78166	0.669001	0.636369	0.985805	0.180008	0.484727
Contig0-snapTAU.742	-	0	0.0527804	0.0951525	0.0549255	0	0.122064	0.0496544	0	0	0
Contig0-snapTAU.743	-	1.15404	1.14609	1.44632	1.66974	1.78683	0	0	0	0	0
Contig0-snapTAU.744	-	59.6284	59.9458	46.9415	36.8972	30.8906	24.4607	25.6481	30.3436	33.9313	32.7174
Contig0-snapTAU.745	-	0.780667	0.620235	2.70222	2.4742	1.51091	0.358601	0.48625	0.868885	0.56912	0.722511
Contig0-snapTAU.746	-	0.0798215	0.126835	0.285824	0.791941	0.432565	0.0733325	0.0596616	0	0.0698296	0.316608
Contig0-snapTAU.747	-	0.227939	0.108658	0	0.0753826	0.211755	0.293173	1.87407	3.47928	13.6793	4.6652
Contig0-snapTAU.748	-	0	0	0	0	0.0972272	0.69228	3.94256	9.46523	7.47107	3.68627
Contig0-snapTAU.749	-	3.30906	2.62903	1.42188	0	0	1.21602	3.95731	4.4196	31.2643	13.6502
Contig0-snapTAU.75	-	0	0	1.61091	0.464937	0.435347	0.516628	0	0	0	0
Contig0-snapTAU.750	-	4.20581	3.07201	1.11736	0.953451	0.630191	0.997134	3.80272	9.44844	23.0848	10.4936
Contig0-snapTAU.751	-	0	0	0	0	0	1.30953	1.0654	2.71968	24.9395	4.52304
Contig0-snapTAU.752	-	0	1.40937	0	0	0.686656	1.62971	6.6295	12.6925	37.2449	11.9615
Contig0-snapTAU.753	-	5.3841	10.8613	7.86244	6.23241	6.57743	3.02651	3.55599	3.27676	1.64119	1.05267
Contig0-snapTAU.754	-	64.9025	124.552	2.69451	3.36997	2.67004	2.01635	3.04656	2.39293	2.7429	0.994908
Contig0-snapTAU.755	-	169.173	159.73	31.6054	10.1354	9.4904	0	0	0	0	0
Contig0-snapTAU.756	-	38.2987	88.7487	0	0	0	0	0	0	0	0
Contig0-snapTAU.757	-	5.59938	11.1217	23.216	7.91883	9.12599	2.16597	1.32164	2.67091	1.54688	4.9095
Contig0-snapTAU.758	-	4.15275	6.59866	5.94804	10.3003	3.21491	0	0	0	0	0
Contig0-snapTAU.759	-	3.34038	4.39037	1.84117	0.570795	0.740033	2.73218	2.39044	0.161701	1.35039	1.44922
Contig0-snapTAU.76	-	0	0	0	0.0282021	0	0	0.0127478	0	0	0
Contig0-snapTAU.760	-	2.71852	3.60028	1.02011	1.02512	0.963526	0.797548	0.520503	0.809559	0.226834	0.145855
Contig0-snapTAU.761	-	1.44306	4.01275	3.96158	7.15857	5.39963	0	0.179766	0.458893	0.210403	0.572381
Contig0-snapTAU.762	C31B8.8	33.5553	40.076	16.8894	6.55962	6.25486	20.6631	15.6685	4.44417	11.0797	6.40937
Contig0-snapTAU.763	T01D3.5	7.4222	8.31883	1.64526	1.49761	0.889264	13.5159	15.7843	18.2078	31.6539	37.8161
Contig0-snapTAU.764	fars-2	14.9777	13.7026	3.4671	4.31538	3.45513	23.4894	22.8986	24.6805	32.3599	27.4837
Contig0-snapTAU.765	gly-4	12.4241	13.8625	25.7535	35.2974	25.9043	10.209	9.23077	7.6027	7.66452	10.2879
Contig0-snapTAU.766	dhs-24	36.7238	35.7144	23.9537	28.2629	25.7564	71.9098	74.2597	85.8663	56.8773	58.9502
Contig0-snapTAU.767	-	22.2954	17.7136	38.1435	16.3853	17.2604	13.6553	10.1838	24.8149	4.33434	3.93039
Contig0-snapTAU.768	-	0	0	0.589727	0.680824	0	0.378259	3.38517	6.67747	16.5688	4.5727
Contig0-snapTAU.769	mig-17	0.314083	1.12292	4.24561	3.9601	3.95123	3.39046	3.63875	2.62182	1.44253	2.05556
Contig0-snapTAU.77	-	0	0	0	0	0	0	0	0	0	0
Contig0-snapTAU.770	F57B7.2	29.5409	32.4408	47.2482	33.5422	29.5779	8.20212	10.2059	7.01421	2.29716	1.45815
Contig0-snapTAU.771	F57B7.1	43.7361	51.1552	27.6667	14.4122	14.2852	5.98741	7.10142	3.52073	4.32758	6.16669
Contig0-snapTAU.772	-	0	0.241256	2.17468	1.75743	1.4105	0	0.226967	0	0	0
Contig0-snapTAU.773	-	0	0.415111	0	0.431982	0	0	0	0	0	0
Contig0-snapTAU.774	-	0	0	0	1.05958	0	0	0	0	1.12115	0
Contig0-snapTAU.775	-	1.98639	3.00362	6.10327	3.70845	4.31574	3.70868	5.50777	4.15682	3.97998	2.59242
Contig0-snapTAU.776	C27A7.5	5.32338	8.49012	6.43868	3.0972	3.44958	6.30347	7.60412	11.8499	22.1812	14.5458
Contig0-snapTAU.777	R02D5.3	10.0085	9.84925	47.4042	28.1157	26.9427	48.064	45.2244	56.3123	18.2078	15.9695
Contig0-snapTAU.778	-	0.632626	0.335078	0.45306	0.0871742	0.163252	0.290599	3.78279	6.43763	22.9676	9.70255
Contig0-snapTAU.779	-	0	1.54758	5.85893	0.966283	2.41276	0	0	0	0	0.309046
Contig0-snapTAU.78	-	0	0.126835	0	0.197985	0	0	0.0596616	0	0	0
Contig0-snapTAU.780	-	0	0	0.170085	0	0	0	0	0	0	0
Contig0-snapTAU.781	-	0.360444	0	0	0	0	0	0	0	9.77506	14.8687
Contig0-snapTAU.782	-	0	0	0	0	0	0.0428272	0.278746	0.978399	6.76973	2.44073
Contig0-snapTAU.783	-	0	0.327208	0.344103	0.624262	0.79709	1.38733	5.74613	11.5906	17.4141	4.46507
Contig0-snapTAU.784	-	3.38266	11.165	36.6583	14.436	12.3235	4.52439	4.53611	2.37284	9.4434	5.66282
Contig0-snapTAU.785	T04F3.2	14.7534	12.5697	28.6011	23.3051	15.5528	14	14.4293	9.13362	9.33667	12.2017
Contig0-snapTAU.786	rme-1	113.672	100.53	183.889	147.171	128.522	135.943	128.248	139.751	142.289	140.185
Contig0-snapTAU.787	pptr-2	57.8034	49.0339	48.4394	40.9044	33.9505	31.9456	32.1783	26.5671	34.4141	45.1782
Contig0-snapTAU.788	Y58G8A.4	73.2051	59.6344	53.1952	22.2731	20.4022	17.755	19.406	15.6437	9.47813	6.65902
Contig0-snapTAU.789	-	4.17105	4.63651	6.14456	14.5202	12.3781	8.70595	9.17504	11.2744	18.6287	27.5737
Contig0-snapTAU.79	-	0	0.100216	0.361337	0.417154	0.585908	0	0.0942801	0	0.110348	0
Contig0-snapTAU.790	-	37.0616	51.7649	67.9762	56.3222	48.194	34.291	12.224	60.5219	6.57676	6.80084
Contig0-snapTAU.791	W03F9.4	51.4047	69.0515	85.5443	82.8515	79.2464	39.3776	15.7685	66.4028	8.968	8.60362
Contig0-snapTAU.792	-	51.9963	38.0458	29.5857	36.9637	34.4912	53.0976	49.0292	45.2996	39.6948	42.2446
Contig0-snapTAU.793	acl-6	46.8589	37.6062	21.5287	27.3615	27.8862	26.8908	29.604	30.0875	31.7888	33.3655
Contig0-snapTAU.794	ife-3	131.075	97.9863	67.1757	121.538	111.771	210.775	217.949	216.869	218.772	227.397
Contig0-snapTAU.795	-	35.6163	30.1558	29.0443	22.5688	16.906	9.07586	9.90999	10.6646	6.36804	5.98078
Contig0-snapTAU.796	-	28.2967	20.9876	19.181	19.1863	13.4207	7.49974	5.21037	5.51277	5.2157	3.20158
Contig0-snapTAU.797	egl-8	31.4705	28.2697	31.5365	27.6396	21.5969	13.9795	13.1541	11.2174	6.58864	6.95003
Contig0-snapTAU.798	-	74.9357	91.4214	112.047	71.5471	73.5474	41.1911	43.1205	32.9029	25.509	12.1876
Contig0-snapTAU.799	-	1.72646	0.124696	1.01161	0.90835	0.729035	0.144192	0.351933	0.149732	0.137304	0.124507
Contig0-snapTAU.8	-	0	0	0.748363	5.18379	1.61796	0	0	0	0	0.414482
Contig0-snapTAU.80	-	0.871581	1.1421	0.730604	1.35307	1.10908	0.201451	0.176164	0.270653	0.105731	0.121436
Contig0-snapTAU.800	-	40.4504	35.166	27.0729	26.0865	24.6455	18.2702	15.1802	14.4391	9.64574	8.05418
Contig0-snapTAU.801	H43I07.2	66.1644	47.0289	61.3567	52.1278	46.2477	76.7422	80.5407	77.313	62.345	58.1101
Contig0-snapTAU.802	H43I07.3	79.6372	57.3118	45.6864	57.0328	59.5901	75.8681	66.3356	81.3245	72.3668	70.2938
Contig0-snapTAU.803	-	3.31903	1.31848	0	1.37206	0	3.04921	0	4.74955	0	2.63295
Contig0-snapTAU.804	gld-1	3.80417	3.33816	4.18822	7.46403	7.16483	13.0929	14.3866	17.7668	71.0794	116.456
Contig0-snapTAU.805	mel-47	9.97171	11.4205	13.3845	43.2046	33.8209	36.985	41.1555	52.5102	58.8181	71.4349
Contig0-snapTAU.806	-	3.16116	3.81123	2.62914	4.94967	3.42513	6.74669	8.93017	14.7687	81.0946	103.826
Contig0-snapTAU.807	T27C4.1	1547.98	1391.36	419.96	205.947	196.171	56.5133	45.2211	46.3681	18.8238	17.6719
Contig0-snapTAU.81	-	0	0	0.0668495	0.398742	0.204749	0.0285855	0	0.0296838	0.21776	0.0246832
Contig0-snapTAU.82	-	0	0	0	0	0	0.550204	0.503587	0.214254	0	0.0593867
Contig0-snapTAU.83	-	6.87615	9.5907	8.20733	11.1175	8.63554	12.9151	12.2206	13.7028	5.88173	4.00017
Contig0-snapTAU.84	-	0	0.160395	0.14458	0.667656	0.625165	0	0.452687	0	0.353225	1.76167
Contig0-snapTAU.85	-	7.70003	8.48125	8.14631	9.83876	8.94164	13.0227	16.8735	13.3561	6.27687	5.13657
Contig0-snapTAU.86	-	0	0	0	0.458758	0.429561	0.509762	1.03683	1.85272	6.79578	9.6838
Contig0-snapTAU.87	-	5.64802	9.36484	3.51728	1.89495	1.26739	2.18083	2.78377	2.03035	1.36057	1.75325
Contig0-snapTAU.88	-	15.797	13.6302	5.23079	2.10656	2.36699	0.468154	0.507839	0.324094	0	0
Contig0-snapTAU.89	-	16.2065	15.022	3.86881	0	4.18218	2.48151	0	0	0	0
Contig0-snapTAU.9	-	0.372551	0	0	1.54009	0.576832	0	0	0	0	0.738852
Contig0-snapTAU.90	-	4.09609	4.55605	2.34675	3.38658	0.63421	0	0.612315	0	0	0
Contig0-snapTAU.91	-	0	0	0	0	0	0	0	0	0	0
Contig0-snapTAU.92	-	14.3728	19.6692	5.51595	3.52515	2.98137	1.13722	1.13082	0.787273	1.0829	0.654647
Contig0-snapTAU.93	-	11.2525	23.8402	9.40168	6.20228	2.90378	0	1.40176	0	0	1.48775
Contig0-snapTAU.94	-	2.19186	1.12225	2.16272	2.4968	2.14936	0.357986	0.728124	0.18587	0.553941	0.463675
Contig0-snapTAU.95	acr-15	3.98567	4.4454	7.30058	2.97843	3.08556	1.26749	1.14578	1.02371	1.20695	0.729643
Contig0-snapTAU.96	acr-16	4.59789	7.56169	3.50684	2.85109	2.13571	4.49867	4.74255	5.72425	2.89608	1.58664
Contig0-snapTAU.97	F25G6.8	55.5134	34.3413	39.4528	67.9704	64.9569	140.154	144.116	137.049	141.244	143.544
Contig0-snapTAU.98	B0024.13	25.6311	24.5055	14.8558	20.8322	18.7497	38.8133	42.3741	45.1743	38.5745	36.3579
Contig0-snapTAU.99	B0507.1	5.41918	4.45657	2.34901	3.45862	3.38571	1.65954	0.604022	21.1785	0.415861	0.150841
Contig1-snapTAU.1	-	4.03096	5.69346	3.92925	1.85152	3.03394	3.29179	5.06333	4.80693	6.51399	9.0602
Contig1-snapTAU.10	coq-4	48.1446	41.8844	34.4791	24.3807	24.7858	29.4134	28.6081	29.5101	22.0066	20.2421
Contig1-snapTAU.100	F42A10.9	16.2862	30.4611	5.58873	3.6468	2.88937	3.11712	3.29682	2.9132	2.07776	2.69159
Contig1-snapTAU.101	F59F4.2	764.833	580.148	655.936	1142.4	879.632	2310.38	2272.54	3480.11	3001.28	2571.75
Contig1-snapTAU.102	-	56.374	43.7472	35.6781	38.2086	31.7172	44.8656	52.9151	61.598	45.8765	39.2608
Contig1-snapTAU.103	T21B6.3	1.99484	7.39613	18.191	7.71505	6.96666	21.8495	24.5189	18.2484	21.4457	10.5851
Contig1-snapTAU.104	-	0	0	0	0	0	0	0	0	0	1.05261
Contig1-snapTAU.105	C39D10.6	23.3484	24.4525	67.1126	36.6778	36.1511	23.5954	18.7207	13.5672	16.8976	12.7971
Contig1-snapTAU.106	-	0.0760426	0.120831	0.272292	0.377225	0.294348	0	0.170511	0.0725449	0.332619	0.120648
Contig1-snapTAU.107	-	0.0973249	0.592818	2.48596	2.54811	1.45668	53.0715	63.1421	50.0143	61.9124	46.0539
Contig1-snapTAU.108	-	0	4.19294	19.7698	11.4118	5.34279	8.2051	8.19264	5.80933	3.1963	5.15272
Contig1-snapTAU.109	-	17.0363	33.8381	18.301	18.7804	2.19815	7.82567	14.8558	0	34.7754	20.2721
Contig1-snapTAU.11	lsm-7	149.285	95.7519	91.2834	134.088	119.795	171.323	163.109	182.637	173.986	173.902
Contig1-snapTAU.110	-	20.3345	81.1724	50.7919	17.6324	23.8054	57.8669	53.7519	29.3354	110.64	70.8198
Contig1-snapTAU.111	-	2.48377	3.94668	2.66815	6.16062	3.36499	11.4093	14.3876	13.6248	17.9261	35.9589
Contig1-snapTAU.112	-	2.29522	1.5489	1.65713	0.7838	1.71247	0.0710974	0.382247	0.490963	0.273626	0.566849
Contig1-snapTAU.113	-	1.7969	0	2.57373	0.495217	0.927401	2.75138	0.447691	1.71425	2.09596	0
Contig1-snapTAU.114	-	1.49056	1.05266	0.41513	0.958513	0	0.152154	0.990315	1.659	1.15909	0
Contig1-snapTAU.115	-	122.338	85.0801	65.8393	52.7639	51.4468	163.137	158.473	134.406	107.133	90.0344
Contig1-snapTAU.116	-	0	1.17503	1.05917	0	1.14497	0	0	0	1.29383	0
Contig1-snapTAU.117	mig-15	18.8845	21.3716	15.364	13.548	11.3179	26.8987	24.3048	24.987	23.659	30.8819
Contig1-snapTAU.118	-	16.7503	16.0189	12.2533	11.2354	11.5305	16.9627	18.1063	17.9433	19.4691	22.0032
Contig1-snapTAU.119	C42C1.12	77.8025	81.7015	63.9555	60.4103	60.7557	82.0438	86.976	67.7696	56.8181	55.2796
Contig1-snapTAU.12	efk-1	25.1552	18.9268	27.8279	20.1093	19.7323	25.4825	24.592	21.654	23.0265	24.0522
Contig1-snapTAU.120	pkn-1	29.8087	41.0221	11.6541	6.22421	6.35791	26.4074	28.0776	32.7178	42.9744	54.8344
Contig1-snapTAU.121	-	18.0243	25.9311	5.11676	2.61795	1.91707	16.2233	15.7173	20.9131	32.0687	42.6055
Contig1-snapTAU.122	-	29.9001	27.9528	20.6082	19.2377	18.2744	16.5229	15.6271	16.8361	17.4054	21.8469
Contig1-snapTAU.123	sec-12	18.675	20.1198	13.2272	19.0711	17.0948	38.9893	37.4269	47.8487	40.933	46.365
Contig1-snapTAU.124	-	5.60665	12.6855	1.13474	0.100771	0.188716	9.62986	9.20115	16.0463	22.8181	27.4597
Contig1-snapTAU.125	stau-1	6.65948	9.72697	3.37387	1.63495	1.8686	8.08177	7.06421	9.82105	12.4404	16.7253
Contig1-snapTAU.126	-	0	0.0351658	0	0	0	0	0	0.0422259	0.232327	0.386237
Contig1-snapTAU.127	-	7.43182	1.96818	1.77411	0	0	0	0	0	0	0
Contig1-snapTAU.128	-	1.19891	2.26949	1.07435	0.723094	0.754784	0.120206	0.027942	0.0689507	0.0709678	0.206315
Contig1-snapTAU.129	-	2.20449	3.82577	1.97882	1.05985	1.15742	0	0.159781	0.0407877	0.258544	0.176235
Contig1-snapTAU.13	-	92.5624	71.9392	77.9307	50.8713	43.1616	49.739	60.4487	47.0361	48.5384	46.9987
Contig1-snapTAU.130	-	10.8526	10.5485	7.11067	4.19999	3.9327	0	0.345175	0	0	0
Contig1-snapTAU.131	C39B10.1	8.54976	11.8873	7.27102	3.0926	2.89578	0.24546	0.399401	0.254891	0	0.211951
Contig1-snapTAU.132	-	0.493005	1.09932	0.183196	0.384536	1.03518	0	0.243343	0	0.0244127	0.110688
Contig1-snapTAU.133	C15C7.5	129.586	77.0752	111.161	112.144	111.483	200.491	173.758	288.007	80.1963	57.048
Contig1-snapTAU.134	-	35.993	28.3656	0.103938	0	0.112357	0.133334	0	6.36904	0.507862	0.115133
Contig1-snapTAU.135	-	6.96126	7.32002	1.61291	1.69278	2.06056	2.63338	1.22426	1.17195	1.79114	0.487261
Contig1-snapTAU.136	-	7.31047	5.80812	2.01363	1.39481	1.30604	2.06651	0.840634	0	0.983901	0
Contig1-snapTAU.137	-	0.425786	0.428594	0.341928	0.47073	0.524611	0.132385	0.116121	0.12686	0.167513	0.0813784
Contig1-snapTAU.138	-	1.17652	1.66627	15.5693	16.5448	14.4359	14.1101	9.21434	10.6018	4.43024	3.456
Contig1-snapTAU.139	-	10.041	7.3127	7.49053	3.45905	3.88669	2.88272	1.64172	4.39043	0.915007	0.331892
Contig1-snapTAU.14	-	80.464	61.9761	71.4078	46.5515	40.7358	44.015	57.0812	41.409	45.674	40.7675
Contig1-snapTAU.140	-	3.55401	1.88243	1.13121	2.28542	0.30571	3.62788	3.83702	4.89744	4.83642	5.01219
Contig1-snapTAU.141	-	0.327756	1.302	3.75559	0.81295	1.26869	0.301111	0.489954	0	1.43364	1.30003
Contig1-snapTAU.142	-	0.589536	2.52927	0.59108	0.389935	0.547678	0	0	0	0	0
Contig1-snapTAU.143	-	0	0	0	0	0	0	0	0	0	0
Contig1-snapTAU.144	-	2.19731	8.22997	33.7204	10.2514	9.2952	6.92119	6.33479	5.54007	7.68902	8.59101
Contig1-snapTAU.145	-	2.67496	5.35561	13.9462	6.10406	7.70361	2.6541	3.59886	2.04154	3.55698	1.86738
Contig1-snapTAU.146	-	2.05994	2.45492	2.70461	0.851563	1.06316	1.26165	2.30952	1.96519	0.300347	0.272355
Contig1-snapTAU.147	-	2.33931	1.85857	6.70124	1.9341	0	2.14913	5.24546	4.46341	8.18591	0
Contig1-snapTAU.148	-	2.17349	4.02925	15.0467	9.58401	8.41319	15.9743	18.4115	33.1762	21.5494	14.3684
Contig1-snapTAU.149	-	9.11745	7.09284	4.76111	2.35567	1.7646	0.523515	1.56171	1.99331	5.64977	3.46571
Contig1-snapTAU.15	-	125.718	99.373	123.201	91.4231	93.4131	77.5727	89.7088	66.7198	63.9867	55.167
Contig1-snapTAU.150	-	0	0	0.444268	0.256448	0.240127	0	0	2.36726	13.8387	20.1768
Contig1-snapTAU.151	-	0	0	0.516727	0.198849	0.558582	0	0	0.229447	0.841612	0.763175
Contig1-snapTAU.152	-	1.32353	1.49429	0.886883	1.25426	1.5759	0.625745	0.509092	0.45042	0.534916	0.135081
Contig1-snapTAU.153	-	0	0	0	0	0	0	0	0	0	0
Contig1-snapTAU.154	-	1.5884	1.05165	5.11895	4.8153	2.66432	6.56673	6.52977	12.3753	5.78987	9.24046
Contig1-snapTAU.155	-	0	0	0.194946	0.22506	0.210736	0	0.406922	0	0.476272	2.37536
Contig1-snapTAU.156	-	0.424517	0.505914	1.21608	0.701967	0	0	0.47595	1.21497	3.89946	4.88309
Contig1-snapTAU.157	-	5.88259	6.89924	1.20367	1.15801	0	0.514701	0.418749	0.267238	20.3398	30.6662
Contig1-snapTAU.158	-	0.0998334	0.158634	0.357482	0.123811	0.0772876	0.229294	0.223858	0.142862	0.174673	0.118795
Contig1-snapTAU.159	-	0	0	0	0	0	0	0	0	0	0
Contig1-snapTAU.16	C13C4.4	49.704	43.7162	34.725	35.3136	36.2433	25.5547	26.9257	22.9113	40.8227	43.0471
Contig1-snapTAU.160	-	0	0.105752	0	0	0.309138	0	0.198977	0.380951	2.21244	1.2671
Contig1-snapTAU.161	-	0.387901	0.565006	1.34269	5.61243	5.70569	0	0.144966	0.328941	1.09344	1.23087
Contig1-snapTAU.162	-	1.1532	0.610807	1.65174	0.953447	1.19036	0	0.287315	0	0	0
Contig1-snapTAU.163	-	1.6014	7.39526	3.91842	2.31702	2.42784	0	0.0997457	0.509247	0.175118	0
Contig1-snapTAU.164	-	2.64734	5.25823	3.79181	3.06428	1.43463	0.486424	0	1.01023	0	0
Contig1-snapTAU.165	-	0.467813	0.185837	1.00508	0.290085	0.633789	0	0	0.111574	0.511567	0.185556
Contig1-snapTAU.166	-	0.123974	0.59098	1.86448	0.614999	1.05574	0.227791	0.092663	0	0	0.0983474
Contig1-snapTAU.167	-	0.66917	0.538343	2.46631	3.14375	2.3131	5.82637	5.61006	4.75411	1.60663	0.99286
Contig1-snapTAU.168	-	52.1825	67.5458	56.8005	19.1489	19.3454	152.508	168.988	76.7102	91.1828	50.7191
Contig1-snapTAU.169	-	36.9685	40.2707	35.059	15.6406	16.3222	5.57208	4.64125	2.75532	3.53728	1.37469
Contig1-snapTAU.17	-	86.2483	71.6864	203.357	325.826	322.553	57.2943	79.3419	48.1028	22.0552	11.5788
Contig1-snapTAU.170	del-1	3.98035	4.9951	12.3092	6.99314	6.68815	2.20237	1.89322	1.81233	0.949663	0.861156
Contig1-snapTAU.171	T19D2.3	67.5049	47.8483	95.7402	48.6986	29.7164	21.2804	20.2812	16.4157	9.84246	6.30011
Contig1-snapTAU.172	B0395.3	29.8667	44.3504	31.7201	40.6935	34.5646	63.4169	43.6978	75.1573	33.5932	30.9861
Contig1-snapTAU.173	-	0	0.113597	0.204792	3.42819	2.32449	0	0	0	0	0.453698
Contig1-snapTAU.174	-	10.2118	12.5895	7.31328	11.6455	8.17827	2.26454	3.42156	3.19139	0.308053	0.139672
Contig1-snapTAU.175	C25F6.7	0.596838	0.853531	4.8727	7.20446	7.30041	14.6949	5.88851	101.237	2.50621	1.79917
Contig1-snapTAU.176	F46G11.4	52.1717	54.3139	46.3818	46.1095	27.8548	4.95832	14.7912	5.14882	4.72148	0
Contig1-snapTAU.177	-	0.68187	0.88033	0.244163	0.14094	0.065985	0.313219	0	0.162627	0.0745644	0.202845
Contig1-snapTAU.178	-	1.13498	3.93484	0.147786	0.34123	0.159757	0.47396	0.0771207	0.0984341	0.0902642	0.163703
Contig1-snapTAU.179	-	1.32095	2.99853	0.135144	0.624079	0.438271	0.520098	0.141047	0	0.165085	0.149699
Contig1-snapTAU.18	ZK662.2	1.2713	10.7738	57.6618	132.087	119.416	7.00769	7.91848	85.7062	5.5608	1.34468
Contig1-snapTAU.180	-	5.13357	7.84344	0	0.326489	1.22284	0.362788	0	0.376726	0.345458	0.939787
Contig1-snapTAU.181	fln-2	9.14932	24.6203	1.61565	1.23916	1.05114	11.4473	8.60283	10.3526	12.4857	9.70227
Contig1-snapTAU.182	-	49.3326	56.4137	2.41445	1.19461	1.11858	1.58027	1.02854	2.23174	1.20383	0.982469
Contig1-snapTAU.183	-	0	0	0	0	0.419381	0	2.42942	5.68483	40.7562	22.3466
Contig1-snapTAU.184	-	23.5118	15.0714	20.091	15.6839	11.3763	8.83655	5.99101	9.94073	3.27229	1.27171
Contig1-snapTAU.185	T10E10.4	0.632509	0.728661	0.724761	0.575243	0.832433	1.48178	0.803694	12.2192	0.636333	0.175617
Contig1-snapTAU.186	-	15.0736	15.1938	8.97098	7.94018	8.59857	14.884	18.8193	14.4201	14.0269	12.0571
Contig1-snapTAU.187	-	3.24202	2.72728	0.887744	0.551856	0.295277	6.13212	11.6884	12.5535	9.50957	8.01815
Contig1-snapTAU.188	-	1.95976	1.55701	1.40349	1.62029	3.03435	0	5.85919	18.6961	61.7198	34.2024
Contig1-snapTAU.189	R57.2	0.712948	0.84965	3.19114	17.3889	13.5225	76.6338	48.8922	29.0766	0	0.424181
Contig1-snapTAU.19	lin-18	27.5267	29.3719	57.2961	47.4572	43.1964	40.4308	34.8612	18.6718	13.7177	13.8919
Contig1-snapTAU.190	-	3.08657	2.38414	5.83318	9.03806	22.2358	87.4325	59.2776	22.0845	2.25017	2.04045
Contig1-snapTAU.191	-	19.8754	32.2774	16.3031	11.3653	10.9131	29.0384	29.973	31.9083	23.5918	24.4492
Contig1-snapTAU.192	-	168.665	149.938	77.6975	109.298	103.754	82.9208	93.3572	74.7998	82.1503	94.0215
Contig1-snapTAU.193	F48E3.3	9.94635	12.313	1.50041	1.57471	1.47449	31.2434	26.5578	36.7642	35.9159	39.905
Contig1-snapTAU.194	-	52.125	53.2543	36.9344	26.8943	26.2205	69.0783	79.4529	76.171	45.2897	33.2178
Contig1-snapTAU.195	-	0	0	0	0	0	0	1.24039	0	1.45178	0
Contig1-snapTAU.196	-	9.53836	10.6557	9.09191	13.6619	10.6604	16.0243	18.543	25.1842	36.1002	48.3664
Contig1-snapTAU.197	-	6.30094	7.50909	1.04134	0.500915	0.375228	9.23966	7.56247	11.4442	17.5171	29.8947
Contig1-snapTAU.198	-	17.6565	19.3719	5.41919	8.34175	1.95272	20.8557	13.1971	25.6675	27.2148	48.0229
Contig1-snapTAU.199	-	21.9513	21.5811	12.1656	7.61526	5.01705	5.37104	5.21485	4.15674	1.20625	1.35634
Contig1-snapTAU.2	-	31.0915	20.6916	19.8564	19.8994	19.8223	16.5335	17.5523	11.1666	6.78388	5.45522
Contig1-snapTAU.20	prl-1	206.928	252.984	280.716	195.332	188.667	136.431	121.958	145.67	93.0577	100.08
Contig1-snapTAU.200	-	3.77041	3.10104	2.6846	1.92282	2.12382	0.96825	0.590248	1.36391	0.510959	0.404952
Contig1-snapTAU.201	-	28.3566	31.401	14.4432	11.0229	10.1119	6.65273	8.49814	3.87383	2.60503	1.61062
Contig1-snapTAU.202	ptr-5	36.4595	52.5159	14.2347	11.0197	9.1786	7.83106	6.34221	7.98408	4.98263	4.02647
Contig1-snapTAU.203	dnj-25	6.41654	9.62936	1.21263	0.589454	0.965895	6.87739	7.59361	11.5626	17.7755	25.5923
Contig1-snapTAU.204	unc-61	8.73304	9.7866	6.28503	8.64305	8.03749	14.6102	15.3271	21.9091	23.2583	28.2289
Contig1-snapTAU.205	-	13.9029	13.1751	9.11693	8.72488	9.07734	12.311	15.0865	19.4956	26.5964	38.4687
Contig1-snapTAU.206	T26A5.8	42.3913	33.6796	29.7263	33.1013	36.6922	28.9384	26.184	25.5567	26.526	40.6345
Contig1-snapTAU.207	-	252.204	313.629	584.578	330.665	310.214	907.63	933.455	897.396	751.329	649.411
Contig1-snapTAU.208	-	1.3827	0.673303	1.31605	4.4142	3.0732	2.31795	1.57523	1.66802	0.595053	0.495366
Contig1-snapTAU.209	-	2.90468	2.30775	6.24063	14.268	13.6245	4.08131	3.06504	3.74911	1.1958	1.62653
Contig1-snapTAU.21	-	60.8923	61.3187	40.6924	31.2168	21.0629	18.364	17.4306	15.5381	13.277	9.98406
Contig1-snapTAU.210	C06G1.5	6.34427	9.24089	6.77918	4.12134	4.32681	16.9304	19.0054	23.5373	21.9802	29.3183
Contig1-snapTAU.211	C06G1.6	2.45359	3.03235	0.390479	0	0.105527	5.63532	4.89042	9.62303	5.2469	4.92009
Contig1-snapTAU.212	-	1.57956	3.76485	0.848409	1.95893	0.61142	4.71624	1.47578	1.50691	20.0366	39.1578
Contig1-snapTAU.213	-	1.46757	2.62345	14.7142	4.09511	3.97651	4.97174	6.23873	3.58768	2.64797	2.32842
Contig1-snapTAU.214	-	0	0	0.105604	0	0.114158	0.0451571	0.0734776	0.187568	2.365	0.62388
Contig1-snapTAU.215	F26A10.2	5.58554	6.16344	0.698434	0.659719	0.274548	4.72421	2.9489	14.3365	0.349025	0.421996
Contig1-snapTAU.216	-	0	0	0	0	0	0.413449	0	0	3.937	2.49905
Contig1-snapTAU.217	-	17.1338	13.3942	13.1765	6.48042	8.83584	21.8554	16.0954	15.7423	14.5079	12.8721
Contig1-snapTAU.218	-	109.576	102.604	201.79	95.4494	84.8303	5.39296	5.85012	3.73344	1.71178	6.20899
Contig1-snapTAU.219	C35B8.4	177.254	161.79	85.7585	68.8006	53.9469	55.3174	60.6809	63.2516	37.8787	29.5182
Contig1-snapTAU.22	lin-2	109.387	118.412	90.9836	77.9435	71.9404	30.6569	30.7578	30.55	19.8981	11.1585
Contig1-snapTAU.220	-	0	0	0	0	1.45189	0	0	0	0	0
Contig1-snapTAU.221	-	0	0.789206	0.71139	2.46384	6.1521	0	1.48493	0.947654	0.869	0
Contig1-snapTAU.222	-	3.6364	2.8891	0.488294	0.563722	0.527846	0	0	0	0	0
Contig1-snapTAU.223	-	4.96672	2.36762	7.8253	3.28512	3.84507	0	0	0	0	0
Contig1-snapTAU.224	-	2.46336	1.86817	0.320755	0.277728	0.260052	0	0	0	0	0
Contig1-snapTAU.225	grd-9	0.697373	2.45369	31.6067	95.547	83.2575	4.02713	3.49978	42.0087	1.133	0.316125
Contig1-snapTAU.226	elt-3	43.4071	51.6451	13.1696	16.795	17.3815	5.69691	7.83135	4.28385	1.12237	1.01777
Contig1-snapTAU.227	DC2.8	40.9054	38.3799	38.7806	44.449	35.5883	40.0853	53.2865	58.7216	44.646	55.6283
Contig1-snapTAU.228	alg-1	38.6994	59.9746	11.5601	12.1043	9.98659	46.1504	35.4808	44.9935	36.0345	43.9652
Contig1-snapTAU.229	-	0	0	0.149926	1.55777	2.59313	0	0	0.0998596	0	0.249111
Contig1-snapTAU.23	Y57G11C.9	399.981	347.839	278.085	225.186	209.509	177.709	205.946	185.322	165.665	177.03
Contig1-snapTAU.230	-	0	0	0.671448	3.10067	2.50743	0	0	0	0	0.743766
Contig1-snapTAU.231	-	10.3948	28.2996	34.2935	28.9627	25.5905	117.176	106.701	154.899	205.819	294.221
Contig1-snapTAU.232	F29C12.4	62.1409	50.3775	25.0913	24.8097	23.0251	95.7371	102.06	95.7492	76.5005	54.355
Contig1-snapTAU.233	efl-2	5.41907	5.36184	4.56366	7.79921	8.40994	4.93243	5.17554	7.22816	32.2852	61.1995
Contig1-snapTAU.234	-	65.9633	70.5333	32.6773	27.4737	18.046	35.996	44.1136	40.2179	55.9706	85.3772
Contig1-snapTAU.235	-	3.01777	4.82393	2.12879	1.12455	0.848863	4.90731	5.17482	5.01484	6.62882	6.70542
Contig1-snapTAU.236	-	0.0370368	0.0588511	0.106097	0.153107	0.301063	0	0.0415241	0.0529999	0.0648013	0.205667
Contig1-snapTAU.237	-	0	0.0636568	0.0573802	0	0.124056	0.132496	0	0	0.336446	0.36865
Contig1-snapTAU.238	-	0.519433	0	0.0929989	0.429459	0.603191	1.07371	0.436775	1.11497	0.908824	0.772615
Contig1-snapTAU.239	-	4.37716	6.2873	2.53264	1.66487	1.27333	5.15303	6.0302	8.16506	9.42951	9.53222
Contig1-snapTAU.24	mrps-28	59.6887	36.2067	26.9226	30.0665	26.4899	62.3076	60.5552	57.8215	48.7269	48.3242
Contig1-snapTAU.240	-	2.07563	1.92393	1.73423	2.00212	0.535628	0.953448	1.55141	2.64022	4.23689	8.50733
Contig1-snapTAU.241	-	0.174585	0.138707	0	0	0	0	0.130491	0.582941	0.763654	1.52346
Contig1-snapTAU.242	-	230.23	178.522	215.029	114.474	103.487	59.8541	64.8812	56.5197	45.104	43.9493
Contig1-snapTAU.243	F52G3.1	1.08957	4.18402	0	0.15014	0	0.333666	0.135731	1.2127	7.2283	12.6771
Contig1-snapTAU.244	-	0.941609	2.28171	0.0842924	0.058388	0.291584	0.237892	0.334302	0.830926	4.52027	9.6359
Contig1-snapTAU.245	-	3.3747	4.76654	0.402802	0.310016	0.580572	1.37794	0.980925	4.29263	9.51284	17.2525
Contig1-snapTAU.246	mboa-1	0.506977	0.329555	1.73286	12.0032	11.3999	44.999	25.1388	25.5239	0.241917	0.109685
Contig1-snapTAU.247	lgx-1	0.0572281	0.409207	0.491812	0.757045	0.44304	0.315455	0.256647	11.6289	0.250322	0.0453985
Contig1-snapTAU.248	-	0.0318979	0.0675805	0.0304585	0.114282	0.0740828	0.761925	0.294048	8.30759	0.381368	0.413303
Contig1-snapTAU.249	-	133.275	386.017	114.374	46.9586	43.0994	2.06651	0.840634	1.07296	1.9678	7.13762
Contig1-snapTAU.25	pgk-1	112.177	129.729	280.251	166.136	152.864	239.34	229.049	212.42	176.399	177.899
Contig1-snapTAU.250	-	45.5389	103.786	18.2633	13.0164	10.0728	14.105	11.7672	17.8742	3.3009	3.71577
Contig1-snapTAU.251	gpc-1	233.345	217.761	129.975	195.988	143.371	44.2361	52.6	21.2011	9.72071	2.93825
Contig1-snapTAU.252	-	0.288509	1.83375	0.619853	1.19267	0.223354	3.44571	2.58771	3.30286	1.00958	0.457742
Contig1-snapTAU.253	-	1.00608	2.93085	0.720509	0.831809	0.778871	9.24289	4.26122	6.71861	0.586759	0
Contig1-snapTAU.254	cng-1	3.9356	4.30357	2.21238	1.50449	1.14665	0.272146	0.189782	0.121115	0.037021	0
Contig1-snapTAU.255	-	0.102138	0.243445	0.170676	1.57633	1.6078	6.38078	3.58808	0.714562	0	0.0810253
Contig1-snapTAU.256	-	1.29171	4.01173	13.4135	23.0584	22.0909	3.0207	3.77413	11.4828	0.410916	0.372619
Contig1-snapTAU.257	nlp-14	578.913	732.388	184.879	53.1134	54.9137	25.684	24.2304	15.3215	10.6675	10.9709
Contig1-snapTAU.258	-	21.2641	18.5708	13.7664	20.0842	16.4974	43.2435	43.4459	53.0675	49.6262	45.9109
Contig1-snapTAU.259	-	8.44926	8.88777	9.72683	8.81374	7.43772	8.31856	5.70541	8.46239	8.49688	13.0087
Contig1-snapTAU.26	-	2.82258	2.45199	3.83088	4.20976	3.41077	1.40239	0.83983	1.78279	1.08708	2.73269
Contig1-snapTAU.260	-	0.943836	1.12481	0.337967	0.390174	0	0.867107	1.41092	7.65359	37.9817	13.8516
Contig1-snapTAU.261	pix-1	20.005	17.3714	17.9264	21.6098	20.5458	11.3135	13.337	12.4675	14.2909	16.5875
Contig1-snapTAU.262	inf-1	356.142	167.97	172.341	228.061	198.493	831.4	928.476	644.463	760.163	631.213
Contig1-snapTAU.263	-	0.815166	0.719605	0	0.14977	0	0.748897	0.541587	1.20971	4.8334	10.634
Contig1-snapTAU.264	-	5.27388	5.02808	0	0	0	1.93806	3.15352	4.02504	32.2959	15.0614
Contig1-snapTAU.265	tbck-1	1.08283	1.77437	0.33927	0.615494	0.52393	1.18133	1.2646	2.45343	4.67721	12.6165
Contig1-snapTAU.266	-	0.201884	0	0.14458	0	0	0	0.452687	1.34818	10.4201	0.320304
Contig1-snapTAU.267	-	0.881554	1.37576	0.980739	1.48302	1.45124	0.283332	0.199559	0.3435	0.174112	0.138285
Contig1-snapTAU.268	-	0.513349	0.815705	0	0.848856	1.58967	0	0	0	0	0.407234
Contig1-snapTAU.269	-	2.93515	5.17403	22.4654	35.2634	32.0251	1.93813	3.42788	2.71264	2.16652	1.74632
Contig1-snapTAU.27	-	514.84	579.714	1408.51	900.319	828.683	1122.92	1082.45	1003.52	959.11	781.575
Contig1-snapTAU.270	-	0.0650618	0.301206	0.174745	0.547349	0.482337	6.96258	2.15448	18.2834	0.151787	0.0503992
Contig1-snapTAU.271	-	4.4511	5.89396	8.5005	6.1335	7.46609	2.72617	1.66346	0	1.29797	0
Contig1-snapTAU.272	-	1.216	1.32839	0.979702	0.754027	0.706039	0.279286	0	0.580034	1.19676	0.6029
Contig1-snapTAU.273	-	0.282113	0.493101	1.33344	0.979634	0.829927	0.518357	0.759103	0.430618	0.641676	0.850429
Contig1-snapTAU.274	-	2.56314	5.091	6.42464	8.47666	10.9136	0	0	0	0	0
Contig1-snapTAU.275	-	0	0.161523	2.62075	0.336176	0	0	0	0	0	0.161278
Contig1-snapTAU.276	-	1.11684	2.78874	0.571311	0.395738	0	0.146579	0.119253	0.608841	0.279154	0.126569
Contig1-snapTAU.277	tmc-1	3.24794	5.74154	6.24152	3.37905	2.70302	1.84007	2.10395	3.38258	1.61011	0.730024
Contig1-snapTAU.278	alr-1	3.81216	9.26793	0.491418	0.756439	0.885372	2.87184	3.19127	4.50965	2.06767	2.4798
Contig1-snapTAU.279	-	15.7402	21.5347	14.1889	7.64223	6.59864	5.91648	5.37981	5.45714	3.1152	1.6829
Contig1-snapTAU.28	-	0.230905	0.183453	1.98437	9.35453	7.86539	0.424268	0	0.220284	0	1.09905
Contig1-snapTAU.280	-	8.18641	14.6341	2.93138	1.6921	1.58441	2.82034	2.29456	7.80986	6.26644	0
Contig1-snapTAU.281	dyc-1	13.9111	16.8031	12.7569	3.36628	6.04142	2.18198	4.31123	0.809221	1.18729	0.538318
Contig1-snapTAU.282	-	0.0644494	0.0512046	0.184623	0.266428	0.324314	0.029605	0.144516	0.584107	0	0.0255635
Contig1-snapTAU.283	-	4.87154	1.61267	2.61659	3.02078	2.51425	0.372959	1.21372	0	1.77572	0.644091
Contig1-snapTAU.284	-	37.0388	61.7969	31.8307	33.6854	48.7461	0	8.30526	3.53351	0	0
Contig1-snapTAU.285	fax-1	6.81858	5.9098	3.28504	6.96999	4.12699	1.13896	0.92663	0.473087	0.650732	0
Contig1-snapTAU.286	-	25.0947	18.1432	1.79717	2.48975	3.30267	0.691639	0.375135	0.239404	0.439068	0.398147
Contig1-snapTAU.287	C34F6.1	0.944325	0.145884	0.413285	1.57235	1.15752	9.8564	2.76448	17.7175	0.114738	0.020809
Contig1-snapTAU.288	-	0.791736	0.681448	0.283503	0.327297	0.306467	0	0.0986289	0	0	0
Contig1-snapTAU.289	T05C3.2	1.97365	2.12559	0.596788	0.761499	0.730013	0.0805869	0.491728	0.711307	1.95681	1.00899
Contig1-snapTAU.29	T03G11.9	6.68184	9.49975	23.6744	13.6657	10.618	2.90778	4.20569	3.6905	2.76888	0.557962
Contig1-snapTAU.290	-	5.6437	3.98567	1.79634	2.59229	1.45638	0.576099	0.468701	0.299117	0	0
Contig1-snapTAU.291	-	4.35818	3.88871	2.68898	2.38371	1.66102	0.0615983	0.20046	0.191895	0.117312	0.0531893
Contig1-snapTAU.292	-	1.71094	4.20443	0	0.197382	0	1.09664	1.7844	4.17549	7.76229	12.5626
Contig1-snapTAU.293	tbc-13	9.9404	10.3235	5.02938	5.10504	4.964	7.13753	8.79915	9.36989	14.4094	22.7149
Contig1-snapTAU.294	-	0	1.17503	5.29587	1.22279	2.28993	0	1.10544	0	0	0
Contig1-snapTAU.295	-	49.346	74.7117	60.0105	39.8363	36.9406	31.6486	30.6199	26.2028	24.028	24.9277
Contig1-snapTAU.296	tag-172	26.1268	25	23.2862	21.0494	22.1458	24.7037	24.5884	27.7451	27.7779	36.006
Contig1-snapTAU.297	-	1.5153	3.4311	0.678245	1.12754	0.733183	3.41068	3.22789	5.16802	4.90478	3.63627
Contig1-snapTAU.298	-	34.8247	39.0384	35.0184	27.2148	22.8976	25.8579	27.4556	29.1269	43.1941	49.3863
Contig1-snapTAU.299	-	5.49318	4.3643	2.45874	3.69011	2.92368	5.67744	8.46824	15.7215	21.3247	31.8656
Contig1-snapTAU.3	sul-1	13.487	13.8206	8.27897	8.69308	7.45797	3.99532	3.70311	2.67836	1.63737	1.17908
Contig1-snapTAU.30	-	7.85725	7.62976	7.19008	5.95489	3.37934	6.61695	8.64607	9.78623	6.68275	13.1587
Contig1-snapTAU.300	-	3.29002	4.00254	2.28254	3.91019	2.22864	3.7782	7.99203	10.495	17.1192	18.0249
Contig1-snapTAU.301	hpo-8	79.257	97.9021	86.8975	71.4571	59.3127	437.056	452.901	308.386	377.054	282.483
Contig1-snapTAU.302	-	12.5115	14.3738	8.03475	4.7108	4.27457	79.7054	73.7591	86.018	123.791	112.626
Contig1-snapTAU.303	-	11.4248	12.1738	5.96802	7.50112	9.00079	10.0639	13.8639	15.6437	26.1626	33.6405
Contig1-snapTAU.304	-	5.59015	11.4206	0	0	0.618243	0	1.1938	5.33302	16.767	23.4401
Contig1-snapTAU.305	rme-6	3.15514	4.71425	0.262599	0.236185	0.313577	1.15946	1.22694	2.82697	7.35738	11.1448
Contig1-snapTAU.306	-	3.29402	4.46443	5.13437	8.17032	8.10036	13.529	9.70347	10.9063	16.4425	23.518
Contig1-snapTAU.307	-	0.158674	0.25213	0	0	0.491358	0	0.355796	0.6055	0.416433	0.377622
Contig1-snapTAU.308	-	0	3.84864	23.7291	14.4182	15.7507	3.9163	2.75173	0.369706	0.169511	0.153712
Contig1-snapTAU.309	-	0	0.137374	0	0	0	0	0.387713	0.494863	3.47905	2.33182
Contig1-snapTAU.31	-	0	0.0757577	0	0.0788366	0	0.0876017	0	0	0	0
Contig1-snapTAU.310	-	374.548	367.594	94.6711	59.8522	48.7331	8.67476	2.35253	3.00269	16.5208	44.9433
Contig1-snapTAU.311	-	95.7991	70.5427	23.9846	15.4547	10.8533	0.715538	1.74644	0.74303	8.85767	6.79643
Contig1-snapTAU.312	-	46.1942	37.9244	13.2329	6.36543	4.47024	0.353657	0.863182	0.918113	1.01029	4.12261
Contig1-snapTAU.313	-	26.5523	26.3695	3.56542	5.48824	2.56948	1.52461	0	0	2.90356	3.94943
Contig1-snapTAU.314	-	0	0.102909	0	0	0	1.18998	0.387257	22.3662	0.226628	0.102753
Contig1-snapTAU.315	-	22.6152	26.8212	3.99032	1.6259	0.761212	4.51667	5.87945	13.1326	3.72747	3.90008
Contig1-snapTAU.316	rgs-2	146.504	163.356	62.1897	28.4869	32.5292	22.3895	27.6375	27.5255	28.1817	17.5553
Contig1-snapTAU.317	-	2.6856	2.11517	1.30265	0.872607	1.20927	0.461726	0.382111	1.01225	0.134539	0.0873937
Contig1-snapTAU.318	-	6.26524	6.35093	3.15338	4.10764	1.14632	5.80449	4.30009	1.39403	0.328712	0.927349
Contig1-snapTAU.319	-	115.787	89.4197	53.4376	48.2707	35.5123	112.375	112.195	100.853	76.6439	60.3645
Contig1-snapTAU.32	-	0	0	0	0	0	0	0	0	0	0
Contig1-snapTAU.320	F09F9.5	35.9703	39.8683	10.336	4.58945	4.98495	0.611965	0.331921	0.423652	0.971223	0.352282
Contig1-snapTAU.321	-	0.96277	2.18547	6.30394	4.6623	1.9166	0.505429	0.822412	0.524849	0.240643	0.327324
Contig1-snapTAU.322	-	0.954958	2.67772	3.32898	1.60131	1.44496	0.50966	0.503931	0.528382	0.564424	0.691726
Contig1-snapTAU.323	T01D3.6	3.1426	40.681	197.149	85.8667	77.4009	90.2096	112.663	65.8494	83.0197	73.5507
Contig1-snapTAU.324	-	0	0.158302	0.0713469	0	0.077126	0.366103	1.71266	4.65707	20.394	6.08541
Contig1-snapTAU.325	-	0.533702	0.363448	0.27301	0.315183	0.531223	0.28018	0.96878	1.16378	8.4041	2.90318
Contig1-snapTAU.326	-	0	0.243816	0.219776	0.253726	0	0.56387	0	0	0	0
Contig1-snapTAU.327	-	0	0	0	0.89943	0	0	0	0	0	0
Contig1-snapTAU.328	wdr-5	15.9191	16.6365	4.60409	5.51778	5.83022	32.7937	27.9616	30.7827	34.1197	40.0226
Contig1-snapTAU.329	-	0.23203	0.460865	0.913932	2.87757	1.70648	0.95925	0.867138	43.386	2.53731	0.736267
Contig1-snapTAU.33	-	0.306883	0	0	0	0.950312	0	0.917503	0.292767	0.536935	0
Contig1-snapTAU.330	-	0	116.318	545.643	380.429	353.904	738.396	786.101	704.056	538.453	393.46
Contig1-snapTAU.331	LLC1.2	30.407	55.5718	106.06	80.7302	73.1062	74.5397	73.5451	64.0482	44.7296	32.5203
Contig1-snapTAU.332	-	17.1033	27.4434	2.4017	1.10908	0.519247	3.38906	5.3892	2.8794	2.05366	0.798111
Contig1-snapTAU.333	dgk-1	12.4053	19.5107	1.91885	0.64539	0.424654	3.3919	3.1538	2.95866	2.06712	1.40585
Contig1-snapTAU.334	-	18.7542	20.8602	1.3431	1.55057	4.35567	6.89185	8.41058	3.57832	1.64066	2.97551
Contig1-snapTAU.335	Y40D12A.2	16.2201	16.077	43.0453	28.3372	23.1803	29.832	26.1612	33.7231	15.2131	13.1431
Contig1-snapTAU.336	-	51.122	17.4185	17.1684	15.4159	14.5142	26.0713	20.675	35.5761	12.9955	7.80207
Contig1-snapTAU.337	-	91.9547	41.6608	28.8451	30.7876	35.8882	45.3814	38.0573	71.775	14.6262	15.0716
Contig1-snapTAU.338	Y39B6A.16	10.642	7.5491	4.26432	6.17998	5.29628	24.7913	23.1998	27.0733	33.0278	36.0803
Contig1-snapTAU.339	K07C5.2	31.4192	27.1768	23.9528	20.4254	18.7331	42.1336	39.5817	52.4545	36.5744	48.1405
Contig1-snapTAU.34	-	4.34146	3.85506	2.46904	1.26686	1.58165	0.234619	0.286321	0.243633	0.893649	0.506476
Contig1-snapTAU.340	-	11.3832	17.9905	49.3511	35.9253	33.9232	129.092	114.266	129.264	79.8801	59.23
Contig1-snapTAU.341	R06A10.5	1.85759	0	0.332581	0	0	0.426644	1.04132	1.77215	10.1566	2.94721
Contig1-snapTAU.342	-	0.558826	0.591979	0.266805	0	0	0.171132	2.3669	11.3733	20.2068	8.42291
Contig1-snapTAU.343	-	62.963	51.2438	25.2952	19.0452	11.8887	43.736	33.287	49.8116	80.607	160.808
Contig1-snapTAU.344	-	36.7037	27.893	13.7142	13.4138	11.9424	31.2764	20.6747	27.4034	40.9509	75.5345
Contig1-snapTAU.345	-	3.51191	3.24022	1.86602	3.46557	2.98191	2.08155	2.62493	2.2696	8.42403	13.6602
Contig1-snapTAU.346	-	0.496758	2.17069	7.11513	2.80653	2.43563	0.836686	2.10401	1.73767	0.579433	0.525431
Contig1-snapTAU.347	rpb-11	132.996	88.5652	70.3476	95.3585	85.8719	117.114	112.193	117.929	88.347	119.513
Contig1-snapTAU.348	W01G7.4	44.5175	32.2491	45.8677	50.1604	51.1421	35.4138	38.0033	34.7451	45.8477	60.3124
Contig1-snapTAU.349	crn-7	17.9154	33.7604	11.1462	2.77728	4.59426	17.179	20.1696	3.63191	7.34661	7.01722
Contig1-snapTAU.35	-	0	4.51175	2.03344	7.04267	2.19815	0	0	0	24.8395	13.5147
Contig1-snapTAU.350	lgc-21	1.10013	0.699238	2.31107	4.06275	5.16688	1.14546	1.37047	8.32626	0.192484	0.174545
Contig1-snapTAU.351	-	0	0	0	0.879595	1.64723	0.488694	1.19277	3.04482	6.51491	4.64179
Contig1-snapTAU.352	T02H6.11	420.376	502.663	853.698	582.654	481.6	972.123	1042.39	884.552	768.132	691.501
Contig1-snapTAU.353	abcf-1	35.9372	27.6873	29.9778	32.4324	31.8574	100.349	103.168	99.9554	85.0172	73.8414
Contig1-snapTAU.354	F26A3.7	8.12121	11.5065	0.775475	0.783357	0.628716	4.41443	3.79381	8.97438	10.2425	15.5156
Contig1-snapTAU.355	-	16.5127	20.3009	5.50506	2.70695	2.58977	17.5243	16.0662	17.7902	10.1493	6.66261
Contig1-snapTAU.356	-	7.61905	8.15176	0.29101	0.503944	0.58984	17.8725	14.123	20.9336	23.0175	25.7479
Contig1-snapTAU.357	-	3.05117	8.25516	0.0590571	0	0.159602	9.64047	5.93253	10.8369	12.3181	16.747
Contig1-snapTAU.358	-	0.169268	0.224137	2.14159	7.63493	6.63942	0	0	0	0	2.03208
Contig1-snapTAU.359	-	181.976	163.764	10.0162	15.8394	13.8975	11.2773	10.6069	15.0726	9.49717	8.6308
Contig1-snapTAU.36	-	3.59805	5.71725	3.22096	0	1.39274	0	0	0	1.57383	1.42715
Contig1-snapTAU.360	-	2.0466	3.25203	1.46569	10.1526	11.8831	2.82034	3.82427	2.9287	0	0
Contig1-snapTAU.361	-	65.8895	36.5413	7.22389	16.45	18.0539	12.7528	4.15014	12.1833	2.59063	3.52379
Contig1-snapTAU.362	-	43.4572	30.0541	3.99553	13.7451	11.6501	10.7223	4.43185	12.6022	3.31584	2.56026
Contig1-snapTAU.363	C50F4.12	4.86829	5.92651	0.618566	0.389518	0.425517	4.18398	4.87123	4.56946	6.73179	13.0186
Contig1-snapTAU.364	tomm-22	96.5627	67.4193	61.8195	71.369	62.2963	163.536	164.033	148.417	106.661	103.297
Contig1-snapTAU.365	ruvb-1	10.6464	9.67566	5.3277	5.17646	5.44744	26.2923	27.4627	30.8025	43.3616	53.7035
Contig1-snapTAU.366	-	37.9421	21.6358	25.1113	28.3911	25.9012	16.604	14.2951	15.938	6.0034	4.60457
Contig1-snapTAU.367	exos-7	18.9557	16.3921	9.88132	10.4482	8.18598	22.2719	23.9992	25.0959	24.2539	24.1417
Contig1-snapTAU.368	-	22.8527	26.6671	25.9812	20.3113	18.5763	15.7462	13.6648	18.8038	12.2451	8.38457
Contig1-snapTAU.369	-	1.4	0.973258	0.877295	2.60438	2.30315	0.482322	0.392406	1.50256	0.612377	0
Contig1-snapTAU.37	C26B9.3	12.0879	27.0772	149.931	132.421	128.413	110.898	69.5189	139.984	19.5339	15.982
Contig1-snapTAU.370	-	1.10343	0.876672	1.44876	1.06435	0.996614	0.844776	1.37458	0.52634	0.804424	1.02123
Contig1-snapTAU.371	-	0.481303	1.14718	1.72344	1.32645	0.745217	1.62131	1.43898	1.07138	2.52633	1.78179
Contig1-snapTAU.372	-	0.562344	0	1.61091	0	1.74139	2.06651	0	2.14591	0.491951	1.3383
Contig1-snapTAU.373	Y46H3D.1	0	2.25587	6.10033	2.34756	0	5.21711	23.3449	75.8459	173.877	69.8261
Contig1-snapTAU.374	-	2.68731	2.04609	11.2264	6.66546	4.85431	38.4728	35.4015	31.1917	17.24	15.3668
Contig1-snapTAU.375	-	1.93748	2.7959	2.88834	5.93347	5.00486	7.10172	5.76302	9.01546	3.49367	2.69756
Contig1-snapTAU.376	-	3.8668	3.74172	0.83432	1.96739	1.82299	9.72369	9.8563	13.8335	11.7096	14.2166
Contig1-snapTAU.377	-	0	0	1.11599	1.61047	2.11117	2.50533	2.32947	7.80477	0.340809	0.309046
Contig1-snapTAU.378	-	0	0	0.218862	0.505341	1.18295	1.68457	1.0279	6.26832	0.534703	0.242435
Contig1-snapTAU.379	-	0.187483	0.297909	4.43083	0.930049	1.30629	26.0085	45.1226	49.5441	8.20073	8.92372
Contig1-snapTAU.38	dyn-1	107.325	107.494	132.413	99.0496	83.8972	65.1401	67.1579	67.0885	60.4016	69.4028
Contig1-snapTAU.380	-	4.68147	4.44513	3.67975	3.20973	2.65187	6.92338	4.94995	4.46613	4.29523	3.80434
Contig1-snapTAU.381	-	0.157402	0.341817	0.450898	1.579	0.962655	0.24101	0.870596	0.450486	0.220318	0.0915679
Contig1-snapTAU.382	-	2.60231	4.51095	4.91329	1.56476	2.74721	7.82429	5.83519	5.6423	6.00183	3.37808
Contig1-snapTAU.383	-	0.0986054	0.54839	3.7427	1.46746	1.67941	27.9015	49.3063	49.763	10.7828	7.66582
Contig1-snapTAU.384	ZK899.2	12.6515	11.9362	31.7115	46.7135	41.0137	113.324	96.9259	151.212	70.9344	64.8936
Contig1-snapTAU.385	-	0.0897307	0.0712905	0.0642612	0	0	2.22577	4.76184	11.8989	25.5905	10.4638
Contig1-snapTAU.386	-	13.2346	14.8096	0	0	0	0	0.139325	0.17783	1.71223	0.813296
Contig1-snapTAU.387	-	12.936	14.3408	0	0	0.116449	0	0	0	0	0
Contig1-snapTAU.388	-	2.8306	1.47341	3.49509	2.34029	2.41804	2.2418	1.16728	1.95546	0.939274	0.929165
Contig1-snapTAU.389	-	0	0.210603	0	0.146108	0	1.62353	2.9059	7.75517	9.12127	3.78512
Contig1-snapTAU.39	-	19.3496	33.8837	63.3479	21.5482	27.2082	3.62788	2.95156	5.65089	7.60009	7.83155
Contig1-snapTAU.390	F52D10.4	9.50928	9.56975	9.08018	4.19313	1.22696	1.45604	1.89536	0.907188	0.277298	0
Contig1-snapTAU.391	-	68.8285	51.0032	36.969	20.2455	21.0064	9.12016	7.41996	6.94508	2.89484	3.67506
Contig1-snapTAU.392	-	21.5573	38.689	13.5086	6.04716	5.96032	4.42071	4.02818	2.75434	3.53602	1.06882
Contig1-snapTAU.393	-	43.5734	60.0738	32.1232	16.9533	9.92148	9.41909	9.57895	11.0036	7.84803	6.09994
Contig1-snapTAU.394	unc-10	8.234	13.9069	1.36682	0.405759	0.337721	2.80542	1.345	1.87278	1.43112	1.6438
Contig1-snapTAU.395	-	5.67877	6.76762	0	0	0	0	0	0	0	0
Contig1-snapTAU.396	-	3.77677	6.97644	0.473333	0.156129	0.0730961	1.30115	0.56458	0.72061	0.826	0.749018
Contig1-snapTAU.397	-	5.08992	11.3229	0.0911295	0.210413	0.197022	1.75355	0.57066	1.21395	0.890554	0.706611
Contig1-snapTAU.398	-	0.164485	0.896108	12.6211	7.88763	9.09562	5.48326	7.7805	5.60426	1.31561	1.30484
Contig1-snapTAU.399	-	2.12355	1.12477	23.3189	40.3815	35.6196	29.2638	73.5413	31.7387	8.6694	11.2306
Contig1-snapTAU.4	-	2381.94	1797.81	694.836	824.24	848.485	1245.07	1384.76	1187.12	936.799	888.178
Contig1-snapTAU.40	-	29.5408	32.9697	29.467	24.2784	18.5134	12.2773	13.1428	12.078	11.6908	8.64841
Contig1-snapTAU.400	-	1.28232	0.894551	13.5063	20.48	21.0167	21.5501	41.4706	22.8555	6.67608	4.81333
Contig1-snapTAU.401	-	0.356006	0.565689	2.29461	2.9434	1.37804	0	0.266093	0	0	0.564832
Contig1-snapTAU.402	-	0	2.85863	7.7303	4.46221	5.57097	0	0	0	0	2.85429
Contig1-snapTAU.403	T18D3.7	15.154	21.8368	3.72394	2.82518	2.35784	15.4917	16.3237	20.9059	37.4966	47.261
Contig1-snapTAU.404	-	14.3496	12.9111	3.24986	3.27867	2.78516	1.31455	1.65007	5.18723	3.68376	4.02149
Contig1-snapTAU.405	nas-31	0.867613	6.57499	29.7768	9.82188	8.73179	7.11241	4.04057	6.74898	1.40124	1.27065
Contig1-snapTAU.406	-	0.0938065	0.670758	1.20924	0.620462	0.580974	0.172361	0.0701146	0.0894917	0	0.148832
Contig1-snapTAU.407	ZK154.1	3.01156	1.94958	11.902	37.8097	34.1945	0.307415	1.08379	41.0737	1.56123	0.265449
Contig1-snapTAU.408	ZK154.4	16.5273	25.3714	7.82387	5.09523	3.68665	13.6396	13.4	15.4998	13.9683	27.3329
Contig1-snapTAU.409	-	10.3818	11.5655	8.40474	6.81079	6.4647	12.1296	18.4715	26.0524	37.5134	31.2421
Contig1-snapTAU.41	mek-1	33.4913	28.1487	23.7376	28.658	24.8729	14.4233	13.7572	12.5789	5.91015	5.78565
Contig1-snapTAU.410	apy-1	12.3099	13.5157	9.06074	7.27986	4.86424	17.5921	18.1463	28.0137	38.5142	42.9947
Contig1-snapTAU.411	F27C1.2	15.2162	16.0847	2.21637	1.59921	0.399316	11.3729	10.2165	14.8853	16.2445	29.461
Contig1-snapTAU.412	acl-12	41.2673	48.8922	54.8247	47.4497	45.0678	41.4101	48.0881	55.0355	51.8844	71.1536
Contig1-snapTAU.413	-	2.38742	3.27628	1.08804	0.358888	0.504071	0.996973	1.46001	1.8635	1.32909	1.54957
Contig1-snapTAU.414	-	4.78744	7.60718	2.66666	0.439797	1.64723	2.93216	4.37349	2.53735	1.8614	2.53188
Contig1-snapTAU.415	-	3.91434	4.87658	5.00115	7.04999	5.40625	3.37664	4.73885	4.59335	4.99987	6.74981
Contig1-snapTAU.416	-	0	0.10245	0.277046	0.319842	0.099829	0	0	0	0	0.306885
Contig1-snapTAU.417	-	19.8491	21.7147	10.1217	8.93576	7.16029	3.15063	2.64095	2.67683	1.63643	0.906841
Contig1-snapTAU.418	-	2.44578	2.72043	0.700626	0.808854	0.757377	1.57287	1.09684	0.233329	0	0.194022
Contig1-snapTAU.419	mppa-1	25.3986	21.287	7.39473	9.7636	9.32599	28.5675	28.5645	29.0424	30.214	37.3311
Contig1-snapTAU.42	-	9.26966	5.37423	2.21284	3.76295	2.90929	2.45509	3.08973	2.46975	4.67563	6.45918
Contig1-snapTAU.420	-	54.2028	50.1175	4.35339	3.39466	4.25192	106.99	91.1896	101.944	100.807	124.321
Contig1-snapTAU.421	-	14.8894	12.2996	10.0982	20.952	14.962	24.4591	34.2712	34.1474	62.5401	75.0155
Contig1-snapTAU.422	-	12.0035	10.8991	6.01747	5.8128	5.9075	3.8203	3.74896	3.7217	1.35012	1.66639
Contig1-snapTAU.423	-	11.5305	14.0937	0	0	0.686656	0	0	0	2.3278	0
Contig1-snapTAU.424	-	28.8594	34.5905	27.4383	14.1929	16.1786	10.0568	12.6448	14.9527	9.35873	5.72346
Contig1-snapTAU.425	-	0	0.726336	0	0	0.353876	0	0	0.436081	1.19966	0
Contig1-snapTAU.426	-	0	0	0	0.127007	0.118924	0	0	0	0.134386	0.121861
Contig1-snapTAU.427	-	0	0	0.470017	1.2209	1.27022	0.150738	0	1.25223	27.5592	28.2447
Contig1-snapTAU.428	-	0	0	0	0	0	0	0.628434	0	6.61982	8.6708
Contig1-snapTAU.429	-	0	0.788429	4.73793	2.73491	2.30477	5.87535	6.01628	8.62568	3.47258	2.18676
Contig1-snapTAU.43	rrf-3	23.1224	17.2312	11.0606	17.0924	13.6987	13.2159	13.6545	13.3027	12.0827	15.9974
Contig1-snapTAU.430	-	0.521843	4.56061	73.0003	28.0443	23.7009	28.2858	13.1315	11.9482	5.63041	3.86375
Contig1-snapTAU.431	-	0	0	0	0	0	0	0	0	2.6869	1.21824
Contig1-snapTAU.432	-	0	0	0	0.161283	0	0	0	0	13.311	17.1772
Contig1-snapTAU.433	C44C1.1	8.42447	9.98667	55.0174	71.8633	66.9792	39.8037	30.6343	75.9047	14.2719	9.01681
Contig1-snapTAU.434	-	1.3733	0.61373	3.6881	1.13542	1.59474	0	0	0	0	0
Contig1-snapTAU.435	-	1.11226	1.23631	0.951487	1.32914	1.22271	0.232744	0.148095	0.212739	0.230242	0.133369
Contig1-snapTAU.436	Y15E3A.3	1.17594	1.60162	2.04524	1.59726	1.56064	0.0771673	0	0	0.0734812	0.133266
Contig1-snapTAU.437	dnc-6	47.1926	31.0667	30.9004	37.9033	25.2613	46.0813	42.5298	41.6774	37.5105	48.3477
Contig1-snapTAU.438	-	5.17072	5.1286	5.32475	13.2707	14.6915	10.1436	10.9013	14.9851	21.7233	31.1397
Contig1-snapTAU.439	-	4.69206	5.83581	7.46056	15.5288	17.4595	10.9562	12.045	16.3596	16.5777	22.1114
Contig1-snapTAU.44	-	38.8233	33.2052	19.8251	32.0984	30.0556	19.3533	23.5172	21.3851	19.3739	25.6026
Contig1-snapTAU.440	-	1.82196	4.3426	3.69695	4.01697	3.05608	0	1.13483	0.579384	0.265648	0
Contig1-snapTAU.441	-	6.87391	6.55353	15.7529	5.68323	6.38585	0	3.08269	0	1.20269	0
Contig1-snapTAU.442	F09F9.4	4.58704	6.79627	8.87849	10.3525	7.19824	0.911166	1.48261	0.946174	0.433821	0.491737
Contig1-snapTAU.443	-	24.2319	71.346	266.433	116.672	89.3835	7.85717	23.4389	39.4354	11.2228	6.78456
Contig1-snapTAU.444	-	19.2266	63.4517	223.486	74.59	93.8873	1.35874	9.94894	38.0954	11.6445	8.21276
Contig1-snapTAU.445	C10E2.2	8.03808	9.37657	10.9191	8.80826	6.6179	11.37	11.3484	10.1028	7.0877	5.56681
Contig1-snapTAU.446	-	0.292248	0.696568	2.51154	0.483252	0.226248	0.26849	0	0	0	1.15919
Contig1-snapTAU.447	-	0.186762	0.197842	1.9171	0.411765	0.578339	0.857896	0.744496	0.237562	0.707995	0.642011
Contig1-snapTAU.448	-	1.88268	2.99156	1.04867	1.55657	1.13362	0	0	2.79391	27.8162	31.1978
Contig1-snapTAU.449	tmc-2	16.2119	15.7865	10.6834	5.82894	4.07729	7.71708	7.68009	7.08403	4.11738	2.69504
Contig1-snapTAU.45	-	24.8363	19.9116	14.957	17.9208	16.2559	13.0162	14.7243	15.1318	18.1719	22.0756
Contig1-snapTAU.450	Y34B4A.7	19.0331	17.209	8.90594	12.9848	9.49173	13.4094	13.9642	15.1499	17.8764	20.7029
Contig1-snapTAU.451	-	0.573219	0.455419	2.05257	11.8482	8.43156	1.05324	0.428446	3.28112	0	0
Contig1-snapTAU.452	-	8.68501	10.895	0.654719	0.377928	0.353876	0	0	0	0.399886	0
Contig1-snapTAU.453	-	3.97941	4.19258	0.495631	0.429145	0.401833	0.0794762	0.12932	0	0	0
Contig1-snapTAU.454	-	14.3875	16.7411	20.0395	19.2011	18.8562	20.5033	20.2374	22.0476	13.974	8.44775
Contig1-snapTAU.455	tag-343	10.7651	13.91	16.1814	18.8766	18.1942	15.3964	13.6756	17.8689	11.9703	6.31884
Contig1-snapTAU.456	-	3.09822	2.7268	1.58811	3.77553	3.80574	35.831	48.1196	53.1737	124.566	186.655
Contig1-snapTAU.457	-	3.34585	3.90683	5.66363	9.30479	7.77071	6.98601	7.72978	9.28566	16.2317	35.7114
Contig1-snapTAU.458	-	105.128	112.756	124.643	84.0205	67.8218	59.0219	43.6536	49.8117	48.0277	57.451
Contig1-snapTAU.459	-	92.1031	102.292	154.898	105.763	73.5514	45.9923	50.0289	66.2298	43.4325	60.7774
Contig1-snapTAU.46	cdt-1	8.53535	6.63777	10.6729	29.161	27.3751	16.9691	17.2149	19.0428	37.1765	52.9142
Contig1-snapTAU.460	-	7.35533	5.84376	7.02342	14.1896	11.3885	22.5246	32.9859	11.695	62.2012	68.0739
Contig1-snapTAU.461	-	5.74734	3.32089	2.24509	1.29595	2.83143	1.44003	3.1242	0.498453	5.94206	10.7765
Contig1-snapTAU.462	mys-2	39.5955	41.9101	23.6592	24.2808	23.0797	16.5456	14.8461	15.0425	19.8076	25.2667
Contig1-snapTAU.463	-	0.497575	0.39532	5.70147	10.4904	8.66712	9.82819	3.34716	1.89875	0	0
Contig1-snapTAU.464	-	5.53172	6.30575	6.37297	1.98849	1.48955	0.220957	0.179766	0.68834	0.420806	0
Contig1-snapTAU.465	-	7.36682	10.1239	4.70544	1.31692	1.84967	0.365834	0.148817	0.75978	0.522539	0.157946
Contig1-snapTAU.466	-	23.1556	20.6966	12.4373	6.38154	5.22848	0.88638	1.44228	1.84087	1.68808	1.53076
Contig1-snapTAU.467	-	36.2704	32.9333	25.9753	7.13995	10.6969	4.76026	5.16379	1.64772	15.1096	15.0716
Contig1-snapTAU.468	-	10.5676	17.2416	7.02748	2.65234	2.92181	0.866831	0.846281	1.44022	3.13662	2.54489
Contig1-snapTAU.469	-	13.543	15.0638	9.31096	4.03097	1.67753	0	2.02451	0	6.16082	3.86767
Contig1-snapTAU.47	-	0.437938	6.89552	67.0033	53.4068	42.0097	167.189	120.175	120.249	72.27	45.432
Contig1-snapTAU.470	-	73.824	87.979	28.4682	11.7378	6.59446	5.21711	4.24453	5.41756	34.7754	20.2721
Contig1-snapTAU.471	-	4.90529	9.15612	0.634871	0.195451	0.183012	6.56973	7.46531	9.4157	15.8725	24.52
Contig1-snapTAU.472	-	14.6761	17.0513	3.72949	3.26181	4.52026	18.1223	15.0978	18.2164	28.301	37.6813
Contig1-snapTAU.473	T10B10.8	1.09272	3.2246	11.2912	8.00195	6.52589	0.717065	0.816743	0.148923	0.819376	0.990682
Contig1-snapTAU.474	nlp-19	332.904	275.627	200.768	130.377	81.3862	12.8775	20.9537	0	15.328	0
Contig1-snapTAU.475	pbo-4	0.0867963	0.448234	7.52133	4.59275	4.01488	4.08669	9.99072	2.23571	5.58095	2.75418
Contig1-snapTAU.476	-	1.72666	3.7235	0.353302	0.203939	0.19096	2.03951	1.6593	3.05915	6.68943	13.1104
Contig1-snapTAU.477	-	2.7003	2.78898	0.193384	0.0744188	0.487779	2.15001	1.07643	2.66197	3.46468	10.8534
Contig1-snapTAU.478	-	2.20818	3.77868	0.121646	0.140437	0	2.18472	0.634799	1.45842	3.26914	7.81539
Contig1-snapTAU.479	-	2.50106	4.3947	0.227448	0.273523	0.26636	4.31585	1.91884	4.97403	7.88368	12.5552
Contig1-snapTAU.48	-	152.381	168.543	92.0105	19.7625	20.8179	8.2349	4.46648	8.55129	7.84154	7.11072
Contig1-snapTAU.480	-	2.75069	2.08347	1.29641	1.72319	1.22466	0.524392	0.633855	0.674192	0.466054	0.198372
Contig1-snapTAU.481	-	1.94703	1.34263	0.349809	0.381567	0.410684	0.109383	0.11517	0.14271	0.0624949	0.12654
Contig1-snapTAU.482	ZK1067.2	3.37257	8.61639	0.378869	0.328046	0.153584	8.01939	7.61179	10.8825	15.5041	22.0329
Contig1-snapTAU.483	-	13.9576	12.867	26.104	19.9329	16.9591	14.5233	12.9648	11.4745	10.5045	11.7442
Contig1-snapTAU.484	-	22.2526	20.894	49.6529	43.4864	35.451	15.5439	17.4572	16.492	13.1926	10.3582
Contig1-snapTAU.485	spp-22	2.95711	0.829202	11.8345	10.0672	10.2345	3.03633	2.34027	40.325	1.97825	1.79388
Contig1-snapTAU.486	-	0	0	0	0.251061	0.235083	0	0	19.1197	170.546	121.649
Contig1-snapTAU.487	vav-1	12.7468	20.4335	3.82667	2.31535	1.54501	9.68484	9.19059	13.6037	19.1062	27.5268
Contig1-snapTAU.488	-	15.784	19.4705	8.77534	6.52498	7.39597	2.09881	2.94939	1.38692	1.45349	0.494262
Contig1-snapTAU.489	-	0.10355	1.72766	5.2652	8.81815	7.29497	0.380526	0.386984	0.88908	0.271762	0.0821448
Contig1-snapTAU.49	-	30.843	40.3459	17.2914	7.21225	6.15028	3.57773	2.6779	2.60063	2.0441	1.11215
Contig1-snapTAU.490	-	0	2.85497	5.51457	14.0061	12.3199	0	0.767392	1.46921	0	0.407234
Contig1-snapTAU.491	Y53F4B.12	15.9073	18.0095	9.16117	3.50717	3.59184	1.21784	1.98162	1.3911	1.44959	0.315478
Contig1-snapTAU.492	-	0	0	0	0	0	0	0	0	0	0
Contig1-snapTAU.493	K10H10.12	6.16018	8.97275	25.7347	15.2794	18.2812	5.18778	9.20871	1.95894	3.59271	3.66511
Contig1-snapTAU.494	-	0.646773	0.830765	0.501921	0.73065	0.368333	0.321077	0.443469	0.523084	0.273198	0.537629
Contig1-snapTAU.495	F53F4.10	73.3795	89.6086	144.273	101.255	89.8143	221.749	249.476	232.861	224.828	216.406
Contig1-snapTAU.496	Y71F9AL.1	4.06454	3.93126	0.759351	0.657488	0.547239	5.8447	6.80246	8.34523	7.0342	11.7759
Contig1-snapTAU.497	F56B6.6	0.993345	2.36762	13.5164	24.6384	32.2986	1.82518	4.45478	1.89531	0	0
Contig1-snapTAU.498	-	25.1863	14.2931	0	1.4874	4.17823	29.7499	13.4466	22.3116	29.9027	11.4172
Contig1-snapTAU.499	-	0	0	0	0	0.63421	0	0	0.781536	0	0
Contig1-snapTAU.5	-	88.4941	65.3604	66.1923	76.6882	68.5091	137.307	112.2	97.5562	84.0113	77.2216
Contig1-snapTAU.50	lgc-40	12.6701	15.3643	20.7741	10.5673	10.0955	1.90597	2.32598	1.41372	0.842646	0.822891
Contig1-snapTAU.500	-	0.154524	0	1.2173	1.34146	1.49534	1.70354	1.96345	4.71732	5.54241	1.83873
Contig1-snapTAU.501	K01G5.8	192.273	154.891	179.113	250.405	285.932	168.7	167.552	177.457	139.258	146.852
Contig1-snapTAU.502	-	4.84961	6.76498	1.5818	1.37622	1.3382	6.94037	6.32841	6.93218	12.6016	17.0392
Contig1-snapTAU.503	-	0	0	0.71139	0.821281	1.53803	1.82518	2.22739	3.79062	0.869	0
Contig1-snapTAU.504	-	18.4792	19.9144	23.7188	14.1892	15.0053	8.09086	7.76402	7.54001	3.02908	2.04515
Contig1-snapTAU.505	vps-41	6.78564	6.66322	1.20125	0.504293	0.531223	6.16396	6.21159	8.21919	8.1373	12.0966
Contig1-snapTAU.506	-	2.59004	36.3539	136.642	92.7939	88.8935	49.1759	69.0468	45.2999	28.7004	23.286
Contig1-snapTAU.507	-	11.248	7.50744	5.87821	5.90654	6.47202	2.65322	3.1811	1.7401	1.4627	0.6029
Contig1-snapTAU.508	-	0.159333	0.126589	0.163011	0.169372	0.211457	0.0209114	0.289222	0.651447	0.856241	0.559759
Contig1-snapTAU.509	-	1.95672	1.5546	0	0	0	0	0	0	1.71178	0
Contig1-snapTAU.51	T01B6.1	48.2996	54.1241	107.126	89.7009	79.2484	37.0879	30.1739	19.2564	8.51377	9.43592
Contig1-snapTAU.510	-	0	0	0	0	0	0	0.262246	0.557869	0.818507	0.371112
Contig1-snapTAU.511	-	0	0	0	0	0	0	0	0	0	0
Contig1-snapTAU.512	-	4.15127	8.79509	10.4054	6.8644	6.42754	1.27126	2.58568	1.32011	0.60527	2.19544
Contig1-snapTAU.513	-	1.20316	3.00426	6.40082	3.26846	2.79433	0.631627	0.385408	0.327947	0	0.272701
Contig1-snapTAU.514	F57C7.4	1.23555	2.06661	2.46827	1.5323	1.38444	0.119485	0.340237	0.217133	0.170667	0.154761
Contig1-snapTAU.515	-	0.611244	0.173439	0.406479	0.433171	0.338003	0	0.0326333	0	0.0763899	0
Contig1-snapTAU.516	-	4.38495	5.04552	2.05744	0.375042	0.468231	0.138913	0	0.14425	0	0
Contig1-snapTAU.517	-	5.06798	2.27583	1.57803	0.910895	0.34117	0	0	0	0	0
Contig1-snapTAU.518	scav-4	0.361914	3.08077	18.9206	12.1827	11.8877	35.7666	31.1084	26.4869	15.8305	14.8063
Contig1-snapTAU.519	Y72A10A.1	271.487	187.73	158.476	102.093	91.1283	24.9151	26.7397	21.1934	14.3865	8.23936
Contig1-snapTAU.52	nlp-2	281.087	279.07	102.296	64.5743	47.2077	6.52306	5.61919	6.37523	7.30762	6.62656
Contig1-snapTAU.520	-	151.909	95.3608	106.105	46.5171	49.3642	15.5067	16.8212	25.0483	4.92199	0
Contig1-snapTAU.521	-	0.309413	0.294993	2.12725	4.34891	4.79074	4.66186	1.43386	13.6964	0.0541363	0.0490909
Contig1-snapTAU.522	-	0	0	0	0	0	0	0	2.70878	0	0
Contig1-snapTAU.523	-	4.14915	3.68702	1.45628	1.33334	4.01696	2.93754	1.96479	2.25882	5.49313	2.09666
Contig1-snapTAU.524	cab-1	425.602	695.31	19.2488	3.60729	1.84818	36.5289	32.8571	43.5869	39.7532	46.4317
Contig1-snapTAU.525	-	427.557	596.372	16.7375	2.27329	1.06431	25.2604	22.6064	39.3464	48.1076	49.077
Contig1-snapTAU.526	-	1.86389	0.493617	5.48767	4.96556	5.61152	0.0951316	0.154794	0.197573	0.543525	0.0821448
Contig1-snapTAU.527	lev-8	0.659064	0.610893	4.95593	6.90211	5.4424	3.33017	3.03776	3.98208	1.72969	1.04566
Contig1-snapTAU.528	-	0.230905	1.46762	6.28385	10.8818	8.40167	5.30335	5.00504	6.60853	2.22201	1.28222
Contig1-snapTAU.529	-	0.82551	0.947357	2.16771	1.82005	1.77523	9.10081	6.71864	13.5632	4.57377	4.51132
Contig1-snapTAU.53	-	12.796	7.83804	5.89569	8.69297	6.87548	6.61775	5.88568	4.16162	3.01383	2.4845
Contig1-snapTAU.530	-	17.4549	14.8421	10.8141	7.0929	7.35027	36.8077	35.8786	34.8918	24.378	20.6774
Contig1-snapTAU.531	-	0	0	0	0	0	2.66239	1.08303	0	0	0
Contig1-snapTAU.532	-	0	0.143921	0.518921	1.27305	1.12191	0	0	0.0864079	0.316944	0.359257
Contig1-snapTAU.533	-	0	0	1.28838	0	0	0	0	0	0	0
Contig1-snapTAU.534	C16B8.2	0.370869	0.403209	0.433348	0.468012	0.544005	1.36288	0.948321	2.41149	0.187836	0.139361
Contig1-snapTAU.535	F59E12.9	1.37228	2.32591	0.221753	0.0698203	0.261507	0.387915	0.378718	1.18832	5.55925	13.2141
Contig1-snapTAU.536	T09A5.8	52.161	51.6853	32.1816	41.0396	35.6447	24.2302	20.7725	18.7967	7.68086	4.38741
Contig1-snapTAU.537	inx-6	0.499846	0.714824	4.79677	17.7704	15.9816	0.275527	0.298883	1.04908	0.262366	0.0793045
Contig1-snapTAU.538	-	45.6118	47.9676	46.394	25.3229	27.9759	29.9602	22.0692	35.5257	9.63821	8.04075
Contig1-snapTAU.539	-	0	0	0.355188	0.82011	0	0	0	3.78521	0.433881	0
Contig1-snapTAU.54	hda-4	83.0206	104.555	55.1808	36.95	30.1292	12.2309	10.7139	11.5019	6.97423	4.86001
Contig1-snapTAU.540	-	0.161328	0.464196	0.050513	0.232677	0.120942	0	0.00485469	0.00762628	0.0151522	0.0252862
Contig1-snapTAU.541	-	0	0	0.119539	0.55202	0.646111	0.306697	0.124761	1.43316	0	0.132414
Contig1-snapTAU.542	-	1.47897	2.35006	15.8876	7.33672	5.72483	24.4573	16.5816	29.6298	16.8198	8.21276
Contig1-snapTAU.543	-	12.2744	19.0395	3.76732	2.89951	3.61997	2.14792	1.7475	1.67283	1.53399	0
Contig1-snapTAU.544	-	29.5116	23.1804	14.8905	10.8135	6.75021	4.92954	5.51453	4.79901	1.17352	0.532074
Contig1-snapTAU.545	-	0.187613	1.34152	6.91956	4.80858	3.9942	6.37736	6.66088	6.62239	5.74448	4.91144
Contig1-snapTAU.546	-	0	0.16093	0.531894	1.06064	1.09768	0	0.0504661	0.0644131	0.0590669	0.0535619
Contig1-snapTAU.547	-	0.240723	0.478132	0.258593	0.597077	0.652258	0	0	0.459301	0	0.190963
Contig1-snapTAU.548	-	1.06031	11.864	57.2994	49.0559	48.2597	187.517	177.987	125.094	81.7049	43.2484
Contig1-snapTAU.549	-	0.21939	3.41904	18.4855	22.0735	16.5663	68.482	55.0847	47.8328	35.2801	19.4791
Contig1-snapTAU.55	-	4.91531	11.2816	13.9827	4.0639	3.91096	0.75262	0.40821	0.781536	15.289	9.31491
Contig1-snapTAU.550	-	0	0	13.5244	26.0227	19.4932	14.4579	0	30.0269	13.7673	9.98739
Contig1-snapTAU.551	-	19.3513	13.4118	10.1728	9.19112	14.3436	10.5913	15.2333	15.7117	17.2892	24.3333
Contig1-snapTAU.552	-	16.1911	21.8124	12.7717	18.2367	18.1661	4.7427	5.08628	6.26808	10.8798	19.9179
Contig1-snapTAU.553	-	2.10955	1.67603	0.755385	0	0	0	0	0	0	0
Contig1-snapTAU.554	-	1.08755	1.09638	0.711879	1.40389	1.30714	0.230376	0.127814	0.206747	0.0763031	0.121162
Contig1-snapTAU.555	-	0.352721	1.11016	8.09302	9.04033	8.62252	20.7016	20.4521	21.6652	12.6513	9.97629
Contig1-snapTAU.556	-	0.0915986	2.16868	15.5732	16.1915	14.9767	30.6145	24.7841	37.3135	21.8441	13.5446
Contig1-snapTAU.557	-	0.0432036	0.514875	0.928216	3.60772	2.10714	1.74642	0.613548	2.22568	2.15434	3.54725
Contig1-snapTAU.558	-	0.665858	0.687726	0.858345	1.32125	1.08252	0.244691	0.199075	0.063523	0.815509	0.422574
Contig1-snapTAU.559	klp-4	15.5707	27.4206	3.06078	0.479431	0.831332	10.2009	8.13065	15.5921	24.9698	13.928
Contig1-snapTAU.56	-	0.956015	1.21528	2.14526	2.68742	2.4177	1.69804	2.76297	3.22254	2.00722	1.82015
Contig1-snapTAU.560	-	88.6916	148.066	67.5372	25.0617	28.6816	68.0731	62.0958	73.9017	106.072	65.9051
Contig1-snapTAU.561	-	37.9767	71.7891	104.1	48.3609	53.3935	0.802055	0.652534	0.416435	0.381872	0.346282
Contig1-snapTAU.562	-	1.14021	0.855565	0.816571	1.13474	0.637515	1.22211	6.2024	12.0863	16.1814	5.47737
Contig1-snapTAU.563	-	15.2217	7.09838	3.55471	3.00947	2.04941	13.9842	24.4859	17.6784	25.1851	22.8379
Contig1-snapTAU.564	-	9.53856	5.34369	1.31367	1.31439	0.757377	10.2236	11.7911	12.1331	13.2657	13.6785
Contig1-snapTAU.565	-	7.58896	5.70249	1.70249	2.41906	2.86677	16.422	18.5887	19.9751	21.1568	21.2159
Contig1-snapTAU.566	-	5.4861	4.77378	1.12254	2.15991	1.41572	14.1603	10.3489	19.4397	26.0537	15.7503
Contig1-snapTAU.567	-	4.10865	9.9647	0.361352	0.417171	0.334819	7.54928	7.05783	12.5498	7.18868	5.31789
Contig1-snapTAU.568	H11E01.3	3.38475	5.6947	0.142589	0.32923	0.308278	4.20709	4.46452	10.0671	7.83809	5.05429
Contig1-snapTAU.569	C06G1.1	0.193766	1.07762	10.2687	39.57	36.7516	8.18863	6.08277	87.8052	1.52559	0.461137
Contig1-snapTAU.57	-	1.23737	1.22017	0.908668	0.816867	0.993224	0.870131	2.28452	3.71685	13.7872	6.17491
Contig1-snapTAU.570	-	173.866	137.232	64.7803	38.7089	39.5884	17.7479	18.3464	20.598	8.15184	5.22856
Contig1-snapTAU.571	C39F7.5	48.4872	34.7557	31.45	33.4614	29.147	20.0688	20.8207	20.409	25.6777	35.1508
Contig1-snapTAU.572	rab-1	506.023	367.63	427.56	582.331	538.792	522.156	520.034	596.5	405.897	401.091
Contig1-snapTAU.573	-	1.99103	1.26549	19.8199	48.0676	40.6926	10.7921	4.61333	86.9948	2.09016	0.473839
Contig1-snapTAU.574	-	0	0	0	2.02709	0	0	0	0	0	0
Contig1-snapTAU.575	-	0	0	0.210825	0	0.227902	0	0	0	0.515067	0
Contig1-snapTAU.576	-	0	0	0	0	0.14705	0.174505	1.13579	4.16783	47.9659	26.0003
Contig1-snapTAU.577	-	0	0.893557	0.536968	0.774894	0.145116	0	0	0	0	0
Contig1-snapTAU.578	-	0	0	0.804014	0	0	3.60994	16.3631	43.9126	339.331	109.1
Contig1-snapTAU.579	-	13.7132	12.7109	19.6416	10.9599	8.84689	4.19946	4.0999	6.97729	9.59727	6.88973
Contig1-snapTAU.58	Y53F4B.39	43.3304	42.2024	41.3752	39.2791	36.7793	71.062	60.9372	51.7002	49.1844	54.922
Contig1-snapTAU.580	-	7.96324	9.86544	7.73279	7.03024	7.73221	2.60396	2.52205	3.47658	3.89647	3.96161
Contig1-snapTAU.581	-	3.43066	3.95217	3.3168	5.2119	5.27859	5.35799	7.46824	10.1868	12.3425	13.3694
Contig1-snapTAU.582	-	0.0827924	0.211791	0.0659709	0	0.0343366	0	0	0	0.0417857	0.12363
Contig1-snapTAU.583	-	0	0.493335	0.444692	0.513385	0.961425	0	0	2.36953	1.08643	0.985175
Contig1-snapTAU.584	-	1.28157	0	0	0	0	0	0.957895	6.11312	6.72688	1.01666
Contig1-snapTAU.585	-	4.87502	3.90303	7.15524	2.19001	2.55918	4.23945	3.69062	2.03681	2.25714	9.87037
Contig1-snapTAU.586	-	1.337	1.62515	1.39742	1.55813	1.13332	0.387576	0.929857	0.994122	4.15936	2.179
Contig1-snapTAU.587	-	0	0	0	0	1.28474	0	0	0	0	0
Contig1-snapTAU.588	-	0.140131	1.50299	0.501777	0.463431	0.162726	0	0	0	0.612947	0.222328
Contig1-snapTAU.589	-	1.02735	0.784329	0.521627	0.45927	0.564082	0.090792	0.22324	0.195894	0.0605186	0.0207318
Contig1-snapTAU.59	-	42.7524	55.1154	60.7726	86.0331	70.6911	45.0572	46.0631	55.2533	67.1801	73.9731
Contig1-snapTAU.590	-	0.729989	0	0	0	0.282566	0	2.18249	2.78565	3.83166	1.44773
Contig1-snapTAU.591	-	0	0.618795	0.557782	0.643944	0.602962	0.715538	4.07502	6.68727	5.45087	1.85357
Contig1-snapTAU.592	-	5.55083	3.59108	4.28761	2.60609	2.76252	1.09277	1.33358	8.01891	42.7327	23.401
Contig1-snapTAU.593	-	18.5648	17.0188	5.96584	11.151	9.21297	2.04084	3.20216	0.90825	0.138811	0.377622
Contig1-snapTAU.594	-	9.90991	14.0596	15.7149	25.1653	17.5358	1.95092	2.64537	3.37646	1.23849	1.12306
Contig1-snapTAU.6	rpl-10	2483.35	1905.07	1730.29	1363.86	1237.84	4170.75	4256.13	3630.1	2832.15	2334.76
Contig1-snapTAU.60	-	36.1924	44.455	50.6462	64.8031	55.1783	45.0814	39.6645	50.8382	51.2806	67.9905
Contig1-snapTAU.61	-	10.3509	18.9002	34.5935	37.0846	34.8651	6.33965	5.56499	16.9778	3.17728	6.33855
Contig1-snapTAU.62	-	15.4005	22.4319	28.6758	37.3497	35.3701	8.96071	2.30218	17.1408	1.34727	4.88681
Contig1-snapTAU.63	B0432.10	34.4693	30.3082	24.1	25.0067	23.3098	13.6431	13.1364	11.6978	14.4217	23.6694
Contig1-snapTAU.64	aakb-1	221.455	233.217	252.956	191.58	173.012	83.1032	87.4018	82.912	88.5544	107.035
Contig1-snapTAU.65	-	18.968	15.0699	3.80353	3.13648	3.52424	0.348519	0.850642	1.08573	0.331872	0.601884
Contig1-snapTAU.66	-	0	1.09226	0	0	0	0	0	0	3.60807	0
Contig1-snapTAU.67	T05G5.9	12.4074	11.4039	12.0915	16.9764	19.3238	29.3239	28.0396	38.5738	43.9706	50.1013
Contig1-snapTAU.68	-	405.266	484.111	549.679	333.172	251.172	371.793	401.454	257.568	304.891	200.535
Contig1-snapTAU.69	-	312.477	400.739	431.258	267.091	232.466	293.798	327.011	205.007	230.855	169.826
Contig1-snapTAU.7	-	94.9452	64.5032	66.7467	81.7032	85.9539	47.8857	50.2553	45.1042	49.1581	59.9478
Contig1-snapTAU.70	che-2	5.21007	7.14982	5.6986	3.83768	4.54681	0.783249	0.637234	0.361485	0.0828706	0.375736
Contig1-snapTAU.71	-	3.48283	2.9651	3.37297	2.21206	2.06633	0.624284	0.488797	0.526338	0.307481	0.152086
Contig1-snapTAU.72	-	5.99706	9.1978	4.63095	4.484	5.00606	0.479089	1.01342	0.397997	0.091241	0
Contig1-snapTAU.73	-	8.36789	7.6911	2.7026	4.34098	4.44578	3.91918	3.80174	4.38282	5.59796	4.68576
Contig1-snapTAU.74	-	5.68849	3.98777	3.03542	3.31987	2.07239	2.1519	3.08464	3.83071	5.4643	4.15869
Contig1-snapTAU.75	D1005.6	27.4242	21.7883	7.55385	6.1045	2.44971	0	3.15352	2.01252	0.922741	0
Contig1-snapTAU.76	-	27.0409	29.3914	49.6376	33.8577	28.7322	9.69469	13.9374	6.34919	5.5075	4.56613
Contig1-snapTAU.77	-	0.883596	11.3726	82.8326	33.2397	27.704	64.4541	58.1841	46.6996	39.2678	26.8463
Contig1-snapTAU.78	cdh-9	3.78294	2.75917	5.81807	18.2533	17.1636	5.0137	3.93998	10.4127	0.488272	0.245981
Contig1-snapTAU.79	abu-12	0.197432	0.439203	1.01802	1.20793	1.03934	1.81382	0.472217	30.7388	0.725414	0.281917
Contig1-snapTAU.8	sox-3	15.7619	16.4272	33.9355	40.3173	37.8597	4.56991	6.36087	4.17374	2.04474	1.61646
Contig1-snapTAU.80	-	0	0	0.204576	0.236178	0.221147	0	0.213512	0.545038	13.9944	11.3305
Contig1-snapTAU.81	-	0	0.185142	0.222516	0.32111	0.12027	0.499536	0.116118	2.74185	49.6741	30.5637
Contig1-snapTAU.82	sox-4	15.4063	21.9941	7.3268	5.87126	5.12488	11.6106	9.80594	14.6976	13.6883	18.8099
Contig1-snapTAU.83	C12D12.1	0.075251	2.33167	18.862	17.4828	12.0591	22.6758	17.0986	18.5217	12.1129	7.40228
Contig1-snapTAU.84	-	0.250947	0.797503	0.179717	0	0	1.61382	2.81351	0.957617	2.63441	1.19444
Contig1-snapTAU.85	-	0.825566	4.00103	12.1794	4.57318	3.77084	6.90191	4.81306	3.93796	3.32223	2.16121
Contig1-snapTAU.86	-	0.0944192	4.12585	10.5486	4.44966	2.26598	2.08184	0.917443	1.08091	0.9912	1.04863
Contig1-snapTAU.87	-	49.2743	45.8249	29.0532	27.5177	23.7772	14.497	9.89651	17.9956	3.49081	4.46044
Contig1-snapTAU.88	ags-3	8.03079	12.3799	1.88849	0.495502	0.927934	8.69934	7.34636	8.91924	12.583	19.9204
Contig1-snapTAU.89	-	18.4194	30.8943	7.32844	0	3.16882	12.2215	16.8268	26.3583	23.2754	60.8831
Contig1-snapTAU.9	Y18D10A.16	113.848	85.0859	70.4778	74.1854	68.7172	138.275	152.881	136.225	120.698	145.422
Contig1-snapTAU.90	-	23.8996	45.2098	9.23714	2.50918	4.99268	20.9112	13.0432	27.1432	24.2266	50.2573
Contig1-snapTAU.91	-	22.5686	34.7019	2.99566	2.97584	2.18398	8.75827	7.70721	11.6933	14.3821	26.9323
Contig1-snapTAU.92	-	9.55458	10.9148	3.86586	4.97628	4.7362	10.8483	11.277	11.3553	12.2545	14.2812
Contig1-snapTAU.93	-	0	0.0845327	0.0507985	0.146614	0.109826	0.130331	0.768752	3.2143	13.5896	3.6294
Contig1-snapTAU.94	-	10.7197	10.1032	20.4344	12.2516	10.4956	5.7931	4.83096	3.70967	2.94207	2.66787
Contig1-snapTAU.95	-	0.12808	0.271356	0.642076	0.141192	0.264413	0.0392225	0.797763	1.14043	4.10839	1.4902
Contig1-snapTAU.96	-	0.82873	0.564361	0	0.195766	0	0	0.0884892	0.451778	1.13927	0.563506
Contig1-snapTAU.97	-	0	0	0	0	0	0	0.326267	0	1.14562	0.346282
Contig1-snapTAU.98	-	0	0	0	1.6921	0.792204	0	0	0	0	0
Contig1-snapTAU.99	-	24.7233	35.1271	12.407	12.3839	10.8972	18.2371	14.7024	17.3883	20.6813	30.4928
Contig10-snapTAU.1	-	0.175001	0.139037	0.375984	0.144688	0	0.160774	0	0	0	0
Contig10-snapTAU.10	-	0.34745	0	0	0	0.268984	0.319204	0.519394	0	0.607913	0
Contig10-snapTAU.100	-	1.02076	0.99581	0.394119	0.820632	1.01836	2.38157	2.31837	0.322809	1.17584	0.967831
Contig10-snapTAU.101	-	0.129986	0.103273	0.186181	0	0	0.597096	0.680097	15.6249	0	0
Contig10-snapTAU.102	-	0.389427	0	0	0	0	0	0.582146	11.8885	0	0
Contig10-snapTAU.103	-	0	0	0	0	0	0	0	0	0	0
Contig10-snapTAU.104	-	0	0.650864	5.2802	0	1.26842	0	1.22463	0	0	1.94963
Contig10-snapTAU.105	-	0	0.361138	2.60423	0.375815	0.527846	0	0.509622	0	0	0.72118
Contig10-snapTAU.106	-	0.707851	0	2.02773	8.19335	2.19197	5.85275	1.05815	1.35058	0	0
Contig10-snapTAU.107	-	0.194292	0.463092	1.62334	3.64112	3.35925	0	0.0484072	0	0	0
Contig10-snapTAU.108	-	0	0	0	0	0	0	0	0	0	0
Contig10-snapTAU.109	-	2.60742	1.65726	3.43587	1.37969	0.807429	0	0.155911	0.0994993	0	0.0827375
Contig10-snapTAU.11	-	5.33327	7.45171	1.44876	1.2164	0.42712	2.02746	1.6495	1.22813	0.965309	0.875343
Contig10-snapTAU.110	-	2.75157	12.4139	11.5418	3.98116	4.0321	0	0	0	0	0.0779568
Contig10-snapTAU.111	-	2.18274	2.11955	0.694749	4.41138	3.94287	0	0.543821	6.4784	0.424336	0
Contig10-snapTAU.112	-	2.70109	2.146	5.80321	12.2827	24.0475	0	0	15.4611	2.36297	2.14275
Contig10-snapTAU.113	-	0	0.294095	0	0.153024	0.28657	0	0.138338	0	0	0
Contig10-snapTAU.114	-	3.90923	8.91246	11.3811	6.28851	6.31594	1.3663	1.39743	1.54041	0.520416	0.37079
Contig10-snapTAU.115	-	0.0825566	0.0655907	0	0	0	0	0	0	0	0
Contig10-snapTAU.116	-	0	0	0	0	0	0	0	0	0	0
Contig10-snapTAU.117	-	0	0	0	0	0	0	1.19275	0	1.39602	2.53183
Contig10-snapTAU.118	-	0	2.53568	0	0	0	0	0	0	0	0
Contig10-snapTAU.119	-	1.25269	1.19514	0.364394	0.419769	0.44636	0.274376	0.297635	0.348233	0.121768	0.0789732
Contig10-snapTAU.12	-	8.4489	11.9108	4.53805	2.91769	2.67218	4.165	4.23569	3.44036	2.29851	1.4304
Contig10-snapTAU.120	-	25.8133	26.0188	34.2206	19.6584	18.111	7.58986	13.2745	13.8758	17.1709	13.1536
Contig10-snapTAU.121	-	0.816633	0.86508	0	0	0	0	0	0	0.238136	0
Contig10-snapTAU.122	-	0.0565565	0.449338	3.84781	1.49632	1.35731	0.779381	1.01454	0.647461	1.48431	1.12164
Contig10-snapTAU.123	-	0	0	0.191531	0.110559	0	0	0	0	0.116983	0
Contig10-snapTAU.124	-	0	0	0	0	0	0	0	0	0.137384	0
Contig10-snapTAU.125	-	0	0.0256248	0.0230982	0.106665	0	0	0	0	0	0
Contig10-snapTAU.126	-	0.148107	0	0	0	0	0	0	0	0	0
Contig10-snapTAU.127	-	0	0	0	0	0	0	0	0	0	0
Contig10-snapTAU.128	-	0.414588	0.384285	0.59382	0.837893	0.320959	0.253923	0.206586	0.263679	0.181345	0.164444
Contig10-snapTAU.129	-	0	0	0	0	0	0	0	0	0	0
Contig10-snapTAU.13	-	0.694899	0	0	0	0	0	0	0	0	0
Contig10-snapTAU.130	-	35.6331	40.2304	34.9205	18.6068	18.8746	6.89185	15.4194	1.78916	0	2.97551
Contig10-snapTAU.131	-	0	0	0	0	0	0	0	0	0	0
Contig10-snapTAU.132	-	0	0	0	0	0	0	0	0	0	0
Contig10-snapTAU.133	-	1.54692	1.63869	0	0	0.133063	0	0	0	0	0
Contig10-snapTAU.134	-	7.85875	18.7312	4.02007	2.78464	2.60742	0	0	1.07104	0	0
Contig10-snapTAU.135	-	6.01155	11.5689	4.97491	3.0926	1.65473	0	0	0	0	0.211951
Contig10-snapTAU.136	-	5.29488	8.20928	0.957194	3.48517	3.10418	1.46405	1.42166	1.02988	0.944403	0.897167
Contig10-snapTAU.137	-	9.77938	12.2462	6.02956	4.92622	3.60995	14.8748	11.2789	13.9017	12.1246	11.9194
Contig10-snapTAU.138	-	2.56314	5.091	0	0	0	0	0	0	0	0
Contig10-snapTAU.139	-	1.8234	3.6217	0	0	0	0	0	0	0	0
Contig10-snapTAU.14	-	2.19765	3.10404	5.36279	4.77799	3.71776	1.64511	2.00763	1.08711	0.712057	0.451986
Contig10-snapTAU.140	-	2.30352	0	0	0	1.18887	0	0	0	0	0
Contig10-snapTAU.141	-	0	0	0	0	0	0	0	0	0	0
Contig10-snapTAU.142	-	2.88401	0.943487	0	0.280523	0	0	0	0	0	0
Contig10-snapTAU.143	-	3.46358	2.75179	1.32292	0.381818	0.715036	0.212134	0.517762	0	0.101001	0
Contig10-snapTAU.144	-	0.274798	0.436651	0	0.454397	0.638218	0	0	0	0	0
Contig10-snapTAU.145	-	6.31415	7.06878	22.5411	13.4861	14.8497	8.56943	4.64793	5.01976	2.21787	1.85938
Contig10-snapTAU.146	-	4.32533	21.1914	0	0	0	0	0	0	0	0
Contig10-snapTAU.147	-	0	0	0	0	0.535628	0	0	0	0	0
Contig10-snapTAU.148	-	0	0.253522	0.114262	0.131913	0	0	0	0	0	0
Contig10-snapTAU.149	-	37.1591	51.1726	0	1.02408	0.958909	0	0	0	0	0
Contig10-snapTAU.15	-	20.3148	23.4963	33.4518	20.3379	16.7969	5.33238	6.50745	5.00989	3.38511	1.75407
Contig10-snapTAU.150	-	0	0.0436291	0	0	0	0	0	0	0	0
Contig10-snapTAU.151	-	5.14428	2.04355	0	0	0	0	0	0	0	0
Contig10-snapTAU.152	-	0	0.424546	1.24373	8.836	9.61813	0	0	0	0	0.211951
Contig10-snapTAU.153	-	0	0.864303	0	0	0.842188	0	0	0	0	0
Contig10-snapTAU.154	-	0	0	0	0	0	0	0	0	0	0
Contig10-snapTAU.155	-	0	0.133385	0.721402	5.41345	4.80898	0	0	0	0	0
Contig10-snapTAU.156	-	0	0	0	0	0	0	0	0	0	0
Contig10-snapTAU.157	-	0	0	0	0	0	0	0	0	0	0
Contig10-snapTAU.158	-	0	0	0	0	0	0	0	0	0	0
Contig10-snapTAU.159	-	0	0	0.0917784	0.0529779	0.148819	0	0.0957872	0	0.784784	0.584564
Contig10-snapTAU.16	-	15.1682	21.9501	29.4847	21.0506	15.7268	2.48841	4.45393	4.65123	2.36955	2.14871
Contig10-snapTAU.160	-	0	0	0	0	0	0	0	0	0.996462	5.17512
Contig10-snapTAU.161	-	0.248034	0.0622838	0.474911	0.921225	0.787977	0.235545	0.110932	0.264825	0.0944395	0.245699
Contig10-snapTAU.162	-	0	0	0	0.138806	0	0	0	0	0	0
Contig10-snapTAU.163	-	570.739	401.769	326.089	634.52	599.823	1080.01	1168.42	1314.68	1142.23	956.709
Contig10-snapTAU.164	-	6.08521	3.51612	3.96179	3.65902	5.99577	1.52469	2.4809	2.11102	6.29138	3.51079
Contig10-snapTAU.165	-	4.78924	2.7846	2.75575	1.80072	1.79912	2.66616	2.70185	2.29119	2.58524	2.96383
Contig10-snapTAU.166	-	0	0.633919	1.23807	0.439788	0.926549	0	0	0	0	0.316479
Contig10-snapTAU.167	-	0	0	0	0.483252	0.452497	0	0.873749	3.90328	25.0552	11.5919
Contig10-snapTAU.168	-	0	0	0	0	0	0	0	0	22.7553	17.6867
Contig10-snapTAU.169	-	0	0	0	0	0	0	0.35853	5.49138	43.2223	15.982
Contig10-snapTAU.17	-	3.05084	3.7784	6.10482	5.41571	5.14051	0.906797	1.00602	0.51362	0.549489	0.213547
Contig10-snapTAU.170	-	0	0	0.596061	0.229379	0.214781	0.254881	0.829462	1.32337	36.8914	13.4253
Contig10-snapTAU.171	-	3.36313	2.67199	6.02133	0.695146	1.95272	3.08973	1.8853	3.20844	0	0
Contig10-snapTAU.172	-	1.91872	0.381102	2.06115	0.793181	0.371351	0.881367	0.71706	0.91523	0.839267	0
Contig10-snapTAU.173	-	0.116953	0.185837	0.670055	0.19339	0.0905412	0	0	0	0	0
Contig10-snapTAU.174	-	8.67045	36.4113	101.125	28.6743	29.7262	0	0	0	0	0
Contig10-snapTAU.175	-	0	1.17879	1.06256	0	0	0	0	0	0	0
Contig10-snapTAU.176	-	7.12703	1.13248	7.1457	25.9271	7.7245	0	2.13081	21.7575	1.24698	0
Contig10-snapTAU.177	-	0	0.194492	0.0876573	0.404792	0.37903	0	0	0.583848	0	0
Contig10-snapTAU.178	-	0	0.119507	0	0	0.116449	0	0	0	0	0
Contig10-snapTAU.179	-	0.480735	1.01851	2.98377	5.96195	5.21035	0.294436	0.718638	0	0	0
Contig10-snapTAU.18	-	16.3512	21.2251	39.6691	18.0423	16.7342	8.38345	7.79275	9.23734	4.47915	3.73414
Contig10-snapTAU.180	-	0.500754	0.132615	0.119539	0.138005	0	0	0.249522	0.15924	0	0
Contig10-snapTAU.181	-	1.12268	1.78392	0	0	0	0	0	0	0	0
Contig10-snapTAU.182	-	0	0	0.237416	0	0	0	0.247786	0	0	0
Contig10-snapTAU.183	-	0	0	0	0	0	0	0	0	0	0
Contig10-snapTAU.184	-	0	0	0.0752355	0.173715	0	0	0	0	0	0
Contig10-snapTAU.185	-	0.452821	0.830223	0.417836	0.575976	0.13483	0	0.0976314	0.598143	0.304721	0.221057
Contig10-snapTAU.186	-	0.090151	0.763994	0.780127	0.380959	0.537655	0.331289	0.0673823	0.0716703	1.28974	1.7581
Contig10-snapTAU.187	-	1.29967	0.573657	2.79231	5.61153	4.24824	0.132668	0	0.137766	0	0
Contig10-snapTAU.188	-	0	0.0960262	0	0.0999289	0.0935692	0.111039	0.180678	0.115305	0.105735	0
Contig10-snapTAU.189	-	0	0	0.271681	0.313648	0.293687	0	0	0	0	0
Contig10-snapTAU.19	-	8.50296	15.3407	23.3429	14.4996	11.1083	4.0686	3.70734	4.56292	0.774852	1.5458
Contig10-snapTAU.190	-	0	0	0.435664	0	0	0	0	0	0	0
Contig10-snapTAU.191	-	0.306261	0.364984	2.1202	5.61286	5.09758	7.54993	1.9839	6.08696	1.83081	2.02462
Contig10-snapTAU.192	-	2.70453	27.9335	89.9568	30.808	26.2883	20.4295	13.9257	34.4018	7.88661	15.2567
Contig10-snapTAU.193	-	0.937626	0.744938	0	0	0	0	0	0	0	0
Contig10-snapTAU.194	-	0	0	0.148735	0.0572367	0.160782	0	0	0.0660438	0	0
Contig10-snapTAU.195	-	0	0	0	0	0	0	0.102801	0	0	0
Contig10-snapTAU.196	-	0	1.72861	0.779083	0	2.52657	0	0	0	0	0
Contig10-snapTAU.197	-	4.9972	5.19186	7.98343	6.67413	7.73732	4.9441	6.89556	2.56703	4.70794	1.82964
Contig10-snapTAU.198	-	1.33136	1.07235	1.18789	0.760916	1.23019	1.03874	0.879816	0.882771	1.5321	2.05529
Contig10-snapTAU.199	-	0	0.5208	0.704174	0.270983	0.253737	0	0.734932	0	0	0
Contig10-snapTAU.2	-	1.41575	4.1243	1.35187	2.73122	1.82671	0.433554	1.76365	1.80085	5.36698	3.74368
Contig10-snapTAU.20	-	132.815	120.131	178.526	65.8856	60.1107	18.772	30.545	31.1892	17.8753	6.48375
Contig10-snapTAU.200	-	0.913243	1.10912	1.00684	1.41534	1.26601	0.177134	0.136306	0.210519	0.170254	0.174327
Contig10-snapTAU.201	-	0.0632362	0.301445	0.226435	0.0522826	0.391642	0.116191	0.0472651	0.0603275	0	0
Contig10-snapTAU.202	-	0	0.183453	0	0	0	0	0	0	0	0
Contig10-snapTAU.203	-	0.0963063	0.229544	0.0689704	0.557371	0.149114	0	0	0	0	0.0763988
Contig10-snapTAU.204	-	0.703352	0	0	0	0	0	0	0	0	0
Contig10-snapTAU.205	-	12.4175	6.34218	0	0	0	0	0	0	0	0
Contig10-snapTAU.206	-	0	0	0	0	0.0880481	0	0	0	0	0
Contig10-snapTAU.207	-	2.45765	55.9743	299.504	91.099	74.5197	1917.68	1867.87	1055.46	1328.71	2498.34
Contig10-snapTAU.208	-	0.457106	0.363168	0.327359	0	0.353876	0	0	0	0	0.362617
Contig10-snapTAU.209	-	0.0565565	0.179735	1.13409	2.69649	2.7584	1.14309	1.09908	2.69775	1.73169	0.717851
Contig10-snapTAU.21	-	54.3385	52.7192	53.5079	22.8951	21.0335	12.4803	13.2779	8.97215	2.28541	1.24345
Contig10-snapTAU.210	-	0.43481	1.03636	0.503018	0.525414	0.67323	0.307279	0.249995	0.510536	0.468162	0.530662
Contig10-snapTAU.211	-	0.627077	1.24552	0	0	0	0	0	0	0	0
Contig10-snapTAU.212	-	0	0	1.59997	0	0	0	0	0	0	0
Contig10-snapTAU.213	-	0	0	0	0	0	0	0	0	0	0
Contig10-snapTAU.214	-	0	0	0	1.79886	1.68438	0	0	0	0	0
Contig10-snapTAU.215	-	6.52113	7.33975	0.833956	0.641853	0.601004	0.142643	0.116051	0.148123	0	0.12317
Contig10-snapTAU.216	-	3.48674	10.0734	0.908018	0.524141	0.245392	0	0.23692	0	0	0
Contig10-snapTAU.217	-	9.49298	15.9222	3.02154	3.48828	0	0	0	0	0	0
Contig10-snapTAU.218	-	21.6494	24.7254	3.39158	1.67806	2.09503	0	0	0.645424	0.591855	0
Contig10-snapTAU.219	-	15.5977	21.1004	3.18371	2.75663	2.87788	0.281666	0.286446	0.0731219	0.268211	0.121607
Contig10-snapTAU.22	-	101.623	86.3074	107.913	63.7397	48.8317	22.5356	23.5729	16.7154	6.1312	0
Contig10-snapTAU.220	-	4.01129	1.97011	0.522312	0.904492	0.677543	0	0	0	0	0
Contig10-snapTAU.221	-	0	0	1.14383	0	0.618243	0	0	0	0	0
Contig10-snapTAU.222	-	1.05893	1.26198	0.758363	0.218877	0.204948	0.729636	1.3851	1.01023	1.38957	0.21001
Contig10-snapTAU.223	-	0.70396	0.932154	0	0	0	0.646732	0.175389	1.79088	0.61584	0.186148
Contig10-snapTAU.224	-	0	0.34167	0.307981	0	0	0	0	0	0.376215	0
Contig10-snapTAU.225	-	0	0.297909	0	0	0	0.172242	0	0.17886	0	0.297457
Contig10-snapTAU.226	-	0.107396	0	1.69207	0.355173	0.581996	1.18398	1.44489	0.819649	1.22138	1.36314
Contig10-snapTAU.227	-	20.5584	4.66672	0	2.42819	1.13683	0	1.09758	1.40091	0	4.65964
Contig10-snapTAU.228	-	0.923622	1.3759	1.57096	1.24091	0.804415	0	0	0	0	0
Contig10-snapTAU.229	-	1.30699	2.59599	1.21682	0.5403	0.101183	0.120074	0.195379	0.124688	0.114339	0.103682
Contig10-snapTAU.23	-	45.2517	41.2135	40.3115	20.5317	17.0889	7.09783	5.77463	9.4764	1.44831	3.50222
Contig10-snapTAU.230	-	0.34549	0.109796	2.77116	0.514161	0.534932	0.507845	0.516464	0.527357	0.664933	0.877035
Contig10-snapTAU.231	-	0.300837	0.119507	0	0.124363	0	0.13819	0	0.1435	0	0
Contig10-snapTAU.232	-	0	0	0.077488	0.0894578	0	0	0	0	0	0
Contig10-snapTAU.233	-	0.115091	0.365757	0	0	0	0	0	0	0	0
Contig10-snapTAU.234	-	0.566318	1.23732	4.56269	3.39461	4.60345	7.93426	5.60856	11.8859	4.45885	4.1556
Contig10-snapTAU.235	-	8.68892	9.35779	1.75155	1.80927	1.54464	0.05913	0.0962137	0	0.731973	0.459522
Contig10-snapTAU.236	-	3.28495	4.0598	1.30697	1.50886	1.13027	0.335323	0	0	0.957916	0.289547
Contig10-snapTAU.237	-	3.6468	2.89736	0	0.753779	0	0	0	0.869765	0	0
Contig10-snapTAU.238	-	6.29492	7.50191	0	0	0	0	0	3.00269	0	2.49685
Contig10-snapTAU.239	-	6.61108	7.16245	1.50645	1.24226	0.697918	0	0	0	0.262887	0.238386
Contig10-snapTAU.24	F52H2.7	7.30183	8.07132	6.85866	4.98711	4.5878	3.79161	4.42941	3.02868	1.94411	1.67898
Contig10-snapTAU.240	-	0	0	1.16047	0.803837	2.25804	1.19094	0.726694	7.11103	0	0
Contig10-snapTAU.241	-	0.300503	1.19374	0	0	0	0	0	0	0	0
Contig10-snapTAU.242	-	0	0	0	0	0	0	0	0	0	0
Contig10-snapTAU.243	-	0	0	0	0	0	0	0	0	0.112308	0
Contig10-snapTAU.244	-	0.116015	0	0.0830847	0.0959191	0	1.279	1.73428	1.32814	7.10446	18.3146
Contig10-snapTAU.245	-	0	0.0984967	0.577102	0	0	4.21414	1.38994	3.7847	2.49447	2.11447
Contig10-snapTAU.246	-	0	0	1.09979	0	0	12.6976	2.29566	4.39514	6.71725	4.87297
Contig10-snapTAU.247	-	0	0	0	0	0	3.924	0	0	0	0
Contig10-snapTAU.248	-	0	0.928545	0	0	0	0.357905	0	0.371656	0	0
Contig10-snapTAU.249	-	0.233656	0.525976	0.320725	0.22538	0.331629	0	0	0	0.204408	0.247143
Contig10-snapTAU.25	-	16.1912	15.7224	20.6141	10.4118	15.3202	8.26386	14.7912	5.14882	7.86913	4.28144
Contig10-snapTAU.250	-	0	0	0	0	0.129222	0	0	0	0	0
Contig10-snapTAU.251	-	0	0	0.433741	0.166914	0.156291	0	0	0	0	0
Contig10-snapTAU.252	-	0	0	0	0	0	0	0	0	0	0
Contig10-snapTAU.253	-	8.88006	14.8465	0	0.127685	0	0	0	0	0	0
Contig10-snapTAU.254	-	6.44454	10.7279	0.439552	0.253726	0.237578	0	0	0	0	0
Contig10-snapTAU.255	-	15.2301	29.3863	1.55817	0	1.68438	0	0	0	0	0
Contig10-snapTAU.256	-	80.2617	182.737	3.43164	3.96173	3.7096	0	0	0	0	0
Contig10-snapTAU.257	-	0.444442	1.41243	6.12708	4.22576	3.3547	0	0.249145	0.106	0.194404	0.0881428
Contig10-snapTAU.258	-	0.886963	7.75155	24.1378	13.1999	8.92653	1.62971	4.64065	2.5385	0.775934	0.703618
Contig10-snapTAU.259	-	0	0	0	0	0	0	0	0	0	0
Contig10-snapTAU.26	-	16.3943	13.0252	10.418	11.4545	9.65298	10.6067	6.21315	7.26939	3.83802	2.74762
Contig10-snapTAU.260	-	0	1.39205	15.0576	11.589	0	8.04844	20.9537	8.35768	4.5984	4.16983
Contig10-snapTAU.261	-	0	0.11707	0.211054	0.121828	0	0.135373	0	0.140574	0	0
Contig10-snapTAU.262	-	0	0	0	0	0.31701	0	0	0	0	0
Contig10-snapTAU.263	-	0.184618	0.146678	0.132215	0	0.0714625	0	0	0.0880631	0	0
Contig10-snapTAU.264	-	44.1294	85.91	2.09295	0.966503	1.80999	0	0	0	0.51133	0.463675
Contig10-snapTAU.265	-	3.05525	4.34372	1.49708	2.12718	2.36527	0.44319	1.02161	1.84087	1.54741	0.382689
Contig10-snapTAU.266	-	4.72018	3.75015	3.6674	1.25177	1.58578	0.36819	0.88201	1.52934	0.779116	0.741829
Contig10-snapTAU.267	-	0.0616189	0.195823	0.485417	0.356619	0.333923	0.792535	0.87507	0.822985	0.592961	0.29329
Contig10-snapTAU.268	-	0.504802	0.539201	0.329693	0.718952	0.880848	0.835893	1.27323	1.55729	0.98263	0.971482
Contig10-snapTAU.269	-	0.50158	3.18802	0.287368	0.248819	0.155322	0	0	0.287105	0.526552	0.477478
Contig10-snapTAU.27	-	56.7229	62.234	34.8193	44.6643	46.004	24.8151	18.1701	23.1916	4.72594	4.28549
Contig10-snapTAU.270	-	35.7458	30.1748	17.5997	16.6241	15.5661	4.10498	3.33972	2.13135	0	0
Contig10-snapTAU.271	D1014.2	5.53426	7.56272	3.40852	1.92177	1.45671	0.508435	0.248191	0.105594	0	0.175611
Contig10-snapTAU.272	-	47.8058	18.9907	12.8387	0	2.3131	0	2.23324	0	0	0
Contig10-snapTAU.273	-	0	2.63709	42.7873	19.2099	28.2658	0	0	9.4996	0	0
Contig10-snapTAU.274	-	0.0675187	1.23379	9.0422	7.08957	5.38388	19.9116	20.1864	15.1371	12.1678	9.21265
Contig10-snapTAU.275	-	1.34054	1.10026	1.98354	1.80447	1.98982	0.263501	0.571369	0.750414	0.948737	0.60642
Contig10-snapTAU.276	-	1.40644	0	0.335744	0	0	0	0	0.894498	0	0
Contig10-snapTAU.277	-	0	0	0	0	0	0	0	0	1.01421	0
Contig10-snapTAU.278	-	29.0664	28.4939	19.4731	16.6671	16.9371	8.82937	8.76022	6.93236	15.3798	13.3886
Contig10-snapTAU.279	-	0	0.0795919	0.0717441	0.144947	0.0387777	0	0	0	0	0
Contig10-snapTAU.28	sgk-1	1.31892	10.5835	101.539	44.5998	41.3529	76.8216	95.8206	61.2768	43.8451	35.0505
Contig10-snapTAU.280	-	0	0	0	0	2.09109	0	0	0	2.36297	0
Contig10-snapTAU.281	-	1.79902	2.85863	15.4606	20.8236	27.8548	26.4444	14.7912	10.2976	3.14765	4.28144
Contig10-snapTAU.282	-	0.838816	1.55501	8.61037	25.5061	23.3056	6.5075	7.10558	5.77946	1.8753	0.36968
Contig10-snapTAU.283	-	0	0	0	0	0	0	0.228335	0	0	0.193874
Contig10-snapTAU.284	-	0	0	0.0765673	0.17679	0	3.33957	2.0777	2.03993	1.59002	1.86591
Contig10-snapTAU.285	-	0	0.174541	0.825988	0.181635	0.34015	0.403657	4.59769	0.838333	12.0598	7.31961
Contig10-snapTAU.286	-	12.7626	11.6341	27.4201	29.6564	25.3769	4.31976	3.8157	2.69144	1.05774	0.106573
Contig10-snapTAU.287	-	0	0.180796	0.122227	0.047036	0	0	0	0.108547	0	0
Contig10-snapTAU.288	-	5.45943	6.1964	38.5395	22.7838	20.9312	36.3034	51.1045	20.5852	27.0642	24.5418
Contig10-snapTAU.289	-	2.36074	4.03974	33.0329	23.2717	12.7932	31.3646	38.1405	17.151	23.9884	19.1597
Contig10-snapTAU.29	-	1.71395	10.4399	95.7417	52.1953	37.3738	82.1424	89.0345	64.042	47.481	41.243
Contig10-snapTAU.290	-	1.82196	4.3426	28.0534	21.8423	9.16823	31.803	38.1304	16.2228	26.2992	19.5121
Contig10-snapTAU.291	-	0.56984	0.301823	2.31254	0.157045	0.441151	13.7859	12.2097	2.53694	9.80401	5.87663
Contig10-snapTAU.292	-	6.97445	29.217	166.191	85.4469	81.4815	122.907	181.98	17.5414	101.505	54.8246
Contig10-snapTAU.293	-	31.5383	44.5457	323.738	188.322	211.604	209.26	356.213	30.0876	232.986	83.3967
Contig10-snapTAU.294	-	0	0	2.9218	0.481877	1.35363	12.0477	12.4155	3.33615	1.78457	1.84942
Contig10-snapTAU.295	-	0.16596	0.791125	1.18853	0.137213	0.385441	0.152468	0.124045	0.158326	0	0.131654
Contig10-snapTAU.296	-	0.0613233	0.194884	0.102473	0.709815	0.585517	0	0	0.0585026	0	0.145941
Contig10-snapTAU.297	-	58.0067	92.3533	23.2242	10.0881	9.74916	1.22887	0.74374	0.778101	0.214056	0.62114
Contig10-snapTAU.298	-	0.136633	0.054277	0.0489253	0.169449	0.317329	0.627627	3.31905	7.16915	12.7299	5.58206
Contig10-snapTAU.299	tag-345	60.232	36.7958	31.1275	33.1095	32.8927	93.6963	89.3092	86.1922	61.7354	53.5281
Contig10-snapTAU.3	-	1.75663	4.18689	2.87548	1.86731	0.777098	0	0.562702	0.239404	4.17114	4.18055
Contig10-snapTAU.30	-	1.52475	8.16527	34.1524	55.2034	47.4838	195.802	146.16	124.245	74.1375	52.8713
Contig10-snapTAU.300	-	42.3341	29.846	25.7133	27.774	27.3486	29.6672	29.6442	23.7773	24.3317	34.099
Contig10-snapTAU.301	-	83.6209	73.8742	66.9311	51.0324	41.6426	28.8633	28.5823	35.7245	53.3035	59.7902
Contig10-snapTAU.302	-	77.916	82.1949	79.2547	64.8282	57.2597	35.2093	37.8785	36.4148	50.1156	59.7766
Contig10-snapTAU.303	-	2.3536	0.817687	1.26733	0.731549	1.73531	0.780367	0.326263	0	0	0
Contig10-snapTAU.304	T06A4.3	4.17796	4.8684	38.5479	35.5214	32.6678	17.7842	22.0415	26.9041	15.6555	8.9487
Contig10-snapTAU.305	T06A4.1	0.414799	0.93374	9.30792	20.6341	18.0899	11.3053	4.23717	48.8714	0.665272	0.109685
Contig10-snapTAU.306	vps-51	21.4639	17.1556	16.0197	18.7081	16.7167	16.5711	19.9087	15.6041	18.6074	18.2066
Contig10-snapTAU.307	-	0.548674	2.15053	8.27786	3.84077	2.80344	0.705697	6.26085	10.4687	31.8075	12.8546
Contig10-snapTAU.308	glrx-10	72.5906	67.1414	174.193	131.678	122.04	226.943	237.678	192.768	157.812	151.699
Contig10-snapTAU.309	W09G3.1	11.8703	16.0324	17.5687	12.1041	10.619	9.45123	9.06944	8.17863	7.49982	6.48696
Contig10-snapTAU.31	-	0.344021	1.14795	3.05502	2.38922	2.07737	3.03412	3.08561	0.918951	1.26402	1.30996
Contig10-snapTAU.310	W09G3.6	18.3943	16.1233	11.2402	11.902	9.59669	13.3171	10.0126	11.1584	15.1298	17.2091
Contig10-snapTAU.311	-	31.8487	27.25	16.7653	13.7286	12.2227	15.0049	14.6492	19.9961	17.8602	22.242
Contig10-snapTAU.312	-	35.9337	38.8455	42.6653	29.06	29.4908	22.4413	21.692	22.704	20.4761	22.8358
Contig10-snapTAU.313	W09G3.8	273.352	244.018	236.455	210.766	191.408	289.222	231.861	285.684	200.174	171.772
Contig10-snapTAU.314	maea-1	52.6351	56.4513	68.6134	71.1094	63.706	22.3541	23.5544	21.48	18.8472	21.4471
Contig10-snapTAU.315	-	0.0883596	0.280804	0.253117	0.219163	0.0684049	0.324706	1.65108	4.63624	26.6681	8.41137
Contig10-snapTAU.316	R05D7.3	43.1029	41.712	29.708	24.919	21.3259	15.78	13.565	11.1303	9.07245	5.656
Contig10-snapTAU.317	-	59.6271	42.8616	22.3679	32.8658	13.1889	5.21711	8.48905	5.41756	0	0
Contig10-snapTAU.318	F57C9.1	22.6229	33.2745	19.1926	37.5044	35.1175	62.4579	48.7332	48.6985	32.2745	25.4012
Contig10-snapTAU.319	-	20.5405	17.8492	4.13724	8.49126	7.6527	3.77413	4.41391	10.0428	2.8077	1.93498
Contig10-snapTAU.32	-	21.0723	33.4837	20.6347	9.95557	7.65734	9.87717	10.2859	4.9232	6.01944	7.8465
Contig10-snapTAU.320	acr-6	2.72056	10.2232	0.947844	0.607922	0.740003	0.135102	0	0	0	0
Contig10-snapTAU.321	M04F3.5	58.1797	56.973	51.194	72.153	66.339	38.1194	36.0695	50.1253	76.4439	91.2333
Contig10-snapTAU.322	-	0.973938	0.154758	1.53448	1.44942	0.603191	2.14743	7.42517	21.556	85.2022	38.1672
Contig10-snapTAU.323	-	0	0	0	0	0.547993	0	2.1163	1.35058	8.05016	1.68459
Contig10-snapTAU.324	-	0.0119435	0.258215	0.0389773	0.139679	0.0685908	0.0416042	0.0483127	0.02407	0.0269503	0.0701799
Contig10-snapTAU.325	-	6.1504	5.19186	12.3881	8.58102	5.95178	3.88465	3.7351	3.66719	3.36281	1.5247
Contig10-snapTAU.326	-	22.0506	18.8433	13.2327	18.1254	16.7242	17.98	24.4574	23.056	34.07	47.3691
Contig10-snapTAU.327	F43G9.13	12.8891	11.2156	8.79104	7.10432	7.36492	10.7135	8.71628	12.0034	11.2756	17.2847
Contig10-snapTAU.328	-	18.0593	14.5437	14.8439	18.4603	17.0313	12.5188	12.3325	13.6263	20.8974	30.2154
Contig10-snapTAU.329	-	88.8993	97.2841	95.5238	80.5072	70.3758	56.2467	48.4459	60.6796	58.2867	72.1381
Contig10-snapTAU.33	aex-2	17.5473	17.7219	15.9745	11.803	5.9864	1.36617	1.11149	1.98613	0.520366	0.235934
Contig10-snapTAU.330	F52A8.6	73.3621	78.8664	73.2144	66.5402	61.2338	24.7066	27.1951	31.1266	46.015	62.5896
Contig10-snapTAU.331	-	78.3903	115.219	145.963	68.0524	57.6527	32.4079	11.7184	67.3061	41.1465	9.32793
Contig10-snapTAU.332	-	30.8991	28.9135	46.4701	26.6823	17.8079	5.99286	6.15872	13.7563	8.40972	4.63004
Contig10-snapTAU.333	-	23.7251	21.7493	15.6839	11.5681	9.41905	3.91217	3.18285	2.90177	2.12874	0.482586
Contig10-snapTAU.334	-	0.420392	2.00399	0.602133	3.12816	4.23089	0	0	0	0	1.00048
Contig10-snapTAU.335	-	0.0953534	0	0	0.0788366	0	0.0876017	0.712708	1.54645	13.7638	4.38729
Contig10-snapTAU.336	C32E12.4	19.3155	21.9113	21.2608	19.9059	20.3766	9.06005	9.58237	16.2858	6.27709	4.23534
Contig10-snapTAU.337	-	3.88505	2.40073	1.23658	3.2121	4.34442	0	0.645297	0.823634	0.755273	1.71221
Contig10-snapTAU.338	-	0	0	0	0	0.115017	0.136491	1.55464	3.54337	14.0369	4.95003
Contig10-snapTAU.339	-	5.16831	3.80203	3.61907	5.63413	3.97149	1.44203	0.858442	2.22789	1.5741	1.76147
Contig10-snapTAU.34	-	42.0511	47.3299	30.1151	23.1781	21.703	12.8775	5.23843	6.68614	6.1312	0
Contig10-snapTAU.340	-	3.3865	24.3566	17.6151	63.2189	52.8482	28.6558	20.6493	6.46147	0.311851	0.282787
Contig10-snapTAU.341	W09C5.8	360.637	442.793	985.849	720.057	685.309	1543.19	1587.41	1435.2	1195.99	991.214
Contig10-snapTAU.342	-	37.0351	22.0357	21.7325	40.3321	40.923	83.7869	81.4591	92.1424	90.2038	95.6455
Contig10-snapTAU.343	rpl-31	3338.31	2651.45	2164.65	1743.13	1483.95	5039.69	5099.71	4399.79	3379.84	2705.66
Contig10-snapTAU.344	-	23.6251	11.9572	12.1568	11.575	9.75452	22.5084	18.5739	19.1994	26.7915	32.2077
Contig10-snapTAU.345	-	0	1.77499	1.59997	1.84713	1.72957	4.10498	5.00958	25.5762	78.1779	58.4858
Contig10-snapTAU.346	W09C5.7	26.6856	15.565	16.1745	16.951	17.4342	23.6193	27.2431	22.9123	33.822	38.0533
Contig10-snapTAU.347	Y50D4A.2	54.4265	28.8277	22.5773	28.0321	24.4061	43.171	51.3507	40.0062	43.7107	49.3102
Contig10-snapTAU.348	mex-3	49.122	58.8596	55.6714	113.943	97.5569	30.8969	39.1154	35.1469	119.756	218.335
Contig10-snapTAU.349	-	240.859	320.035	267.662	501.28	437.228	133.53	195.547	162.431	693.887	1116.78
Contig10-snapTAU.35	-	18.7682	22.4782	35.7089	16.2121	8.67446	7.46317	5.23437	11.7585	2.94069	1.99997
Contig10-snapTAU.350	-	229.025	300.628	282.872	474.758	357.177	182.962	223.281	205.825	659.143	1334.98
Contig10-snapTAU.351	-	69.6997	73.8346	58.2352	112.509	86.0776	57.935	80.625	72.8264	246.803	487.097
Contig10-snapTAU.352	-	0.060651	0.0478952	0.0859248	0.248996	0.326519	0.0553333	0.808877	1.43086	12.9884	4.94866
Contig10-snapTAU.353	npp-12	24.8573	15.4615	12.9545	17.5088	14.7219	21.937	23.6138	20.5623	19.6473	23.9698
Contig10-snapTAU.354	nuo-2	137.178	141.94	197.583	160.917	148.179	260.238	273.841	236.531	179.405	151.23
Contig10-snapTAU.355	-	61.196	60.3587	58.3556	53.6954	56.5095	17.5248	18.2961	17.1462	20.8355	21.6927
Contig10-snapTAU.356	-	28.2549	34.6394	35.9227	28.2603	25.8064	12.6387	13.921	11.6099	11.1092	12.4244
Contig10-snapTAU.357	F31C3.3	10.0243	9.18068	3.7579	4.77434	4.37291	1.29503	1.03931	1.09409	1.01556	2.98199
Contig10-snapTAU.358	-	0	0	0	0	0.0880481	0.104487	0.170017	1.41052	3.08438	0.541339
Contig10-snapTAU.359	F31C3.4	26.431	22.1899	40.4919	27.8228	24.259	19.4008	17.5152	24.5654	20.7387	28.7492
Contig10-snapTAU.36	ZK813.6	1.2713	1.01004	2.12438	15.0656	11.1542	0.389316	0	0	0	0
Contig10-snapTAU.360	lsm-6	202.461	222.822	230.564	336.155	295.49	364.381	348.548	353.05	246.803	286.992
Contig10-snapTAU.361	ubc-3	114.83	89.8902	124.564	160.001	152.695	78.811	67.9054	97.9491	100.16	152.448
Contig10-snapTAU.362	Y71G12B.13	39.7925	31.6927	35.6922	48.8643	42.3961	31.943	41.7857	40.5137	59.75	79.021
Contig10-snapTAU.363	C34B2.8	316.539	427.975	683.686	398.586	384.496	511.613	520.505	462.59	364.646	347.772
Contig10-snapTAU.364	bath-38	62.442	50.0982	46.2906	62.0093	53.3036	30.9017	26.1912	28.5701	31.1927	34.7648
Contig10-snapTAU.365	Y53F4B.18	34.3248	30.2351	44.3058	40.7179	40.0171	63.4427	64.6462	58.3085	34.7163	39.768
Contig10-snapTAU.366	-	0	0.201962	0.546146	0.21017	0.262393	0.54492	4.05335	10.145	26.4634	8.20069
Contig10-snapTAU.367	B0511.7	16.8398	14.6243	9.63227	14.4352	15.7739	14.4997	16.8367	13.8397	20.5352	27.9899
Contig10-snapTAU.368	Y23H5B.6	38.781	25.0645	32.4037	32.1495	33.7191	48.2255	48.745	44.6548	42.5077	39.4439
Contig10-snapTAU.369	Y87G2A.18	68.8776	52.4106	45.6797	62.1603	51.0696	47.9043	52.0256	46.0429	58.7705	76.1881
Contig10-snapTAU.37	-	8.74994	7.49218	6.13709	7.46767	8.13155	1.92145	1.79842	1.17421	0.380506	0.212899
Contig10-snapTAU.370	-	1.25234	1.35033	0.128125	0.8875	0.831018	0.82181	0.802327	2.30414	0.0782555	0
Contig10-snapTAU.371	-	104.969	71.4002	52.496	92.726	84.6683	64.6496	59.6104	57.9026	49.5057	53.7307
Contig10-snapTAU.372	-	0.776325	0.740143	1.22314	0.770224	0.721205	0.570571	5.9186	15.2567	104.589	44.9571
Contig10-snapTAU.373	xnp-1	57.4808	37.6258	22.7574	38.9431	43.6267	23.9201	23.2917	21.2942	24.2796	27.028
Contig10-snapTAU.374	mtx-1	39.1301	31.4312	40.0663	41.3537	35.2168	76.6516	71.7083	50.0821	60.1651	62.1685
Contig10-snapTAU.375	-	3.6379	6.16596	6.25274	18.4476	13.3307	12.4774	6.70713	40.7214	1.90951	0.192394
Contig10-snapTAU.376	-	11.2525	17.8802	13.431	51.1688	36.2972	32.7363	16.8212	121.663	6.56265	2.97551
Contig10-snapTAU.377	che-14	2.80445	6.95442	10.7724	31.0561	31.2508	13.0384	8.19404	48.4824	1.56125	0.337082
Contig10-snapTAU.378	-	0.479679	0.381102	0.687051	0	0.371351	0	1.43412	7.77946	45.7401	16.7431
Contig10-snapTAU.379	-	0	0	0.64459	7.8137	4.52921	0	0	0	0	2.14205
Contig10-snapTAU.38	-	9.12944	7.03869	4.4877	5.62756	6.31493	3.57327	2.0996	3.19521	1.98484	1.19991
Contig10-snapTAU.380	-	0.199938	0.15885	1.93303	11.1168	8.5132	0.275527	0	0.286113	0.437276	1.90331
Contig10-snapTAU.381	-	0	0	0	0.253726	0.237578	0	0	0	0	0.973788
Contig10-snapTAU.382	-	0	0.0797005	0.143684	0.0829397	0	0	0.3749	0.957018	5.00225	1.67117
Contig10-snapTAU.383	-	0	0	0.175157	0.404427	0.378688	0	0.731229	0.933315	1.92566	0.194022
Contig10-snapTAU.384	-	6.44893	3.85936	1.67943	1.45415	1.62095	8.69464	9.89075	9.1086	15.7527	13.3544
Contig10-snapTAU.385	-	13.1457	15.9411	2.47747	0.572034	2.14251	5.72069	4.13709	10.5609	41.1584	58.728
Contig10-snapTAU.386	-	10.5478	15.0842	1.51077	0	1.63314	4.84514	1.57676	13.0814	33.2187	46.8576
Contig10-snapTAU.387	gsk-3	175.841	164.926	177.066	154.892	127.938	100.005	97.799	105.339	79.7725	80.8782
Contig10-snapTAU.388	-	35.6777	31.9985	18.307	14.9009	15.9458	10.6442	10.1719	9.64956	6.11362	4.23083
Contig10-snapTAU.389	osr-1	0.305836	0.607463	1.86173	5.56293	4.81428	4.30826	1.98115	7.53736	0.490513	0.242617
Contig10-snapTAU.39	-	23.6798	23.7109	27.3489	24.022	21.3874	20.8224	17.4744	16.8892	8.35201	4.41297
Contig10-snapTAU.390	-	13.5327	13.0437	7.81333	9.84424	7.71529	10.0713	14.7018	14.4114	19.3182	19.5983
Contig10-snapTAU.391	-	0	9.02349	4.06689	4.69511	0	2.60856	0	2.70878	0	0
Contig10-snapTAU.392	-	24.2598	20.9503	13.5969	11.3369	5.716	1.93806	0.788379	4.02504	0	0.836743
Contig10-snapTAU.393	csnk-1	109.073	108.028	94.8945	71.8985	63.1071	100.282	91.2692	76.0351	77.0865	89.1449
Contig10-snapTAU.394	-	212.555	176.216	162.812	139.673	128.781	163.692	151.688	144.59	133.236	149.263
Contig10-snapTAU.395	ced-12	26.3281	19.6183	17.5375	15.3455	17.1224	13.5211	14.3312	13.5336	16.2729	19.9777
Contig10-snapTAU.396	-	0	0	0	0.164615	0.154139	0.548751	2.38108	8.54753	49.1187	15.1629
Contig10-snapTAU.397	-	2.78001	2.53193	1.55389	1.73787	1.18983	1.37044	1.33458	1.89747	2.23429	2.61774
Contig10-snapTAU.398	-	4.87758	3.1203	1.90533	2.3044	1.27503	3.14256	4.73466	5.5597	4.15618	7.68841
Contig10-snapTAU.399	-	1.07958	0.816876	0.576793	0.552549	0.358189	2.32998	5.4435	10.7079	25.2076	12.7104
Contig10-snapTAU.4	-	2.90992	2.74295	0.141285	0.122332	0.305459	0.181245	0.0737282	0.164682	0.215734	0.156502
Contig10-snapTAU.40	-	127.58	134.82	149.913	169.998	175.48	104.691	75.9159	83.898	27.0896	20.6345
Contig10-snapTAU.400	-	3.76604	2.77249	1.49288	1.24738	0.802441	1.59768	1.64416	2.13152	3.09311	3.54487
Contig10-snapTAU.401	-	117.65	126.135	72.9799	33.629	28.9494	22.5011	14.8739	18.3587	2.10437	0.346953
Contig10-snapTAU.402	-	115.031	146.269	64.1453	40.3117	30.6862	17.8345	13.9023	18.1751	1.02685	0.859524
Contig10-snapTAU.403	Y65B4A.1	79.4865	67.1119	62.4243	107.599	106.279	67.9501	76.3283	56.8728	69.0062	86.5147
Contig10-snapTAU.404	-	5.40906	8.59493	39.383	35.2801	37.9202	262.823	206.639	105.499	40.7475	29.7983
Contig10-snapTAU.405	gla-3	8.40997	4.16394	54.7294	176.199	156.163	15.3406	25.3259	29.5345	314.548	592.51
Contig10-snapTAU.406	Y106G6D.8	14.6309	16.4341	45.5251	23.3589	18.7477	6.95248	9.4273	3.36915	13.2408	9.6054
Contig10-snapTAU.407	-	0.808136	3.85236	0.36172	0.250558	0.391019	0	1.66109	3.18023	10.1628	2.88489
Contig10-snapTAU.408	-	30.2854	23.7839	16.9342	11.0751	8.74712	3.53142	2.35071	4.44497	2.95513	2.40251
Contig10-snapTAU.409	-	18.9797	30.1585	29.2761	13.5797	11.8678	23.4726	15.2774	14.2764	6.70541	6.94912
Contig10-snapTAU.41	-	1.08787	0	11.6862	2.69829	2.52657	14.9914	20.3278	8.30262	5.71014	1.72599
Contig10-snapTAU.410	-	12.6393	22.0245	23.8843	14.226	10.5249	18.5398	11.9875	14.8951	6.41127	6.82483
Contig10-snapTAU.411	-	0.684782	1.03371	4.60987	3.96317	3.65793	3.39721	4.09466	1.56788	1.31794	0.977815
Contig10-snapTAU.412	-	13.4525	5.34398	11.4405	14.5981	19.5272	3.86216	7.5412	9.62532	5.14875	4.00191
Contig10-snapTAU.413	-	3.37045	3.59647	25.0363	27.5409	22.0551	12.9961	20.2456	15.9598	5.38056	5.30846
Contig10-snapTAU.414	-	0	0	0	0	0.668372	0	1.93589	0.823634	17.3713	6.16395
Contig10-snapTAU.415	bli-4	58.1084	53.9286	92.2667	100.882	78.7838	102.375	85.1154	126.453	105.809	96.3916
Contig10-snapTAU.416	-	26.8237	26.1951	38.1531	52.9793	49.0307	55.618	46.2241	55.267	38.4581	37.6815
Contig10-snapTAU.417	dhod-1	24.2371	22.2244	21.802	26.5993	25.9104	39.8248	36.4391	36.9367	35.5456	27.3587
Contig10-snapTAU.418	-	0.196398	0.312074	1.12522	0.974273	0.912268	0.360864	2.05514	6.37039	43.1252	17.2939
Contig10-snapTAU.419	-	4.99932	3.83728	5.64351	14.7119	14.2348	2.88029	2.02667	2.4251	28.3166	53.5061
Contig10-snapTAU.42	-	0.336353	1.61745	0.291593	0.687909	0.753768	0.0487909	2.02445	0.0168885	0.774339	0.533651
Contig10-snapTAU.420	-	54.5111	53.3147	45.8734	36.9062	39.7377	79.8647	78.014	71.6117	58.9136	58.6404
Contig10-snapTAU.421	-	0.280373	1.17424	0.284295	0.285922	0.117812	0.0608585	0.225523	0.0829458	0.177031	0.366253
Contig10-snapTAU.422	-	10.3135	9.43404	8.39553	6.78286	6.66185	11.2045	10.7633	9.02275	10.7834	10.7976
Contig10-snapTAU.423	-	64.3936	54.2264	52.5911	44.579	37.2177	102.008	92.2221	93.3046	72.4418	67.3523
Contig10-snapTAU.424	aps-3	49.5996	47.6283	41.8548	42.2142	39.5629	23.2863	28.077	23.0937	28.4752	36.2729
Contig10-snapTAU.425	-	1.82156	4.44502	0.9318	1.93633	2.01455	0.836736	1.167	2.85491	9.90269	5.47044
Contig10-snapTAU.426	Y71G12A.2	27.0388	21.5929	15.7008	15.9483	14.8902	17.3629	18.6993	17.9236	23.3859	26.1155
Contig10-snapTAU.427	-	0.55795	1.07173	0.0650247	0.133195	0.0603626	0	0.0170423	0.0453171	0.98992	0.297372
Contig10-snapTAU.428	-	0.218892	0.243472	0.564339	0.361953	0.474484	0	0	0.0835295	0	0
Contig10-snapTAU.429	-	0	0	3.35062	1.9341	3.62202	0	1.74849	0	0	1.85575
Contig10-snapTAU.43	-	0	0.735237	1.85568	2.44838	2.00599	2.89062	1.24504	16.2444	0.647659	0.146824
Contig10-snapTAU.430	-	1.24083	16.6887	36.4971	10.3322	8.85128	17.6693	15.104	7.18706	3.72172	1.75774
Contig10-snapTAU.431	smp-1	43.6639	37.5816	72.5543	72.7169	62.3345	43.4571	45.2631	42.4985	44.9283	47.7099
Contig10-snapTAU.432	-	0.685562	0.778107	1.8236	0.323892	0.834017	0.629829	3.22089	7.00744	10.9668	4.81695
Contig10-snapTAU.433	-	0.11514	0.045739	0.0412291	0.190392	0.0891374	1.11069	2.79695	5.32743	5.99326	1.23308
Contig10-snapTAU.434	-	0	0	0.349263	0.403214	0.377553	0	0	0	0	0
Contig10-snapTAU.435	-	1.52288	3.4126	8.44535	5.0041	5.65298	2.76229	10.9448	16.3165	52.9485	24.5954
Contig10-snapTAU.436	-	0	0.398752	0	0	0.388549	1.61382	15.3805	17.4765	22.612	7.5648
Contig10-snapTAU.437	-	0.436514	0	0.625224	0	0	0	0	3.33148	15.6567	2.42397
Contig10-snapTAU.438	-	0	0	2.11835	0	1.14497	0	0	0	0	1.17325
Contig10-snapTAU.439	F28B3.1	50.5039	55.2371	64.7905	64.134	52.7066	21.4516	20.0672	23.9861	14.6508	14.2913
Contig10-snapTAU.44	-	0	0.215472	1.35958	6.05419	4.0942	3.23907	1.72304	18.37	0.474515	0.107573
Contig10-snapTAU.440	-	29.4274	24.0479	21.6768	30.5864	16.2726	3.86216	1.8853	1.60422	1.47107	2.66794
Contig10-snapTAU.441	-	13.8842	11.0309	5.60904	9.12454	7.1658	11.7743	12.5063	13.5852	15.8835	12.7087
Contig10-snapTAU.442	-	24.1348	53.013	393.471	1453.14	1389.23	406.935	183.576	5519.14	90.6644	16.8934
Contig10-snapTAU.443	dpy-5	10.9005	21.0166	212.664	719.552	609.742	173.943	90.0888	2467.87	40.0268	5.89334
Contig10-snapTAU.444	Y71F9AL.9	190.243	125.609	125.898	223.431	200.823	399.989	371.718	300.363	276.855	269.246
Contig10-snapTAU.445	rpl-1	808.723	606.771	561.247	477.819	438.799	1584.01	1627.36	1364.13	1089.81	862.349
Contig10-snapTAU.446	Y71F9AL.10	111.188	107.899	116.409	97.4004	86.6928	57.1549	50.4573	59.0983	64.1517	97.8649
Contig10-snapTAU.447	-	51.0552	47.0821	76.3917	52.7645	42.3484	74.545	66.781	30.4418	30.3079	34.7156
Contig10-snapTAU.448	-	41.5436	39.4895	41.4399	28.8274	31.013	45.6633	32.1603	29.0168	24.0125	20.5976
Contig10-snapTAU.449	-	46.1841	44.2786	48.3405	35.4306	24.0653	20.6028	19.2514	15.2515	11.8489	8.45478
Contig10-snapTAU.45	-	18.4048	14.2476	58.8063	54.6244	58.4548	168.219	118.87	88.6916	9.08258	7.48736
Contig10-snapTAU.450	-	111.283	97.741	125.062	76.6389	73.8442	68.3074	58.3155	42.4658	37.0155	26.775
Contig10-snapTAU.451	lim-9	161.641	168.899	239.159	170.028	147.743	103.789	93.7276	91.1801	63.23	46.7404
Contig10-snapTAU.452	-	0.579008	0.421683	0.55288	0.678178	0.18677	0.886562	5.19327	11.0705	68.9301	22.2388
Contig10-snapTAU.453	-	33.7355	27.2929	63.6039	60.5034	51.5171	25.8432	20.2567	25.4625	6.29841	4.32435
Contig10-snapTAU.454	-	4.14588	4.50163	5.9382	2.28516	3.10261	6.2211	6.09428	7.383	2.17614	1.64444
Contig10-snapTAU.455	-	4.03521	2.97253	1.73954	2.06319	1.74841	2.62684	10.2657	18.1539	65.2341	29.4606
Contig10-snapTAU.456	-	0	0.511765	0.369044	0.213026	0.299203	0.94684	4.04422	7.74285	20.8498	10.0154
Contig10-snapTAU.457	-	5.88548	8.68397	2.40853	4.17088	2.60362	6.95189	8.48385	4.81266	11.033	8.00382
Contig10-snapTAU.458	-	2.32708	2.61015	21.8613	51.0425	48.2179	10.3122	4.91111	86.9736	1.07777	0.108591
Contig10-snapTAU.459	C53D6.7	15.564	20.105	29.6699	21.385	18.9405	19.6479	18.6632	28.0939	18.7094	10.4814
Contig10-snapTAU.46	acr-12	21.2915	22.3516	20.3589	8.38725	5.79878	1.4088	1.45475	1.06906	0.464367	0.0467876
Contig10-snapTAU.460	-	15.5829	12.2799	8.61936	10.4745	10.0531	8.14738	8.42769	4.47193	2.99245	2.01004
Contig10-snapTAU.461	-	45.4301	36.094	22.3679	23.4756	26.3778	18.2599	25.4672	5.41756	7.45186	6.75736
Contig10-snapTAU.462	-	7.22548	5.6625	8.6947	4.55155	3.19641	2.30301	2.31454	1.40676	1.075	0.701866
Contig10-snapTAU.463	-	0.736699	0.325168	2.16899	0.135353	1.26739	0.376005	0.917728	3.67024	11.9587	5.12987
Contig10-snapTAU.464	-	1.26808	3.52619	12.714	5.76636	5.89023	1.74749	6.63469	1.81463	104.278	138.319
Contig10-snapTAU.465	K04F10.2	42.6624	37.844	15.2765	9.24621	8.89826	1.90263	2.94108	1.87695	0.452937	0.657159
Contig10-snapTAU.466	aat-2	61.6964	56.8353	108.168	60.6949	55.2602	14.2061	12.7252	14.9754	24.2538	33.9504
Contig10-snapTAU.467	-	2.02981	1.61267	16.281	7.04849	9.42844	7.45918	11.5304	3.4856	3.1963	2.57636
Contig10-snapTAU.468	-	0.9117	2.89736	8.48796	6.03023	0.705807	5.86309	4.77007	4.34882	1.59515	1.44648
Contig10-snapTAU.469	K04F10.7	105.876	80.2296	79.9687	93.3722	84.989	59.7446	67.5291	53.6902	52.6919	56.8894
Contig10-snapTAU.47	-	164.739	159.422	142.816	82.9508	67.1236	12.5174	15.7387	21.2699	7.5851	3.93039
Contig10-snapTAU.470	dyf-1	12.1232	11.7081	9.37349	7.39287	5.36734	2.26205	2.22779	1.92398	1.36042	1.79904
Contig10-snapTAU.471	-	15.6193	13.6714	13.2714	8.97397	9.01769	4.86424	3.56169	2.52557	2.08435	0.840042
Contig10-snapTAU.472	T28F4.1	531.718	528.946	518.391	495.03	475.632	106.729	95.1819	130.012	150.493	217.992
Contig10-snapTAU.473	-	178.76	178.525	166.606	187.162	181.071	41.0569	35.276	40.2436	49.3264	70.9042
Contig10-snapTAU.474	-	233.834	265.557	222.453	227.227	218.684	47.5614	46.4858	61.3216	60.7913	90.1304
Contig10-snapTAU.475	twk-47	11.3688	11.416	4.91901	4.24283	4.70625	0.725315	0.53109	0.451909	0.276268	0.12526
Contig10-snapTAU.476	-	29.152	25.4682	12.1964	14.5915	12.9377	11.4805	11.8609	10.9028	11.9975	13.3168
Contig10-snapTAU.477	-	37.1884	29.6285	14.7684	12.9234	11.7789	12.9274	13.1079	11.6551	10.6423	8.41319
Contig10-snapTAU.478	-	14.0298	10.6036	2.7494	2.06068	2.1785	0.9233	0.871364	0.690318	1.37155	1.62641
Contig10-snapTAU.479	-	88.6123	64.853	63.7729	61.7143	67.5867	57.3469	56.4442	58.3009	60.1448	60.9456
Contig10-snapTAU.48	-	0.16133	0.128175	0.231075	0	0	0.148214	0.120584	0.153909	0	0
Contig10-snapTAU.480	-	1.33329	0.88768	0.585962	1.16001	0.72542	1.09148	1.10044	0.496872	1.12624	0.969891
Contig10-snapTAU.481	K11D2.4	15.4769	11.8409	8.2103	5.68714	5.3252	6.31944	7.71203	17.4993	26.0762	16.3702
Contig10-snapTAU.482	unc-101	50.7233	37.5977	24.4395	31.4613	28.1428	31.5004	32.2846	29.428	39.3096	45.5049
Contig10-snapTAU.483	-	124.582	178.275	24.3327	14.631	21.3717	22.1104	23.8083	22.9599	32.2006	54.4685
Contig10-snapTAU.484	-	0.187948	2.49532	0.39208	0.440631	0.824385	0.0739553	0.195084	0.0963652	0.410551	0.468703
Contig10-snapTAU.485	Y87G2A.2	47.5423	26.7111	8.48542	11.2656	9.86069	29.7986	27.011	31.0848	16.8437	14.569
Contig10-snapTAU.486	-	0.287533	1.31355	14.4658	7.13183	7.12314	0.660396	1.34321	4.59465	2.26386	0.570243
Contig10-snapTAU.487	-	27.4787	20.8916	15.4861	17.8277	16.6931	15.9865	18.7547	20.8434	27.3227	33.855
Contig10-snapTAU.488	-	5.06109	5.80812	4.42999	1.39481	3.48278	1.03326	0	1.07296	0.983901	0.892203
Contig10-snapTAU.489	-	85.4494	71.6959	44.6095	56.1224	61.206	41.8193	47.155	41.1404	78.9448	87.4251
Contig10-snapTAU.49	C52B9.4	58.5545	49.0647	40.8536	40.1113	36.8398	46.9168	43.0718	45.3422	27.0085	20.3481
Contig10-snapTAU.490	rpb-10	363.441	175.958	260.281	232.408	250.589	414.761	458.409	446.949	325.398	304.081
Contig10-snapTAU.491	moag-4	352.781	327.372	354.112	429.287	374.309	364.381	318.299	415.948	221.965	210.296
Contig10-snapTAU.492	-	1.66231	1.90675	1.13966	1.66583	1.44225	0.474067	0.385356	0.457891	0.171533	0.130046
Contig10-snapTAU.493	-	32.0805	34.8538	28.4416	34.3529	32.4659	14.5587	12.7113	22.585	25.6133	45.3026
Contig10-snapTAU.494	ZC123.4	50.751	52.4551	54.0137	35.5981	30.5586	12.8435	17.1885	15.5785	10.5343	7.40901
Contig10-snapTAU.495	Y95B8A.12	43.7622	36.3159	31.2672	13.7694	14.1626	3.15422	3.33223	3.42207	3.2277	1.99191
Contig10-snapTAU.496	-	49.7771	59.4724	81.0929	43.0399	35.0057	81.6865	68.7304	49.5417	55.8454	42.502
Contig10-snapTAU.497	-	72.9741	75.8167	23.3164	19.4925	14.7754	1.03141	3.35653	0	0	0
Contig10-snapTAU.498	F10G8.8	38.3417	40.8849	44.7963	50.7729	41.9976	20.3197	18.5212	32.346	7.76183	5.02746
Contig10-snapTAU.499	-	69.9041	65.6894	84.8903	111.591	100.259	41.3904	37.7993	61.8386	19.3117	12.5767
Contig10-snapTAU.5	-	5.67776	4.6989	0	0.195595	0	0	0.176824	0.225692	0.620879	0.750685
Contig10-snapTAU.50	coel-1	46.6347	64.4767	130.62	60.6481	47.0238	4.26911	3.96943	18.8408	2.61334	2.89639
Contig10-snapTAU.500	-	1.94296	2.05823	35.2505	11.2449	4.51253	33.3202	41.1469	40.1612	26.0628	21.0649
Contig10-snapTAU.501	-	1.86283	6.90669	9.33854	9.75432	10.5757	0.570464	1.85647	4.14667	1.62964	0.492588
Contig10-snapTAU.502	-	6.20943	29.6001	221.457	58.5259	42.7834	91.2742	58.4787	136.84	47.3502	39.407
Contig10-snapTAU.503	-	0	1.26895	1.14383	0	0	2.93468	1.79069	6.09488	19.5615	6.96867
Contig10-snapTAU.504	-	0	0.838013	0	0	0	0	0.788379	2.01252	5.53645	0.836743
Contig10-snapTAU.505	cutl-8	0.42365	0.897567	7.21418	16.988	15.4695	1.64333	0.668489	5.47867	0.0823597	0
Contig10-snapTAU.506	-	0.991929	0.394041	0	2.05028	0.767917	0	2.22422	2.83891	3.47104	1.57377
Contig10-snapTAU.507	-	0	0	0	0.0556933	0	0	0.704879	2.12068	5.2447	1.4428
Contig10-snapTAU.508	cir-1	73.0877	53.6893	50.0268	97.6077	97.8807	52.5197	61.2557	60.7298	65.5672	83.8996
Contig10-snapTAU.509	-	49.6354	34.8577	24.121	45.4346	41.5138	39.9003	47.368	38.051	50.4007	52.0316
Contig10-snapTAU.51	-	4.55659	3.01682	11.24	6.06957	5.68329	0.93026	3.40577	0.483001	1.10728	1.60653
Contig10-snapTAU.510	-	60.7797	63.2386	48.8752	29.0151	33.2959	13.1022	12.2223	14.4604	16.1996	8.05573
Contig10-snapTAU.511	tom-1	56.4276	49.5878	36.3771	23.8705	18.3563	9.8227	9.74362	11.2941	6.55041	5.11047
Contig10-snapTAU.512	-	0.569105	0	2.64919	1.88211	0.991308	0.13071	0	0.271464	0	0
Contig10-snapTAU.513	-	2.42025	2.51968	8.49294	6.06074	5.10631	0.831042	0.629428	1.67129	0.754143	0.716772
Contig10-snapTAU.514	-	3.30554	6.9237	46.4848	20.8699	20.9375	0.276074	2.02147	0.573363	6.57218	8.82029
Contig10-snapTAU.515	-	1.35945	1.08007	9.41125	8.89809	5.34989	1.14485	0.254026	1.62115	0.891956	0.629087
Contig10-snapTAU.516	F13G3.10	226.467	151.549	149.668	136.974	125.903	294.63	322.067	268.25	196.124	166.391
Contig10-snapTAU.517	lmn-1	90.0101	114.396	220.807	222.858	197.699	198.905	234.232	214.675	244.261	267.634
Contig10-snapTAU.518	pqn-26	2.05368	2.74592	9.68545	14.2876	12.9905	2.20885	1.87195	18.4931	0.744932	0.238414
Contig10-snapTAU.519	hlh-16	4.67597	5.10816	10.0462	21.7463	14.0274	3.22188	1.7475	2.78806	1.02266	0.463675
Contig10-snapTAU.52	mec-18	3.80037	5.01329	13.6083	7.94413	7.32752	4.15017	3.69806	3.14671	2.00733	1.25142
Contig10-snapTAU.520	C04F12.8	82.8689	85.9299	103.276	63.1465	61.5087	11.616	13.4096	9.78028	21.076	15.5876
Contig10-snapTAU.521	T27A3.1	103.916	79.895	134.087	78.8029	66.6869	72.2162	85.0836	60.4475	64.0552	47.743
Contig10-snapTAU.522	Y71F9AL.17	93.524	54.9272	49.6661	66.1304	56.7368	86.8031	85.8003	101.199	90.5949	81.0852
Contig10-snapTAU.523	-	145.741	97.5313	90.5017	138.365	129.897	158.555	157.394	170.589	131.312	111.613
Contig10-snapTAU.524	catp-1	36.9472	29.5237	30.081	22.0102	19.0531	19.7841	16.7561	11.7977	9.59274	8.79536
Contig10-snapTAU.525	-	4.38921	4.26214	2.44484	3.42732	2.57995	0.784077	2.73389	7.67676	14.7192	5.02944
Contig10-snapTAU.526	-	3.30284	2.29873	1.51781	2.63192	1.67103	2.70672	5.34624	10.1169	28.6368	14.2221
Contig10-snapTAU.527	-	4.76588	4.20011	3.06607	4.73504	3.2245	3.34822	6.61925	17.3809	37.2889	14.9564
Contig10-snapTAU.528	-	12.4071	13.6064	6.12044	8.09206	8.24297	10.1278	6.56578	5.86361	10.7041	10.5836
Contig10-snapTAU.529	-	18.9231	35.6076	27.5318	24.7032	36.2386	10.0649	12.655	9.50144	25.2672	18.9619
Contig10-snapTAU.53	-	5.65083	7.56135	13.8446	8.85224	8.05862	3.00558	4.22365	3.40479	0.780548	0.707802
Contig10-snapTAU.530	-	34.6922	26.8178	29.5454	45.7376	40.6492	51.6841	46.254	54.5644	50.0356	65.4552
Contig10-snapTAU.531	Y6B3B.5	48.9772	33.812	32.7768	55.2364	54.0218	59.8486	61.7529	50.1267	55.1179	56.0164
Contig10-snapTAU.532	-	0.32049	0.763881	0.459042	0	0.496224	0.294436	0	0	0	0.762724
Contig10-snapTAU.533	-	0.353438	0.702011	3.60692	7.85333	7.11411	0.974117	0.792519	8.51382	0.0772989	0
Contig10-snapTAU.534	-	3.08761	3.22152	9.77729	16.3932	14.9323	7.10859	3.53121	38.5233	1.04139	0.64923
Contig10-snapTAU.535	-	173.263	162.149	220.45	183.25	194.756	425.026	440.648	391.553	409.251	363.255
Contig10-snapTAU.536	-	45.6569	40.5754	30.7589	19.2472	16.2061	21.8845	24.5489	12.0513	16.8923	14.0296
Contig10-snapTAU.537	-	60.3701	40.9231	23.6666	31.4437	33.0871	26.6287	24.0794	21.7516	23.4994	38.884
Contig10-snapTAU.538	-	1.17521	0.266771	5.29028	15.4075	15.3368	0.308478	0.501941	0.160165	29.2274	70.0544
Contig10-snapTAU.539	-	1.41256	0.498786	3.37204	4.41199	4.86023	0	0	0.149732	69.2012	172.567
Contig10-snapTAU.54	C52B9.10	4.79174	11.421	13.7266	5.9426	4.637	2.2011	1.79077	0	0	0
Contig10-snapTAU.540	Y73E7A.3	42.5537	26.1249	19.3009	15.0326	13.1774	23.1012	21.9752	10.9487	14.2139	10.0249
Contig10-snapTAU.541	-	30.624	25.7173	14.5453	12.8565	10.4414	22.1577	19.6874	9.23388	10.9661	6.04196
Contig10-snapTAU.542	-	11.0416	16.8982	40.5944	11.7794	10.9116	7.80667	7.94867	2.9611	5.51969	3.99613
Contig10-snapTAU.543	W05H12.1	94.8544	93.6707	115.632	86.4875	78.5224	34.7777	38.2837	30.3935	73.4376	61.2636
Contig10-snapTAU.544	msh-6	28.2985	22.1888	8.63679	10.3864	9.78681	12.0514	14.3315	14.8104	34.0802	47.1637
Contig10-snapTAU.545	ZC434.4	77.5008	55.0735	34.5061	40.2122	34.31	45.727	54.02	46.1829	51.8934	51.3841
Contig10-snapTAU.546	Y110A7A.19	63.8637	45.2757	31.8398	35.8636	32.9483	73.2957	78.7182	60.5591	57.2997	53.7525
Contig10-snapTAU.547	-	2854.75	4198.57	7932.09	11137.7	10482.5	66.5065	91.7487	105.094	27.5347	12.4842
Contig10-snapTAU.548	iars-2	60.4933	40.9899	33.6826	34.11	31.674	77.3815	72.111	61.7638	51.9311	41.4315
Contig10-snapTAU.549	-	1.33408	0.997572	1.51742	2.5304	2.30861	0.720958	0.703866	1.34758	2.15567	1.92987
Contig10-snapTAU.55	twk-28	3.77375	4.82323	6.11023	4.8836	4.82684	2.26107	2.45274	3.91323	1.29184	0.78096
Contig10-snapTAU.550	-	2.23411	3.54997	1.59997	5.54138	6.91828	2.05249	0	2.13135	1.95445	1.7723
Contig10-snapTAU.551	-	5.97573	2.37384	0	2.47032	0	5.48993	2.23324	8.55129	2.61385	9.48096
Contig10-snapTAU.552	-	199.279	163.477	145.942	123.718	126.922	352.238	362.271	314.176	249.922	202.088
Contig10-snapTAU.553	-	15.6579	15.9283	5.9392	6.72654	5.88424	1.96618	1.88193	3.72315	2.65697	1.72274
Contig10-snapTAU.554	-	63.3426	85.2284	40.9733	40.2634	38.4919	14.7047	12.218	12.3457	6.55429	3.24187
Contig10-snapTAU.555	-	91.8192	95.6112	74.9531	72.9081	56.5675	51.9909	51.9815	45.3156	49.3087	51.4742
Contig10-snapTAU.556	-	10.9551	8.55082	3.28525	3.8723	3.98597	2.063	1.19886	0.841603	0.561274	1.02811
Contig10-snapTAU.557	-	4.41973	2.55251	1.24524	0.972507	0.81491	1.47982	4.05377	7.01204	24.1063	12.5763
Contig10-snapTAU.558	F14B4.3	51.3798	31.3243	20.279	27.3832	23.5745	45.8867	45.7626	41.8476	35.8799	28.3018
Contig10-snapTAU.559	F14B4.2	69.3457	50.572	116.311	78.6558	80.3383	38.2725	54.926	93.8855	140.948	274.851
Contig10-snapTAU.56	-	2.74115	3.62971	4.44968	4.83485	4.66863	3.35775	2.18543	3.83543	1.59868	1.59465
Contig10-snapTAU.560	-	32.8688	29.5012	18.7848	21.0677	20.8606	39.4651	45.9727	52.7791	75.8148	84.9616
Contig10-snapTAU.561	-	13.2676	9.98621	4.50079	7.12049	3.06337	8.76752	10.6126	6.66174	13.134	12.5562
Contig10-snapTAU.562	-	11.0041	8.34529	5.28362	6.30657	6.38924	11.4881	8.97259	14.554	25.1605	31.7434
Contig10-snapTAU.563	-	84.1207	84.6849	64.207	46.3054	39.8452	20.8458	22.0062	15.2055	9.68298	8.1659
Contig10-snapTAU.564	T23B3.2	678.829	470.181	628.72	642.193	584.479	155.911	204.091	89.2532	30.4541	13.8079
Contig10-snapTAU.565	-	18.4795	19.4553	26.0121	11.553	12.192	30.6092	37.2864	17.6295	23.1743	25.2752
Contig10-snapTAU.566	-	122.955	85.9537	61.6945	73.1671	58.0304	49.5417	47.0794	44.0806	48.4476	54.1388
Contig10-snapTAU.567	acbp-1	583.023	476.782	570.48	444.954	537.329	1420.49	1237.09	1566.75	1565.62	1013.11
Contig10-snapTAU.568	cutl-10	0.386513	1.84249	6.22808	13.6613	11.3705	111.499	115.124	26.0879	11.8345	7.05218
Contig10-snapTAU.569	-	8.38452	7.86654	11.1946	5.88713	5.96912	8.1674	7.46361	5.50675	6.30291	5.21413
Contig10-snapTAU.57	-	0.141307	0.168402	0.455392	1.63563	1.25805	0.714009	0.369665	0.471827	0.185428	0
Contig10-snapTAU.570	-	87.2592	56.4015	47.6628	35.4608	28.6242	93.7528	89.5404	95.944	102.213	86.8206
Contig10-snapTAU.571	-	55.2382	43.7248	46.626	56.3517	61.2708	44.5794	45.0129	41.6339	50.1035	64.1563
Contig10-snapTAU.572	-	73.4059	63.3919	65.1413	68.607	70.4177	71.8366	81.1068	66.9847	73.9893	98.7415
Contig10-snapTAU.573	-	50.1189	36.2478	34.5391	50.0168	45.7929	69.9738	65.7212	73.5039	65.4186	60.0882
Contig10-snapTAU.574	R05D7.5	15.6411	16.8362	31.346	39.4211	42.0877	23.7561	26.1156	23.7061	25.9318	30.3193
Contig10-snapTAU.575	-	54.6805	40.8813	24.751	34.892	35.7106	18.6772	18.8632	20.5986	23.6725	30.6979
Contig10-snapTAU.576	ztf-18	39.6744	30.1032	17.6476	19.5224	14.879	14.504	15.8532	16.3709	20.4765	25.9736
Contig10-snapTAU.577	-	1.51927	1.72436	17.2531	33.3766	25.5396	3.19031	2.27112	31.2654	2.46831	1.3774
Contig10-snapTAU.578	F27D4.4	68.6076	43.7786	45.4942	60.7697	57.8494	130.816	148.705	106.572	103.161	99.5564
Contig10-snapTAU.579	F27D4.7	51.8722	45.1481	30.6789	32.7677	38.804	38.0171	35.0684	34.1956	40.5351	53.4021
Contig10-snapTAU.58	-	5.14986	7.91029	7.86796	4.25782	3.98684	0.630827	1.02645	0.655064	0	0.272355
Contig10-snapTAU.580	F27D4.1	141.202	107.036	94.7346	98.0219	88.5372	194.62	207.547	185.55	141.336	129.373
Contig10-snapTAU.581	-	6.16056	5.72177	2.60987	5.59562	5.57537	3.98573	5.25318	5.95997	10.4752	11.0132
Contig10-snapTAU.582	-	4.47398	4.27507	2.20821	2.39936	2.29347	2.33286	3.38922	4.49891	7.19319	10.5995
Contig10-snapTAU.583	-	10.5594	7.45723	8.23438	10.6704	13.2612	12.9346	18.942	18.1327	35.924	41.511
Contig10-snapTAU.584	M01E11.3	6.32364	8.37348	3.29361	4.43611	3.26369	7.92213	10.3124	10.2374	18.7755	22.1941
Contig10-snapTAU.59	-	14.2293	17.4304	16.4751	10.475	6.82914	24.5732	26.5968	18.9597	15.7444	14.6504
Contig10-snapTAU.6	-	11.5622	13.9022	7.40088	3.85036	3.60836	3.69814	4.02922	3.14404	2.14172	1.78339
Contig10-snapTAU.60	-	8.98143	2.67588	4.82408	2.78464	5.21484	12.3769	10.9087	7.49728	0	0.89061
Contig10-snapTAU.61	-	0	0.374936	1.68984	0	0.730685	2.16777	2.11638	9.90465	1.65138	2.62057
Contig10-snapTAU.62	-	1.6186	1.76141	1.31596	0.926815	1.08504	0.175661	0.374414	1.00785	1.32493	0.799444
Contig10-snapTAU.63	-	0.214792	0.767929	3.61488	12.9638	13.1365	14.9971	7.14419	45.9089	0.0939523	0.0851961
Contig10-snapTAU.64	-	0.486705	1.80453	1.27804	1.07307	0.37679	18.7798	15.8851	38.8479	14.3346	7.07846
Contig10-snapTAU.65	-	132.161	700.008	2918.31	1464.2	1190.26	32.3779	49.3911	4.20273	3.85391	0
Contig10-snapTAU.66	-	87.8297	418.475	43.2944	13.7143	12.5405	1.78583	5.2789	0.803591	5.24328	8.63541
Contig10-snapTAU.67	-	0	0	0.435664	0	0	0	0	1.74106	12.7724	17.3731
Contig10-snapTAU.68	-	0	0	0	0	0	0	0	0	0	0
Contig10-snapTAU.69	-	5.07147	3.45364	0	0	0	0	0	0	0	0
Contig10-snapTAU.7	-	1.24618	2.78461	0.223115	0.386371	0.241187	1.50265	1.22252	1.11456	1.09019	0.247146
Contig10-snapTAU.70	-	0	0	1.77411	8.19267	3.83564	0	0	0	0	0
Contig10-snapTAU.71	-	10.1278	3.54045	32.2038	14.2908	13.1722	5.08645	9.13436	1.86798	8.03309	5.0616
Contig10-snapTAU.72	-	0	0	0	0	0.419381	0	0.404903	0.516803	0	0.859483
Contig10-snapTAU.73	-	1.30588	0.990834	0.581118	0.734768	0.660485	1.09905	0.782391	5.44936	1781.47	3036.65
Contig10-snapTAU.74	-	0	0	0	0.417123	0	0	0	0	0	0.80045
Contig10-snapTAU.75	-	0.29925	0.0587387	0.0441226	0	0	0	0	0	0	0.586497
Contig10-snapTAU.76	-	0.13307	0.104894	7.12e-07	0.098564	2.6e-05	0.0456815	0.29109	1.42572	598.868	1178.47
Contig10-snapTAU.77	-	0.500732	0.554036	0.330316	0.393962	0.475004	0.659636	0.425604	1.84215	851.201	1672.74
Contig10-snapTAU.78	-	0.144408	0.573657	5.99829	7.16365	8.04929	0.398005	1.83491	0.826595	3.15828	1.83292
Contig10-snapTAU.79	-	0	0.0691446	0.124654	0	0	0.399773	0.585444	0.0830266	0.456813	0.276159
Contig10-snapTAU.8	-	13.3405	10.5548	8.75776	8.82379	8.08532	6.85997	6.46745	4.24231	2.35033	1.57274
Contig10-snapTAU.80	-	0	0.263386	0.474832	0.27409	0	0.609127	0.743359	0	0.290016	0.78896
Contig10-snapTAU.81	-	0	0.144373	0.065069	0.375602	0.140679	0.584306	4.68587	1.64691	3.65632	2.09024
Contig10-snapTAU.82	-	0	0	0	0.711112	0.332928	1.58035	9.96444	0.820533	5.64322	1.02346
Contig10-snapTAU.83	-	17.3046	19.3132	12.8284	11.3387	7.70078	6.05632	3.87144	3.20066	1.1843	1.214
Contig10-snapTAU.84	-	49.8892	49.829	40.8326	29.4626	35.312	15.7143	11.7194	10.8787	7.48186	2.26152
Contig10-snapTAU.85	-	2.93446	3.65801	0.384787	1.24383	1.45264	0	0.0926757	0	0	0
Contig10-snapTAU.86	-	1.24189	0.493335	0	0.513385	0	0	0	0	0.543215	0.492588
Contig10-snapTAU.87	-	5.80423	12.4618	0.0989699	0.171387	0.106986	0.126961	0	0	0	0.109629
Contig10-snapTAU.88	-	2.48301	3.29984	0.0323313	0.0373256	0	0	0	0	0	0
Contig10-snapTAU.89	-	1.84903	1.88877	0.113502	0.0873569	0	0	0	0	0	0
Contig10-snapTAU.9	-	2.23411	0	1.59997	0	0	0	0	0	0	0
Contig10-snapTAU.90	-	0.306883	0	0.219776	0	0	0	0	0	0	0
Contig10-snapTAU.91	-	3.83133	1.8922	0.296631	0.0856131	0.400823	0	0	0	0	0
Contig10-snapTAU.92	-	0.203303	0.161523	0	0	0	0	0	0	0	0
Contig10-snapTAU.93	-	0	1.09226	0	0	0	0	0	0	0	0
Contig10-snapTAU.94	-	1.07027	1.70064	4.64997	1.82875	1.21523	0.131101	1.01328	0	0.312098	1.01884
Contig10-snapTAU.95	-	31.2332	13.5352	0	0	0	0	0	0	0	0
Contig10-snapTAU.96	-	0	0	0	0	0	0	0	0	0	0
Contig10-snapTAU.97	-	0	0	1.18847	2.74412	2.56948	4.57382	6.20193	6.33273	4.35534	1.31648
Contig10-snapTAU.98	-	0	8.43574	20.2773	12.29	7.12391	1.95092	5.29074	0	3.09622	0.561531
Contig10-snapTAU.99	-	0	0	1.39423	1.87786	0.75358	0.745231	0.606303	3.09545	0.283853	0.514797
Contig100-snapTAU.1	-	13.2896	25.5788	112.367	94.5643	96.9759	49.9002	54.5041	62.819	42.6412	28.3967
Contig100-snapTAU.10	wwp-1	176.456	119.232	124.072	121.017	107.02	94.785	94.1273	73.8576	49.9172	35.8309
Contig100-snapTAU.100	F33H2.6	60.5565	59.446	31.074	37.9296	32.9036	64.498	60.9248	76.8587	68.0456	70.2973
Contig100-snapTAU.101	Y54E5A.7	84.7115	71.8307	77.9205	62.3274	58.7619	21.7767	16.3616	19.8948	12.8045	9.86433
Contig100-snapTAU.102	-	0.160434	0.127464	0.229792	0	0.621014	0	0.119915	0	0	0.127271
Contig100-snapTAU.103	-	101.645	93.3947	106.243	98.5095	100.761	31.6723	27.8936	32.2495	27.7928	27.6605
Contig100-snapTAU.104	Y54E5A.6	51.7208	42.4962	40.6727	39.3943	38.4341	32.9719	34.6372	27.7135	33.2121	38.6519
Contig100-snapTAU.105	pat-10	1183.6	1674.82	2335.6	1525.19	1448.02	1453.03	1426.05	1499.18	1270.78	895.55
Contig100-snapTAU.106	-	0.120361	0	0.0861977	0.398051	0.0931797	0	0.449814	1.14825	3.05355	1.81415
Contig100-snapTAU.107	-	1.30954	8.67018	32.1991	18.0451	14.8691	11.6298	14.3557	7.49584	5.72808	10.7347
Contig100-snapTAU.108	-	0.661834	0.736152	0.379181	0.656632	0.307421	0.729636	3.06701	9.97599	29.4125	7.35037
Contig100-snapTAU.109	-	4.35539	3.76694	0.789656	0.546982	0.384128	1.26624	5.89265	13.5171	75.5286	30.9646
Contig100-snapTAU.11	-	4.2465	1.88934	3.28445	4.70465	4.60249	4.13536	3.61835	3.32196	13.5966	3.9077
Contig100-snapTAU.110	F26A3.4	181.399	154.383	84.6117	54.8087	53.2322	36.4716	21.58	29.5372	41.5424	47.1637
[truncated: 28,885 more rows]

## Sheet: differential expression
Gene_id	one-one_orthologs_in_C_elegans	A_2_Vs_A_1_logFC	A_2_Vs_A_1_fdr	D_1_Vs_A_1_logFC	D_1_Vs_A_1_fdr	D_2_Vs_A_1_logFC	D_2_Vs_A_1_fdr	J2_1_Vs_A_1_logFC	J2_1_Vs_A_1_fdr	J2_2_Vs_A_1_logFC	J2_2_Vs_A_1_fdr	J3_1_Vs_A_1_logFC	J3_1_Vs_A_1_fdr	J3_2_Vs_A_1_logFC	J3_2_Vs_A_1_fdr	J4_1_Vs_A_1_logFC	J4_1_Vs_A_1_fdr	J4_2_Vs_A_1_logFC	J4_2_Vs_A_1_fdr	D_1_Vs_A_2_logFC	D_1_Vs_A_2_fdr	D_2_Vs_A_2_logFC	D_2_Vs_A_2_fdr	J2_1_Vs_A_2_logFC	J2_1_Vs_A_2_fdr	J2_2_Vs_A_2_logFC	J2_2_Vs_A_2_fdr	J3_1_Vs_A_2_logFC	J3_1_Vs_A_2_fdr	J3_2_Vs_A_2_logFC	J3_2_Vs_A_2_fdr	J4_1_Vs_A_2_logFC	J4_1_Vs_A_2_fdr	J4_2_Vs_A_2_logFC	J4_2_Vs_A_2_fdr	D_2_Vs_D_1_logFC	D_2_Vs_D_1_fdr	J2_1_Vs_D_1_logFC	J2_1_Vs_D_1_fdr	J2_2_Vs_D_1_logFC	J2_2_Vs_D_1_fdr	J3_1_Vs_D_1_logFC	J3_1_Vs_D_1_fdr	J3_2_Vs_D_1_logFC	J3_2_Vs_D_1_fdr	J4_1_Vs_D_1_logFC	J4_1_Vs_D_1_fdr	J4_2_Vs_D_1_logFC	J4_2_Vs_D_1_fdr
Contig0-snapTAU.10	R01B10.4	-	-	-	-	-	-	-5.51792	0.000299563	-5.80417	0.000105891	-	-	-6.43192	1.62e-05	-	-	-	-	-	-	-	-	-4.29508	0.00422195	-4.5932	0.00169784	-	-	-5.19741	0.000375208	-	-	-	-	-	-	-	-	-	-	-	-	-	-	-	-	-	-
Contig0-snapTAU.103	-	-	-	-	-	5.14876	0.00285914	4.58746	0.00706307	4.58405	0.00688668	-	-	4.40435	0.00970422	-	-	-	-	-	-	-	-	-	-	-	-	-	-	-	-	-	-	-	-	2.38461	0.00098694	-	-	-	-	-	-	-	-	-	-	-	-
Contig0-snapTAU.11	pme-1	-	-	-	-	-	-	-5.1983	0.000861909	-4.83064	0.00177075	-	-	-5.71321	0.000174373	-	-	-	-	-	-	-	-	-4.03725	0.00907073	-	-	-	-	-4.54049	0.00248629	-	-	-	-	-	-	-	-	-	-	-	-	-	-	-	-	-	-
Contig0-snapTAU.115	fce-2	-	-	-	-	-	-	-6.10288	5.47e-05	-6.2636	2.83e-05	-	-	-5.77984	0.000103156	-	-	-	-	-	-	-	-	-4.30473	0.00548732	-4.47732	0.00326315	-	-	-3.97002	0.00917706	-	-	-	-	-	-	-	-	-	-	-	-	-	-	-	-	-	-
Contig0-snapTAU.120	T04H1.2	-	-	-	-	-	-	-	-	-	-	-	-	-	-	-	-	-	-	-	-	-	-	-	-	-	-	-	-	-	-	-	-	-	-	-	-	-	-	-	-	-	-	-	-	-	-	-	-
Contig0-snapTAU.125	F28C1.3	-	-	-	-	-	-	-5.12936	0.00954734	-	-	-	-	-	-	-	-	-	-	-	-	-	-	-5.19226	0.0067279	-	-	-	-	-4.41009	0.00980341	-	-	-	-	-	-	-	-	-	-	-	-	-	-	-	-	-	-
Contig0-snapTAU.129	F35C11.5	-	-	-5.57153	0.000340162	-5.81191	0.000149611	-5.66993	0.000180969	-6.42625	1.43e-05	-	-	-6.11242	3.35e-05	-	-	-	-	-	-	-	-	-	-	-4.40501	0.00355426	-	-	-4.06763	0.00707323	-	-	-	-	-	-	-	-	-	-	-	-	-	-	4.77326	0.0027406	-	-
Contig0-snapTAU.132	-	-	-	6.77846	7.31e-06	7.8263	6.79e-08	9.85938	1.01e-12	9.90875	3.01e-12	-	-	9.81975	1.44e-11	-	-	-	-	5.84983	3.49e-05	6.96711	3.15e-07	9.15419	3.33e-12	9.19168	1.25e-11	-	-	9.12622	7.79e-11	-	-	-	-	-	-	3.48313	0.000770674	3.49047	0.00213174	-5.6502	3.5e-05	3.40195	0.00607086	-6.09412	3.7e-05	-5.66869	1.84e-05
Contig0-snapTAU.135	-	-6.16245	0.00191969	-	-	-5.44479	0.00154611	-	-	-7.11357	0.00304853	-	-	-	-	-	-	-	-	-	-	-	-	-	-	-	-	-	-	-	-	-	-	-	-	-	-	-	-	-	-	-	-	-	-	-	-	-	-
Contig0-snapTAU.136	-	-7.36495	7.56e-05	-6.16589	0.00015306	-5.64728	0.000485611	-8.47728	0.000434835	-8.31607	0.000337236	-	-	-7.29174	3.91e-05	-	-	-	-	-	-	-	-	-	-	-	-	-	-	-	-	5.70162	0.00424996	-	-	-	-	-	-	-	-	-	-	-	-	4.60086	0.00895659	-	-
Contig0-snapTAU.14	-	-	-	-5.48782	0.000425568	-4.26877	0.00849944	-8.21425	8.33e-08	-8.05303	1.25e-07	-	-	-8.61367	5.48e-07	-	-	-	-	-	-	-	-	-6.0417	0.000125387	-5.89236	0.00014645	-	-	-6.42945	0.000195879	-	-	-	-	-	-	-	-	-	-	-	-	-	-	4.84448	0.0020649	-	-
Contig0-snapTAU.141	-	-	-	-	-	-	-	-	-	-	-	-	-	-	-	-	-	-	-	-	-	-	-	-	-	-	-	-	-	-	-	-	-	-	-	-	-	-5.71655	0.0091989	-	-	-	-	-	-	-	-	-	-
Contig0-snapTAU.142	-	-	-	-	-	-	-	-	-	-	-	-	-	-	-	-	-	-	-	-	-	-	-	-	-	-	-	-	-	-	-	-	-	-	-	-	-	-	-	-	-	-	-	-	-	-	-	-	-
Contig0-snapTAU.145	-	-	-	-	-	-	-	-	-	-6.65167	0.00647382	-	-	-	-	-	-	-	-	-	-	-	-	-	-	-	-	-	-	-	-	-	-	-	-	-	-	-	-	-	-	-	-	-	-	-	-	-	-
Contig0-snapTAU.15	-	-	-	-	-	-	-	-4.56301	0.00345128	-5.10962	0.00067511	-	-	-4.94779	0.000977556	-	-	-	-	-	-	-	-	-	-	-	-	-	-	-	-	-	-	-	-	-	-	-	-	-	-	-	-	-	-	-	-	-	-
Contig0-snapTAU.152	-	-	-	-	-	-	-	-	-	-	-	-	-	-	-	-	-	-	-	-	-	-	-	-	-	-	-	-	-	-	-	-	-	-	-	-	-	-	-	5.83936	0.00398029	-	-	5.96951	0.00319682	-	-	-	-
Contig0-snapTAU.153	acs-3	3.17712	0.005627	-	-	-	-	-	-	-	-	3.23591	0.00972014	-	-	-	-	4.16095	0.000479663	-	-	-	-	-	-	-	-	-	-	-	-	-3.71661	0.000162144	-	-	-	-	-	-	-	-	-	-	-	-	-	-	4.36138	0.00127922
Contig0-snapTAU.161	-	-	-	-	-	-	-	-	-	-	-	-	-	-	-	-	-	-	-	-	-	-	-	-	-	-	-	-	-	-	-	-	-	-	-	-	-	-	-	-4.03792	0.00783946	-	-	-	-	-	-	-	-
Contig0-snapTAU.162	-	-	-	-	-	-	-	-5.07202	0.00175973	-4.91081	0.00216506	-	-	-5.10888	0.00137062	-	-	-	-	-	-	-	-	-	-	-	-	-	-	-	-	-	-	-	-	-	-	-	-	-	-	-	-	-	-	-	-	-	-
Contig0-snapTAU.163	dyci-1	-	-	-	-	-	-	-7.47728	2.36e-07	-8.90103	2.44e-09	-	-	-8.87671	3.73e-09	-	-	-	-	-	-	-	-	-6.17482	1.11e-05	-7.61045	1.34e-07	-	-	-7.56258	1.49e-07	-	-	-	-	-	-	-4.37347	0.000756152	-5.83924	2.09e-05	-	-	-5.81444	2.39e-05	-	-	-	-
Contig0-snapTAU.167	R05G6.9	3.13171	0.00698823	-	-	-	-	-	-	-	-	-	-	-	-	-	-	-	-	-5.49103	0.000169082	-5.20255	0.000301068	-7.40907	5.76e-07	-5.84469	3.46e-05	-2.35611	0.00177489	-6.4749	5.39e-06	-3.17954	0.00197711	-2.50577	0.00159334	-	-	-	-	-	-	-	-	-	-	-	-	-	-
Contig0-snapTAU.171	-	-	-	-	-	-	-	-	-	-	-	-	-	-	-	-	-	-	-	-	-	-	-	-	-	-	-	2.05011	0.00623578	-	-	-	-	-	-	-	-	-	-	-	-	-	-	-	-	-	-	-	-
Contig0-snapTAU.177	-	-	-	-	-	-	-	-	-	-	-	-	-	-	-	-	-	-	-	-	-	-	-	-	-	-	-	-	-	-	-	-	-	-	-	-	-	6.73105	0.000295638	5.4674	0.00817916	-	-	-	-	6.21279	0.00848168	-	-
Contig0-snapTAU.179	-	-	-	-	-	-	-	-	-	4.69096	0.00429203	-	-	4.70544	0.00397122	-	-	-	-	-	-	-	-	-	-	4.36621	0.00502928	-	-	4.40423	0.00430503	-	-	-	-	-	-	-	-	6.99464	0.000250689	-	-	7.00959	0.000263027	-	-	-	-
Contig0-snapTAU.182	-	-	-	-	-	-	-	-	-	-	-	-	-	-	-	-	-	-	-	-	-	-	-	-	-	-	-	-	-	-	-	-	-	-	-	-	-	6.10204	1.26e-05	4.9649	0.00152958	-	-	4.43447	0.00638175	-	-	-	-
Contig0-snapTAU.184	twk-46	-	-	-	-	-	-	-	-	-	-	-	-	-	-	-	-	-	-	-	-	-	-	-	-	-	-	-	-	-	-	-	-	-	-	-	-	-	-	-	-	-	-	-	-	-	-	-	-
Contig0-snapTAU.185	-	-3.91749	0.00163573	-6.62532	0.00418532	-	-	-7.35175	0.00299551	-7.19054	0.00267265	-	-	-7.16621	0.00273831	-	-	-	-	-	-	-	-	-	-	-	-	-	-	-	-	3.60597	0.00212298	-	-	-	-	-	-	-	-	-	-	-	-	6.4121	0.00610327	-	-
Contig0-snapTAU.186	-	-	-	-	-	-	-	-	-	-	-	-	-	-	-	-	-	-	-	-	-	-	-	-	-	-	-	-	-	-	-	-	-	-	-	2.24255	0.000819478	5.27162	2.35e-06	4.5992	0.000182969	4.06037	0.0049211	4.65189	0.000145038	-	-	3.96085	0.00484392
Contig0-snapTAU.189	-	-	-	-	-	-	-	-	-	-	-	-	-	-	-	-	-	-	-	6.89524	0.000279604	7.81904	5.71e-06	5.22665	0.00654972	-	-	-	-	-	-	-	-	-	-	-	-	-	-	-	-	-4.73625	0.00170841	-	-	-5.33217	0.00112726	-6.71409	0.000213425
Contig0-snapTAU.190	-	-	-	-	-	-	-	-	-	-	-	-	-	-	-	-	-	-	-	-	-	4.55449	0.00318829	4.2727	0.00603171	-	-	-	-	-	-	-	-	-	-	-	-	-	-	-	-	-	-	-	-	-	-	-	-
Contig0-snapTAU.192	-	-	-	-	-	-	-	4.87697	0.00295524	-	-	-	-	-	-	-	-	-	-	-	-	-	-	4.97913	0.00145809	-	-	-	-	4.37091	0.00641006	-	-	-	-	-	-	4.05274	0.00197618	-	-	-	-	-	-	-	-	-	-
Contig0-snapTAU.2	-	-	-	-	-	-	-	-	-	-	-	-	-	-	-	-	-	-	-	-	-	-	-	-	-	-	-	-	-	-	-	-	-	-	-	-	-	-	-	-	-	-	-	-	-	-	-	-	-
Contig0-snapTAU.205	-	3.98007	5.62e-05	-	-	-	-	-	-	-	-	3.12971	0.00631147	-	-	-	-	3.67624	0.00116893	-4.37174	0.001783	-5.40634	9.5e-05	-3.91242	0.00292573	-	-	-	-	-	-	-4.28933	1.19e-06	-	-	-	-	-	-	-	-	3.64176	0.0096755	-	-	-	-	4.27535	0.00136686
Contig0-snapTAU.206	-	-	-	-	-	-	-	-7.44251	0.00262117	-6.2813	0.000614559	-4.6135	0.000568714	-5.25698	0.00124641	-	-	-5.35647	0.000536788	-	-	-	-	-	-	-	-	-	-	-	-	-	-	-	-	-	-	-	-	-	-	-	-	-	-	-	-	-	-
Contig0-snapTAU.207	gei-6	-3.06301	0.00610619	-	-	-	-	-6.7114	5.46e-06	-6.28715	1.85e-05	-4.74488	1.67e-05	-6.04044	3.73e-05	-	-	-5.36232	4.08e-06	-	-	-	-	-	-	-	-	-	-	-	-	-	-	-	-	-	-	-	-	-	-	-	-	-	-	-	-	-	-
Contig0-snapTAU.208	-	-	-	-	-	-	-	-	-	-5.52861	0.000821954	-	-	-4.2819	0.00951144	-	-	-	-	-	-	-	-	-	-	-	-	-	-	-	-	-	-	-	-	-	-	-	-	-4.29249	0.00508714	-	-	-	-	-	-	-	-
Contig0-snapTAU.209	R01B10.6	-	-	-	-	-	-	-	-	-4.67864	0.00246403	-	-	-	-	-	-	-	-	-	-	-	-	-	-	-	-	-	-	-	-	-	-	-	-	-	-	-	-	-	-	-	-	-	-	-	-	-	-
Contig0-snapTAU.21	-	-	-	-	-	-	-	-	-	-	-	-	-	-	-	-	-	-	-	-	-	-	-	-	-	-	-	-	-	-	-	-	-	-	-	-	-	-	-	-	-	-	-	-	-	-	-	-	-
Contig0-snapTAU.211	-	-	-	-	-	-	-	-	-	-	-	-	-	-4.52392	0.00844047	-	-	-	-	-	-	-	-	-	-	-	-	-	-	-5.223	0.00116217	-	-	-	-	-	-	-	-	-	-	-	-	-	-	-	-	-	-
Contig0-snapTAU.217	-	-	-	-8.28927	7.03e-09	-7.63316	1.18e-07	-4.69377	0.0021887	-5.62183	0.000137207	-	-	-5.37073	0.000300019	-	-	-	-	-8.04204	5.14e-09	-7.3165	7.96e-08	-4.22312	0.00178504	-5.16305	9.53e-05	-	-	-4.88841	0.00020672	-	-	-	-	-	-	3.9977	0.00400864	-	-	8.93525	2.56e-11	-	-	8.68576	4.89e-10	9.05326	7.03e-12
Contig0-snapTAU.218	F22F7.7	-	-	-	-	-	-	-	-	-4.87795	0.00144561	-	-	-4.37969	0.00472573	-	-	-	-	-	-	-	-	-	-	-	-	-	-	-	-	-	-	-	-	-	-	-	-	-	-	-	-	-	-	-	-	-	-
Contig0-snapTAU.223	gck-1	-	-	-	-	-	-	-7.50883	2.81e-07	-7.15497	9.91e-07	-3.11213	0.00867185	-6.96072	1.84e-06	-	-	-	-	-	-	-	-	-5.83366	6.36e-05	-5.49168	0.000120362	-	-	-5.27388	0.00020049	-	-	-	-	-	-	-3.72633	0.00834141	-	-	-	-	-	-	-	-	-	-
Contig0-snapTAU.226	ZC190.4	-	-	-	-	-	-	-7.86632	0.00132408	-5.38318	0.000778906	-	-	-	-	-	-	-	-	-	-	-	-	-7.35784	0.00226691	-4.88658	0.00173042	-	-	-	-	-	-	-	-	-	-	-	-	-	-	-	-	-	-	-	-	-	-
Contig0-snapTAU.227	-	-	-	-	-	-	-	-	-	-	-	-	-	-	-	-	-	-	-	-	-	-	-	-	-	-	-	-	-	-	-	3.20636	0.00930152	-	-	-	-	-	-	-	-	-	-	-	-	-	-	-	-
Contig0-snapTAU.228	-	-	-	-	-	-	-	-	-	-	-	-	-	-	-	-	-	-	-	-	-	-	-	-	-	-	-	-	-	-	-	-	-	3.22306	0.00590475	-	-	-	-	-	-	-	-	-	-	-	-	-	-
Contig0-snapTAU.233	C56A3.8	-	-	-	-	-	-	-	-	-5.50871	0.00350129	-	-	-4.89943	0.0036894	-	-	-	-	-	-	-	-	-	-	-5.41843	0.00322382	-	-	-4.7856	0.00388294	-	-	-3.57136	0.00123514	-	-	-	-	-	-	-	-	-	-	-	-	-	-
Contig0-snapTAU.234	D1054.9	-	-	-	-	-	-	-	-	-	-	-	-	-	-	-	-	-	-	-8.63967	3.13e-05	-8.05163	1.15e-06	-3.97275	0.00615329	-	-	-3.63251	4.45e-07	-	-	-5.86424	3.03e-09	-3.33891	2.05e-05	-	-	-	-	5.60233	0.0063528	-	-	6.10517	0.00237586	-	-	-	-
Contig0-snapTAU.237	Y61A9LA.7	6.08627	1.76e-07	-	-	-	-	-	-	-	-	-	-	-	-	-	-	-	-	-4.0362	0.00985043	-	-	-	-	-	-	-3.34782	9.56e-06	-	-	-4.8628	1.25e-06	-2.50097	0.00290196	-	-	-	-	-	-	-	-	-	-	-	-	-	-
Contig0-snapTAU.238	-	-	-	-	-	-	-	-	-	-	-	-	-	-	-	-	-	-	-	-	-	-	-	-	-	-	-	-	-	-	-	-	-	-	-	-	-	-	-	-	-	-	-	-	-	-	-	-	-
Contig0-snapTAU.239	-	6.30866	3.39e-10	-	-	-	-	-	-	-	-	3.5965	0.00740336	-	-	3.76817	2.51e-07	-	-	-4.17613	0.00406516	-4.15315	0.00397191	-	-	-	-	-2.65637	5.88e-05	-	-	-	-	-3.68272	6.37e-08	-	-	-	-	-	-	-	-	-	-	-	-	-	-
Contig0-snapTAU.240	-	-	-	-5.00239	0.00763376	-	-	-	-	-	-	-	-	-	-	-	-	-	-	-	-	-	-	-	-	-	-	-	-	-	-	-	-	-	-	-	-	-	-	-	-	-	-	-	-	-	-	4.74841	0.00998313
Contig0-snapTAU.244	grl-10	7.06079	2.91e-11	-	-	-	-	-	-	-	-	4.187	0.002233	-	-	-	-	5.85906	2.58e-06	-8.51323	2.87e-08	-	-	-6.43127	2.67e-06	-4.91269	0.000284229	-2.81801	2.87e-05	-5.01167	0.000190227	-6.47476	8.57e-12	-	-	-	-	-	-	-	-	5.75981	0.000518163	-	-	-	-	7.51893	1.96e-06
Contig0-snapTAU.245	-	-	-	-	-	-	-	-	-	-	-	-	-	-	-	-	-	-	-	-	-	-	-	-	-	-	-	-	-	-	-	-	-	-	-	-	-	-	-	-	-	-	-	-	-	-	-	-	-
Contig0-snapTAU.248	-	-	-	-	-	-	-	-	-	5.4338	0.000850838	-	-	5.2904	0.00121272	-	-	-	-	-	-	-	-	5.22665	0.00654972	6.52409	0.000347024	-	-	6.40423	0.000519734	-	-	-	-	-	-	4.30026	0.0025789	5.56756	4.75e-05	-	-	5.42463	9.35e-05	-	-	-	-
Contig0-snapTAU.252	-	6.26418	2.2e-10	-	-	-	-	-	-	-	-	-	-	-	-	2.94977	0.000128932	-	-	-7.71661	1.92e-08	-5.90618	1.99e-05	-	-	-	-	-3.43459	6.18e-08	-	-	-3.30891	0.00036241	-3.97528	1.98e-09	-	-	5.16227	3.46e-05	5.17001	7.16e-05	4.34661	0.00575179	5.20059	6.7e-05	4.4121	0.00988904	-	-
Contig0-snapTAU.254	-	6.21324	1.09e-10	-	-	-	-	-	-	-	-	-	-	-	-	2.21281	0.0048517	-	-	-8.9876	7.28e-11	-7.22963	1.14e-07	-4.50192	0.000671696	-4.26444	0.000904038	-4.41339	1.56e-12	-4.17445	0.00124016	-3.99493	6.18e-06	-5.03476	0	-	-	4.66446	0.000529768	4.87179	0.000467243	4.63879	0.00347305	4.9387	0.000381966	4.99706	0.00293314	-	-
Contig0-snapTAU.256	-	8.33685	0	-	-	-	-	-	-	-	-	-	-	-	-	3.97286	0.000202038	-	-	-9.78928	9.63e-11	-9.20124	6.83e-11	-10.2923	1.81e-10	-9.55798	1.25e-11	-5.01344	0	-8.09507	2.23e-09	-4.35849	9.34e-07	-5.01047	1.02e-13	-	-	-	-	-	-	4.84042	0.00631795	-	-	5.43518	0.00287688	4.94635	0.00642198
Contig0-snapTAU.259	-	-	-	-	-	-	-	-	-	-	-	-	-	-	-	-	-	-	-	-	-	-	-	-	-	-	-	-	-	-	-	-	-	-	-	-	-	-	-	-4.04633	0.00953408	-	-	-	-	-	-	-	-
Contig0-snapTAU.260	grl-2	-	-	-	-	-	-	-	-	-	-	-	-	-	-	-	-	-	-	-	-	-5.68618	0.000219689	-6.19226	7.42e-05	-	-	-2.77401	0.00100132	-3.99505	0.00802666	-6.82071	0.000303271	-	-	-	-	-	-	-	-	-	-	-	-	-	-	-	-
Contig0-snapTAU.266	-	-	-	-	-	-	-	-7.43899	6.52e-07	-5.69282	0.000127535	-	-	-7.25345	1.27e-06	-	-	-	-	-	-	-	-	-6.15273	3.42e-05	-4.41843	0.00218425	-	-	-5.95552	4.66e-05	-	-	-	-	-	-	-4.47803	0.00104652	-	-	-	-	-4.33404	0.00270397	-	-	-	-
Contig0-snapTAU.267	-	-	-	-	-	-	-	-5.12936	0.00954734	-	-	-	-	-	-	-	-	-	-	-	-	-	-	-	-	-	-	-	-	-	-	-	-	-	-	-	-	-	-	-	-	-	-	-	-	-	-	-	-
Contig0-snapTAU.268	-	-	-	-	-	-4.92739	0.00540644	-	-	-	-	-	-	-	-	-	-	-4.67134	0.00438363	-	-	-	-	-	-	-	-	-	-	-	-	3.32162	0.00263108	-	-	-	-	-	-	-	-	-	-	-	-	-	-	-	-
Contig0-snapTAU.269	-	-	-	-	-	-	-	-	-	-	-	-	-	-	-	-	-	-	-	-	-	-	-	-	-	-	-	-	-	-	-	-	-	-	-	-	-	-	-	-	-	-	-	-	-	-	-	-	-
Contig0-snapTAU.273	Y43F8B.3	6.43109	2.11e-08	-	-	-	-	-	-	-	-	-	-	-	-	-	-	-	-	-4.66113	0.00182257	-	-	-3.84221	0.00883555	-	-	-3.46132	2.15e-06	-	-	-5.01498	2.93e-07	-3.33122	3.19e-05	-	-	-	-	-	-	-	-	-	-	-	-	-	-
Contig0-snapTAU.275	-	-	-	-	-	-	-	-	-	-	-	-	-	-	-	-	-	-	-	-	-	-	-	-	-	-	-	-3.00012	0.00331315	-	-	-	-	-3.34395	0.00340503	-	-	-	-	-	-	-	-	-	-	-	-	-	-
Contig0-snapTAU.278	grl-5	9.09883	9.11e-13	-	-	-	-	-	-	4.45129	0.00914322	-	-	-	-	-	-	4.90797	0.00223655	-7.55126	3.07e-08	-5.75377	3.33e-05	-5.88434	1.11e-05	-4.52989	0.000525603	-6.12906	0	-4.92632	0.00017937	-7.29041	0	-4.15097	2.09e-10	-	-	-	-	-	-	-	-	-	-	-	-	-	-
Contig0-snapTAU.281	-	7.90542	0	-	-	-	-	-	-	-	-	-	-	-	-	4.09361	2.06e-08	-	-	-9.35785	1.23e-11	-7.31038	9.59e-08	-4.78404	0.000245809	-3.85977	0.00241804	-5.49087	0	-4.21244	0.00110752	-3.80632	1.24e-05	-5.03155	0	-	-	4.75259	0.000376904	5.64672	1.9e-05	-	-	5.27097	0.000100354	5.55594	0.00060143	4.49384	0.00384396
Contig0-snapTAU.283	erl-1	-	-	-	-	-	-	-	-	-	-	-	-	-	-	-	-	-	-	-	-	-	-	-	-	-	-	-	-	-	-	-	-	-	-	-	-	-	-	-	-	-	-	-	-	-	-	-	-
Contig0-snapTAU.285	-	-	-	-	-	-	-	-	-	-	-	-	-	-	-	-	-	-	-	-5.03439	0.00532094	-	-	-	-	-	-	-	-	-	-	-3.99592	0.00218358	-	-	-	-	7.81532	1.68e-09	8.60233	1.09e-10	-	-	8.40096	4.2e-10	-	-	-	-
Contig0-snapTAU.286	-	-	-	-	-	-	-	-4.62286	0.00239303	-4.62671	0.00215841	-	-	-4.73989	0.00175766	-	-	-	-	-	-	-	-	-3.5791	0.00825407	-3.59481	0.00621086	-	-	-3.68445	0.00497919	-	-	-	-	-	-	-	-	-	-	-	-	-	-	-	-	-	-
Contig0-snapTAU.290	arid-1	-	-	-	-	-	-	-	-	-4.68036	0.00995844	-	-	-	-	-	-	-	-	-	-	-	-	-	-	-	-	-	-	-	-	-	-	-	-	-	-	-	-	-	-	-	-	-	-	-	-	-	-
Contig0-snapTAU.291	-	-	-	-	-	-	-	-	-	-	-	-	-	-4.56928	0.00392333	-	-	-	-	-	-	-	-	-	-	-	-	-	-	-	-	-	-	-	-	-	-	-	-	-	-	-	-	-	-	-	-	-	-
Contig0-snapTAU.292	-	7.41108	5.78e-13	-	-	-	-	-	-	5.59037	0.000234881	-	-	5.32554	0.000523153	3.13308	0.00312147	-	-	-8.60047	7.89e-10	-8.01243	7.78e-09	-4.2127	0.00196494	-	-	-5.1258	0	-	-	-4.2725	2.44e-06	-5.3701	1.86e-13	-	-	4.56654	0.0011044	7.04606	3.02e-08	-	-	6.7817	1.51e-07	-	-	-	-
Contig0-snapTAU.293	-	8.07586	0	-	-	-	-	-	-	6.21324	3.64e-05	-	-	6.14223	4.23e-05	-	-	-	-	-8.94333	1.39e-10	-7.23981	1.01e-07	-4.11243	0.00218469	-	-	-5.14673	0	-	-	-5.26743	3.09e-09	-4.54303	1.38e-11	-	-	5.00967	0.000221904	7.347	5.29e-09	-	-	7.27646	9.9e-09	-	-	4.56784	0.00400438
Contig0-snapTAU.296	-	-	-	-5.76792	0.00135896	-	-	-5.90939	0.000401625	-6.33314	0.000541164	-	-	-	-	-	-	-6.40831	0.00168814	-5.03439	0.00532094	-	-	-4.95243	0.00317616	-5.38805	0.00345213	-	-	-	-	-	-	-5.54098	0.00548479	-	-	-	-	-	-	-	-	-	-	6.94976	3.57e-05	-	-
Contig0-snapTAU.298	-	-	-	-	-	-	-	-	-	-	-	-	-	-4.59987	0.00295061	-	-	-	-	-	-	-	-	-	-	-	-	-	-	-	-	-	-	-	-	-	-	-	-	-	-	-	-	-	-	-	-	-	-
Contig0-snapTAU.299	-	5.3493	1.07e-05	-	-	-	-	5.67437	0.000344878	6.98514	3.06e-06	-	-	6.66536	9.41e-06	-	-	-	-	-	-	-	-	-	-	-	-	-6.13442	4.04e-06	-	-	-4.93319	4.59e-06	-4.89328	4.73e-07	-	-	-	-	-	-	-	-	-	-	-	-	-	-
Contig0-snapTAU.3	-	-	-	-5.66839	0.000740166	-	-	-	-	-	-	-	-	-	-	-	-	-	-	-5.62276	0.000326178	-4.16025	0.00836305	-	-	-	-	-	-	-	-	-	-	-	-	-	-	4.72017	0.000645365	5.70985	2.66e-05	6.66264	3e-06	6.00299	7.73e-06	5.80368	0.000374269	6.66095	1.75e-06
Contig0-snapTAU.300	-	-	-	-	-	-	-	-	-	-4.11876	0.00898597	-	-	-	-	-	-	-	-	-	-	-	-	-	-	-	-	-	-	-	-	-	-	-	-	-	-	-	-	-	-	-	-	-	-	-	-	-	-
Contig0-snapTAU.301	-	-	-	-	-	-	-	-	-	-	-	-	-	-	-	-	-	-	-	5.35309	0.00972101	-	-	-	-	-	-	-	-	-	-	-	-	-	-	-	-	-	-	-	-	-	-	-	-	-	-	-	-
Contig0-snapTAU.302	-	-	-	7.13332	0.000413265	6.98025	0.00023981	5.30735	0.00585319	-	-	-	-	-	-	-	-	-	-	-	-	-	-	-	-	-	-	-	-	-	-	-	-	-	-	-	-	-	-	-	-	-5.59003	0.00016285	-	-	-5.44899	0.000794841	-4.83091	0.000852293
Contig0-snapTAU.304	scpl-4	-	-	-	-	-	-	-5.73133	0.000264662	-6.63424	9.81e-05	-	-	-6.262	4.65e-05	-	-	-	-	-	-	-	-	-5.30787	0.000235161	-6.22266	0.000117762	-	-	-5.82687	3.45e-05	-	-	-	-	-	-	-	-	-	-	-	-	-	-	-	-	-	-
Contig0-snapTAU.305	H27A22.1	-	-	-	-	-	-	-	-	-	-	-	-	-	-	-	-	-	-	-	-	-	-	-	-	-3.7342	0.00761981	-	-	-3.919	0.0043164	-	-	-	-	-	-	-	-	-	-	-	-	-	-	-	-	-	-
Contig0-snapTAU.307	-	-	-	-	-	-	-	-6.26487	8.94e-05	-6.10366	0.000113607	-	-	-5.07933	0.00121272	-	-	-	-	-	-	-	-	-	-	-	-	-	-	-	-	-	-	-	-	-	-	-	-	-	-	-	-	-	-	-	-	-	-
Contig0-snapTAU.31	spd-1	-	-	-5.14317	0.000873483	-4.51604	0.00413639	-6.96271	1.44e-06	-6.31607	1.43e-05	-	-	-7.0991	9.62e-07	-	-	-	-	-	-	-	-	-5.0417	0.0004369	-4.40693	0.00182937	-	-	-5.16642	0.000199546	-	-	-	-	-	-	-	-	-	-	-	-	-	-	4.57944	0.0030036	-	-
Contig0-snapTAU.313	-	-3.33197	0.00121667	-10.6005	1.44e-07	-8.49695	3.82e-09	-	-	-9.58077	7.12e-11	-4.71657	5.28e-06	-11.1414	5.75e-07	-	-	-7.91897	9.33e-13	-7.36245	0.000734719	-5.18944	0.000693903	-	-	-6.13114	6.58e-05	-	-	-7.66824	0.000781685	4.33364	4.48e-07	-4.54711	1.54e-06	-	-	-	-	-	-	6.09822	0.00686319	-	-	11.7005	5.24e-09	-	-
Contig0-snapTAU.314	klc-2	-	-	-	-	-	-	-	-	-4.42954	0.00366966	-	-	-4.39128	0.00409844	-	-	-	-	-	-	-	-	-	-	-3.54571	0.00825015	-	-	-3.4839	0.00909762	-	-	-	-	-	-	-	-	-	-	-	-	-	-	-	-	-	-
Contig0-snapTAU.316	-	-	-	-	-	-	-	-	-	-4.23495	0.00736598	-	-	-	-	-	-	-	-	-	-	-	-	-	-	-	-	-	-	-	-	-	-	-	-	-	-	-	-	-	-	-	-	-	-	-	-	-	-
Contig0-snapTAU.318	-	-	-	-	-	-	-	-	-	-	-	-	-	-4.264	0.00862107	-	-	-	-	-	-	-	-	-	-	-	-	-	-	-	-	-	-	-	-	-	-	-	-	-	-	-	-	-	-	-	-	-	-
Contig0-snapTAU.319	mrck-1	-	-	-	-	-	-	-4.25974	0.0078394	-4.49906	0.00380115	-	-	-5.2117	0.000533311	-	-	-	-	-	-	-	-	-	-	-	-	-	-	-4.44856	0.00174408	-	-	-	-	-	-	-	-	-	-	-	-	-	-	-	-	-	-
Contig0-snapTAU.32	Y113G7B.24	-	-	-	-	-	-	-5.75824	0.000122772	-4.3195	0.00499651	-	-	-4.29517	0.00518046	-	-	-	-	-	-	-	-	-3.89261	0.00800281	-	-	-	-	-	-	-	-	-	-	-	-	-	-	-	-	-	-	-	-	-	-	-	-
Contig0-snapTAU.320	ztf-12	-	-	-	-	-	-	-5.21425	0.000753839	-5.05303	0.000910292	-	-	-4.78078	0.00170596	-	-	-	-	-	-	-	-	-5.57152	6e-05	-5.42218	7.37e-05	-	-	-5.12638	0.000160354	-	-	-	-	-	-	-3.49415	0.00985397	-	-	-	-	-	-	-	-	-	-
Contig0-snapTAU.326	-	-	-	-	-	-	-	-	-	-	-	-	-	-	-	-	-	-	-	-	-	-	-	-	-	-	-	-	-	-	-	4.61756	0.000159515	-	-	-	-	-	-	-	-	-	-	-	-	-	-	-	-
Contig0-snapTAU.328	pme-5	-	-	-	-	-	-	-	-	-	-	-	-	-	-	-	-	-	-	4.78698	0.004207	5.29806	0.00086946	-	-	-	-	-	-	-	-	-	-	-	-	-	-	-	-	-	-	-5.94992	0.00348243	-	-	-	-	-	-
Contig0-snapTAU.33	-	-	-	-	-	-	-	-	-	-4.50871	0.00703658	-	-	-	-	-	-	-	-	-	-	-	-	-	-	-	-	-	-	-	-	-	-	-	-	-	-	-	-	-	-	-	-	-	-	-	-	-	-
Contig0-snapTAU.332	-	-	-	-	-	-	-	-	-	-	-	-	-	-	-	-	-	-	-	-	-	-	-	-	-	-	-	-	-	-	-	4.9737	0.000562431	-	-	-	-	-	-	-	-	-	-	-	-	-	-	-	-
Contig0-snapTAU.333	-	-	-	-	-	-	-	-	-	-	-	-	-	-	-	-	-	-	-	-	-	-	-	-	-	-	-	-	-	-	-	-	-	-	-	-	-	-	-	-	-	-	-	-	-	-	-	-	-
Contig0-snapTAU.338	-	-	-	-	-	-	-	-	-	6.14234	0.00107535	-	-	6.16666	0.0010784	-	-	-	-	-	-	-4.73307	0.00526416	-	-	-	-	-4.65379	0.00167247	-	-	-	-	-	-	-	-	5.37621	0.00700979	6.86106	0.000356691	-	-	6.88585	0.000366822	-	-	-	-
Contig0-snapTAU.34	F53E4.1	-	-	-	-	-	-	-	-	-4.03318	0.00971337	-	-	-4.05669	0.00902951	-	-	-	-	-	-	-	-	-	-	-	-	-	-	-	-	-	-	-	-	-	-	-	-	-	-	-	-	-	-	-	-	-	-
Contig0-snapTAU.341	-	-	-	-4.42628	0.00851507	-5.02315	0.0018109	-4.85315	0.00208061	-4.37001	0.00563822	-	-	-	-	-	-	-	-	-	-	-	-	-	-	-	-	-	-	-	-	-	-	-	-	-	-	-	-	-	-	-	-	-	-	-	-	-	-
Contig0-snapTAU.343	-	-	-	-	-	-	-	-	-	-	-	-	-	-	-	-	-	-	-	-	-	-	-	-	-	-	-	-	-	-	-	-	-	-	-	-	-	-	-	-	-	-	-	-	-	-	-	-	-
Contig0-snapTAU.344	-	-	-	-	-	-	-	-	-	-	-	-	-	-	-	-	-	-	-	-	-	-	-	-	-	-	-	-	-	-	-	-	-	-	-	1.98346	0.00529378	4.24346	0.000302625	-	-	-	-	-	-	-	-	-	-
Contig0-snapTAU.351	-	-	-	-	-	-	-	-	-	-5.08474	0.00114124	-	-	-4.77091	0.00229659	-	-	-	-	-	-	-	-	-	-	-	-	-	-	-	-	-	-	-	-	-	-	-	-	-	-	-	-	-	-	-	-	-	-
Contig0-snapTAU.354	C14F11.6	-3.34811	0.00112908	-5.07424	0.000938406	-5.08785	0.000952769	-	-	-	-	-	-	-	-	-1.43237	0.00743849	-3.06954	0.00769521	-	-	-	-	-	-	-	-	-	-	-	-	-	-	-	-	-	-	-	-	-	-	-	-	-	-	-	-	-	-
Contig0-snapTAU.355	egl-9	-	-	-	-	-	-	-7.18056	6.06e-07	-7.39786	3.11e-07	-3.62572	0.00102163	-6.88811	1.86e-06	-	-	-3.66567	0.001706	-	-	-	-	-4.55849	0.00225375	-4.78766	0.00100978	-	-	-4.25437	0.0033825	-	-	-	-	-	-	-4.67907	0.000137924	-4.93838	0.000115471	-	-	-4.42816	0.000650173	-	-	-	-
Contig0-snapTAU.358	C04E6.13	-	-	7.15378	9.3e-07	7.10761	1.08e-06	-	-	-	-	-	-	-	-	-	-	-	-	6.51794	2.02e-06	6.5412	1.73e-06	-	-	-	-	-	-	-	-	-	-	-	-	-	-	-3.90243	0.000576986	-5.39542	6.64e-06	-6.09592	4.71e-06	-5.69255	2.09e-06	-8.27681	5.28e-09	-6.1993	1.57e-06
Contig0-snapTAU.364	vps-54	-	-	-	-	-	-	-5.00834	0.00120894	-5.45718	0.000249408	-	-	-5.51086	0.000197912	-	-	-	-	-	-	-	-	-3.95137	0.00736175	-4.41209	0.00191551	-	-	-4.44222	0.00152273	-	-	-	-	-	-	-	-	-	-	-	-	-	-	-	-	-	-
Contig0-snapTAU.365	-	-	-	-	-	-	-	-6.33289	2.96e-05	-9.17168	5.67e-05	-	-	-6.56239	1.23e-05	-	-	-	-	-	-	-	-	-5.26821	0.000406633	-8.11887	0.000358314	-	-	-5.48604	0.000178602	-	-	-	-	-	-	-	-	-6.15923	0.00398503	-	-	-	-	-	-	-	-
Contig0-snapTAU.366	T21C9.3	-	-	-	-	-	-	-	-	-	-	-	-	-	-	-	-	-	-	-	-	-	-	-	-	-	-	3.26788	9.9e-07	-	-	-	-	2.39827	0.0020739	-	-	-	-	-	-	-	-	-	-	-	-	-	-
Contig0-snapTAU.367	-	-	-	-	-	-	-	-	-	-	-	-	-	-	-	-	-	-	-	-	-	-	-	-	-	-	-	3.31579	6.62e-05	-	-	-	-	-	-	-	-	-	-	-	-	-	-	-	-	-	-	-	-
Contig0-snapTAU.37	M03E7.4	-	-	-	-	-	-	-	-	-	-	-	-	-	-	-	-	-	-	-	-	-	-	-	-	-	-	-3.35681	0.00385956	-	-	-3.57062	0.00884609	-	-	-	-	-	-	4.14075	0.00673917	-	-	4.01616	0.00939027	-	-	-	-
Contig0-snapTAU.370	rdy-2	-	-	-	-	-	-	-	-	-	-	-	-	-	-	-	-	-	-	-	-	-	-	-	-	-	-	-3.22753	0.00213681	-	-	-3.34823	0.00736009	-	-	-	-	-	-	-	-	-	-	-	-	-	-	-	-
Contig0-snapTAU.375	R11H6.5	-	-	-	-	-	-	-	-	-4.20504	0.00866572	-	-	-	-	-	-	-	-	-	-	-	-	-	-	-	-	-	-	-	-	-	-	-	-	-	-	-	-	-	-	-	-	-	-	-	-	-	-
Contig0-snapTAU.376	-	-	-	-	-	-	-	-	-	-	-	-	-	-4.10732	0.00936892	-	-	-	-	-	-	-	-	-	-	-	-	-	-	-	-	-	-	-	-	-	-	-	-	-	-	-	-	-	-	-	-	-	-
Contig0-snapTAU.377	F36D4.5	-	-	-	-	-	-	-4.40966	0.00504097	-5.94889	5.33e-05	-	-	-5.8371	6.95e-05	-	-	-	-	-	-	-	-	-	-	-4.85583	0.000512272	-	-	-4.7205	0.000651442	-	-	-	-	-	-	-	-	-	-	-	-	-	-	-	-	-	-
Contig0-snapTAU.381	-	-3.29456	0.00984907	-	-	-	-	-7.40689	0.00275825	-6.24568	0.000669842	-4.25595	0.00163995	-6.22135	0.00068941	-	-	-5.32085	0.000602116	-	-	-	-	-	-	-	-	-	-	-	-	4.53594	6.78e-06	-	-	-	-	-	-	-	-	-	-	-	-	-	-	-	-
Contig0-snapTAU.388	-	-3.43206	0.00951179	-	-	-	-	-5.28136	0.00200113	-6.70511	0.00595001	-	-	-5.68079	0.00232536	-	-	-	-	-	-	-	-	-	-	-	-	-	-	-	-	-	-	-	-	-	-	-	-	-	-	-	-	-	-	-	-	-	-
Contig0-snapTAU.39	-	-	-	-	-	-	-	-4.40977	0.00300466	-4.03235	0.00827698	-	-	-	-	-	-	-	-	-	-	-	-	-3.47408	0.00685362	-	-	-	-	-	-	-	-	-	-	-	-	-	-	-	-	-	-	-	-	-	-	-	-
Contig0-snapTAU.391	-	-8.25304	0	-8.63895	2.01e-09	-9.29722	2.69e-10	-8.45111	3.85e-09	-7.52956	5.11e-07	-9.42945	0	-7.50524	1.28e-06	-1.40408	0.00387221	-10.1724	0	-	-	-	-	-	-	-	-	-	-	-	-	6.85446	0	-	-	-	-	-	-	-	-	-	-	-	-	7.33866	2.15e-07	-	-
Contig0-snapTAU.396	-	-	-	-	-	-	-	-	-	-	-	-	-	-	-	-	-	-	-	-	-	-	-	-	-	-	-	-	-	-	-	-	-	-	-	-	-	-	-	-	-	-	-	-	-	-	-	-	-
Contig0-snapTAU.397	-	-	-	-	-	-	-	-	-	-	-	-	-	-	-	-	-	-	-	-	-	-	-	-	-	-	-	-	-	-	-	-	-	-	-	-	-	-	-	-	-	-	-	-	-	-	-	-	-
Contig0-snapTAU.398	-	-	-	-	-	-	-	-	-	-	-	-	-	-	-	-	-	-	-	-	-	-	-	-	-	-	-	-	-	-	-	-	-	-	-	-	-	-	-	-	-	-	-	-	-	-	-	-	-
Contig0-snapTAU.4	-	-	-	-	-	-	-	-	-	-	-	-	-	-	-	-	-	-	-	-	-	-4.3408	0.00300167	-	-	-	-	-	-	-	-	-	-	-	-	1.79769e+308	0.00711244	-	-	-	-	-	-	-	-	-	-	-	-
Contig0-snapTAU.40	-	-	-	-4.24445	0.00657237	-	-	-	-	-	-	-	-	-	-	-	-	-	-	-4.6027	0.000893204	-3.85302	0.00658026	-	-	-	-	-	-	-	-	-	-	-	-	-	-	4.59254	2.34e-05	4.2544	0.000306305	4.02073	0.00337632	4.36004	0.000283535	-	-	4.32547	0.00117135
Contig0-snapTAU.400	-	-	-	-	-	-	-	-	-	-	-	-	-	-	-	-	-	-	-	-	-	-	-	-	-	-	-	-	-	-	-	-	-	-	-	-	-	-	-	-	-	-	-	-	-	-	-	-	-
Contig0-snapTAU.404	-	-	-	-	-	-	-	-	-	-	-	-	-	-	-	-	-	-	-	-	-	-	-	-	-	-	-	-	-	-	-	-	-	-	-	-	-	-8.37408	2.48e-09	-7.66992	1.36e-09	-	-	-7.64512	1.87e-09	-8.59194	2.74e-06	-	-
Contig0-snapTAU.414	-	-	-	-	-	-	-	-	-	-	-	-	-	-	-	-	-	-	-	-	-	-	-	-	-	-	-	-	-	-	-	-	-	-	-	-	-	-	-	-	-	-	-	-	-	-	-	-	-
Contig0-snapTAU.415	-	-	-	-	-	-	-	-	-	-	-	-	-	-	-	-	-	-	-	-	-	-	-	-	-	-	-	-	-	-	-	-	-	-	-	-	-	-	-	-	-	-	-	-	-	-	-	-	-
Contig0-snapTAU.418	T05H4.3	-	-	-	-	-	-	-	-	-	-	-	-	-	-	-	-	-	-	-	-	-	-	-	-	-	-	-	-	-	-	-	-	-	-	-	-	-	-	-	-	-	-	-	-	-	-	-	-
Contig0-snapTAU.420	F44A2.2	-	-	5.55635	0.00083572	5.3433	0.00127855	4.578	0.006019	-	-	-	-	-	-	-	-	-	-	-	-	-	-	-	-	-	-	-	-	-	-	-	-	-	-	-	-	-	-	-	-	-	-	-	-	-4.45698	0.00765676	-	-
Contig0-snapTAU.421	-	-	-	-	-	-	-	-	-	-	-	-	-	-	-	-	-	-	-	-	-	-	-	-	-	-	-	-	-	-	-	-	-	-	-	-	-	-4.32423	0.00306821	-4.20503	0.00641098	-	-	-4.18024	0.00678189	-	-	-	-
Contig0-snapTAU.422	-	-	-	-	-	-	-	-	-	-	-	-	-	-	-	-	-	-	-	-	-	-	-	-	-	-	-	-3.16613	0.000520022	-	-	-	-	-	-	-	-	-	-	-	-	-	-	-	-	-	-	-	-
Contig0-snapTAU.425	cdt-2	-	-	-5.36416	0.000837504	-5.38612	0.000656783	-9.09059	0.000130011	-6.92937	6.48e-06	-	-	-8.90505	9.89e-05	-	-	-	-	-	-	-	-	-7.4906	0.00181093	-5.34126	0.000568492	-	-	-7.29339	0.00161649	-	-	-	-	-	-	-	-	-	-	-	-	-	-	4.67707	0.00442814	-	-
Contig0-snapTAU.429	F08F3.4	-	-	-5.3689	0.000596998	-5.85029	0.000131908	-4.47384	0.00450829	-6.63456	7.6e-06	-	-	-6.44031	1.23e-05	-	-	-	-	-4.47285	0.00330749	-4.88481	0.000883204	-	-	-5.52695	0.00010577	-	-	-5.30916	0.000178602	-	-	-	-	-	-	-	-	-	-	4.74571	0.00092364	-	-	6.12597	2.4e-05	-	-
Contig0-snapTAU.43	-	-	-	-	-	-	-	-	-	-	-	-	-	-	-	-	-	-	-	-	-	-	-	-	-	-	-	-	-	-	-	-	-	-	-	-	-	-	-	-	-	-	-	-	-	-	-	-	-
Contig0-snapTAU.430	-	-	-	-	-	-	-	-	-	-	-	-	-	-	-	-	-	-	-	-	-	-	-	-	-	-	-	-	-	-	-	-	-	-	-	-	-	3.94256	0.00579476	-	-	-	-	-	-	-	-	-	-
Contig0-snapTAU.433	-	-	-	-4.98951	0.00237743	-4.83347	0.00284304	-6.07851	8.67e-05	-7.13969	5.01e-06	-3.47188	0.00595704	-7.11536	5.02e-06	-	-	-3.71235	0.00507238	-	-	-	-	-4.19782	0.00948442	-5.27087	0.00109857	-	-	-5.223	0.00116217	-	-	-	-	-	-	-	-	-	-	-	-	-	-	-	-	-	-
Contig0-snapTAU.434	-	-	-	-	-	-5.29936	0.00180486	-	-	-	-	-3.54545	0.00987216	-	-	-	-	-	-	-	-	-	-	-	-	-	-	-	-	-	-	-	-	-	-	-	-	-	-	-	-	-	-	-	-	-	-	-	-
Contig0-snapTAU.435	T16G1.9	-	-	-4.6202	0.00430861	-4.43174	0.00606888	-9.80606	2.63e-05	-9.64485	1.92e-05	-3.69164	0.00165633	-8.03556	1.4e-07	-	-	-3.76582	0.00251691	-	-	-	-	-7.84079	0.000968324	-7.69145	0.000851943	-	-	-6.05862	8.33e-05	-	-	-	-	-	-	-	-	-	-	-	-	-	-	-	-	-	-
Contig0-snapTAU.436	-	-	-	-5.29265	0.00115272	-4.77404	0.00332197	-6.24147	5.77e-05	-7.08025	6.15e-06	-	-	-6.31896	3.84e-05	-	-	-	-	-	-	-	-	-4.48531	0.005279	-5.33596	0.000905466	-	-	-4.55113	0.00408219	-	-	-	-	-	-	-	-	-	-	-	-	-	-	4.65055	0.00513244	-	-
Contig0-snapTAU.439	-	-	-	-	-	-	-	-5.19349	0.00184516	-5.03227	0.00229832	-	-	-5.00795	0.0023333	-	-	-	-	-	-	-	-	-	-	-	-	-	-	-	-	-	-	-	-	-	-	-	-	-	-	-	-	-	-	-	-	-	-
Contig0-snapTAU.44	-	-	-	-	-	-	-	-	-	-	-	-	-	-	-	-	-	-	-	-	-	-	-	-	-	-	-	-	-	-	-	-	-	-	-	-	-	-	-	-	-	-	-	-	-	-	-	-	-
Contig0-snapTAU.440	-	-	-	-	-	-	-	-4.83092	0.00246142	-4.93274	0.00164139	-	-	-4.64538	0.0030593	-	-	-	-	-	-	-	-	-	-	-	-	-	-	-	-	-	-	-	-	-	-	-	-	-	-	-	-	-	-	-	-	-	-
Contig0-snapTAU.441	-	-	-	-	-	-	-	-4.69967	0.00572294	-	-	-	-	-4.92917	0.00343245	-	-	-	-	-	-	-	-	-	-	-	-	-	-	-	-	-	-	-	-	-	-	-	-	-	-	-	-	-	-	-	-	-	-
Contig0-snapTAU.446	-	-	-	5.98132	0.00502452	6.78943	0.000397548	7.61201	1.97e-05	5.4338	0.00490962	-	-	5.60837	0.0035224	-	-	-	-	-	-	4.15263	0.00845557	5.1292	0.000405752	-	-	-	-	-	-	-	-	-	-	-	-	-	-	-	-	-	-	-	-	-	-	-	-
Contig0-snapTAU.447	-	-	-	-	-	-	-	4.6247	0.00542528	-	-	-	-	-	-	-	-	-	-	-	-	-	-	5.31182	0.000898084	-	-	-	-	-	-	-	-	-	-	-	-	-	-	-	-	-	-	-	-	-	-	-	-
Contig0-snapTAU.448	-	-	-	-8.51588	6e-08	-9.99727	8.15e-06	-10.2423	9.42e-06	-6.91117	2.36e-06	-4.55531	3.25e-05	-8.05677	7.34e-08	-	-	-4.34891	0.000242816	-6.07972	0.000317614	-7.49168	0.00147124	-7.58272	0.00155707	-4.26345	0.00529994	-	-	-5.38551	0.000460392	-	-	-	-	-	-	-	-	-	-	-	-	-	-	8.21946	1.94e-07	-	-
Contig0-snapTAU.452	-	-	-	-	-	-	-	-	-	-	-	-	-	-	-	-	-	-	-	-	-	-	-	-	-	-	-	-	-	4.48742	0.00465649	-	-	-	-	-	-	-	-	-	-	-	-	-	-	-	-	-	-
Contig0-snapTAU.459	-	-	-	-	-	-	-	-	-	-	-	-	-	-	-	-	-	-	-	-4.4184	0.00985043	-	-	-	-	-	-	-	-	-	-	-	-	-	-	-	-	-	-	-	-	4.94135	0.00186925	-	-	-	-	4.36138	0.00695462
Contig0-snapTAU.460	-	-	-	-	-	-	-	-	-	-5.64257	0.000603295	-	-	-6.20321	0.000721272	-	-	-	-	-	-	-	-	-	-	-5.67477	0.000310218	-	-	-6.21186	0.000363128	-	-	-	-	-	-	-	-	-4.17466	0.00693512	-	-	-4.73483	0.00481818	-	-	-	-
Contig0-snapTAU.462	-	-	-	-	-	-	-	-	-	-	-	-	-	-	-	-	-	-	-	6.85111	0.00031343	6.97242	9.19e-05	-	-	-	-	-	-	-	-	-	-	-	-	-	-	-	-	-3.95098	0.00403091	-6.01405	6.2e-05	-	-	-6.87301	0.000516033	-6.66997	0.000242751
Contig0-snapTAU.464	ceh-27	-	-	-	-	-	-	-	-	4.83114	0.00388817	-	-	4.4225	0.00934073	-	-	-	-	-	-	-	-	-	-	-	-	-	-	-	-	-	-	-	-	-	-	-	-	-	-	-	-	-	-	-	-	-	-
Contig0-snapTAU.465	-	-4.3184	0.000914812	-	-	-	-	-	-	-	-	-5.18668	0.00148888	-	-	-	-	-	-	-	-	-	-	-	-	-	-	-	-	-	-	-	-	-	-	-	-	-	-	-	-	-	-	-	-	-	-	-	-
Contig0-snapTAU.467	-	-	-	-	-	-	-	-	-	-	-	-	-	-	-	-	-	-	-	-	-	5.30651	0.000206985	7.01639	1.86e-07	5.60235	4.74e-05	-	-	5.56187	4.88e-05	-	-	-	-	2.11204	0.000297429	4.02289	0.000335236	-	-	-4.55761	0.00468201	-	-	-5.00153	0.00373337	-4.79849	0.00197259
Contig0-snapTAU.477	-	-	-	-	-	-	-	4.7742	0.00206824	-	-	-	-	-	-	-	-	-	-	-	-	-	-	-	-	-	-	-	-	-	-	-	-	-	-	-	-	-	-	-	-	-	-	-	-	-	-	-	-
Contig0-snapTAU.487	-	-	-	-	-	-	-	-	-	-	-	-	-	-	-	-	-	-	-	-	-	-	-	-	-	-	-	-	-	-	-	-	-	-	-	-	-	-	-	-	-	-	-	-	-	-	-	-	-
Contig0-snapTAU.490	-	-	-	-	-	-	-	-	-	-	-	-	-	-	-	-	-	-	-	-4.09871	0.00908681	-	-	-	-	-	-	-	-	-	-	-	-	-	-	2.65331	0.000225671	4.90734	3.42e-05	-	-	-	-	-	-	-	-	3.86482	0.00956567
Contig0-snapTAU.492	-	-	-	-	-	5.482	0.00699441	-	-	-	-	-	-	-	-	-	-	-	-	-	-	-	-	-	-	-	-	-	-	-	-	-	-	-	-	-	-	-	-	-5.72859	0.00877107	-	-	-4.7038	0.00520221	-	-	-	-
Contig0-snapTAU.496	-	-	-	-	-	-7.24932	2.07e-06	-	-	-	-	-	-	-	-	-	-	-	-	-	-	-7.58176	9.55e-08	-	-	-	-	-	-	-	-	-	-	-	-	-	-	-	-	-	-	-	-	-	-	-	-	-	-
Contig0-snapTAU.497	T08B1.1	-	-	-	-	-	-	-	-	-	-	-	-	-	-	-	-	-	-	-3.83365	0.00878363	-	-	-	-	-	-	-	-	-	-	-	-	-	-	-	-	3.64943	0.00173032	3.48515	0.00553218	4.61872	0.000608366	3.39202	0.00756367	-	-	4.54616	0.00062244
Contig0-snapTAU.498	-	-	-	-	-	-	-	-	-	-	-	-	-	-	-	-	-	-	-	-	-	-	-	-	-	-	-	-	-	-	-	-	-	-	-	-	-	-	-	-	-	-	-	-	-	-	-	-	-
Contig0-snapTAU.501	-	-	-	-4.8716	0.00413707	-	-	-5.18299	0.00121525	-	-	-	-	-	-	-	-	-	-	-	-	-	-	-	-	-	-	-	-	-	-	-	-	-	-	-	-	-	-	-	-	-	-	-	-	-	-	-	-
Contig0-snapTAU.502	capg-2	-	-	-5.18053	0.00103268	-4.22135	0.00951383	-7.39239	8.07e-07	-8.55311	6.82e-07	-	-	-7.94382	1.93e-07	-	-	-	-	-	-	-	-	-5.13661	0.00112262	-6.3092	0.000308481	-	-	-5.67637	0.000293315	-	-	-	-	-	-	-	-	-	-	-	-	-	-	-	-	-	-
Contig0-snapTAU.503	-	-	-	-5.52846	0.000740166	-4.63134	0.00499543	-5.11738	0.00120135	-4.60825	0.00337641	-	-	-	-	-	-	-	-	-	-	-	-	-	-	-	-	-	-	-	-	-	-	-	-	-	-	-	-	-	-	-	-	-	-	4.67513	0.00584343	-	-
Contig0-snapTAU.504	F20G2.3	-	-	-	-	-	-	-	-	-	-	-	-	-	-	-	-	-	-	-	-	-	-	-	-	-	-	-	-	-	-	-	-	-	-	-	-	-	-	-	-	-	-	-	-	-	-	3.73895	0.00794994
Contig0-snapTAU.514	-	-	-	-	-	-	-	-	-	-	-	-	-	-	-	-	-	-	-	-	-	-	-	-	-	-	-	-	-	-	-	-	-	-	-	-	-	-	-	5.72571	0.00499358	-	-	5.81976	0.00437893	-	-	-	-
Contig0-snapTAU.516	-	-	-	-	-	-	-	4.30735	0.00792502	-	-	-	-	-	-	-	-	-	-	-	-	-	-	-	-	-	-	-	-	-	-	-	-	-	-	-	-	4.74616	0.000106537	3.91599	0.00461577	-	-	4.01354	0.00342655	-	-	-	-
Contig0-snapTAU.518	-	-	-	-	-	-	-	-	-	-4.50871	0.00911894	-	-	-	-	-	-	-	-	-	-	-	-	-	-	-	-	-	-	-	-	-	-	-	-	-	-	-	-	-	-	-	-	-	-	-	-	-	-
Contig0-snapTAU.520	-	-	-	-	-	-	-	-	-	-	-	-	-	-	-	-	-	-	-	-6.72773	0.00272422	-	-	-	-	-	-	-	-	-	-	-3.9523	0.00047718	-	-	-	-	5.7843	0.00298454	7.17001	0.000153271	-	-	7.15068	0.000175569	-	-	6.54359	0.00453971
Contig0-snapTAU.521	-	-	-	5.44237	0.000545416	5.50215	0.000390661	4.41488	0.00621762	-	-	-	-	-	-	-	-	-	-	-	-	-	-	-	-	-	-	-	-	-	-	-	-	-	-	-	-	-	-	-	-	-	-	-	-	-5.02107	0.00110503	-	-
Contig0-snapTAU.524	-	-	-	-	-	-	-	-	-	-	-	-	-	-	-	-	-	-	-	-	-	-	-	-	-	-	-	-	-	-	-	-	-	-	-	-	-	-	-	5.54986	0.00702044	-	-	5.77396	0.00477646	-	-	-	-
Contig0-snapTAU.528	-	-	-	-	-	-	-	-	-	-	-	-	-	-	-	-	-	-	-	-	-	-	-	5.74511	0.00219857	-	-	-	-	-	-	-	-	-	-	-	-	5.40369	0.000200228	-	-	-	-	-	-	-	-	-	-
Contig0-snapTAU.53	hpo-36	5.61233	9.54e-05	-	-	-	-	-	-	-	-	-	-	-	-	-	-	-	-	-4.25741	0.00872619	-	-	-	-	-	-	-	-	-	-	-3.80391	0.000535627	-	-	-	-	-	-	-	-	-	-	-	-	-	-	-	-
Contig0-snapTAU.530	-	-	-	-	-	-5.54036	0.00120612	-	-	-6.20915	0.00073546	-	-	-	-	-	-	-	-	-	-	-4.73307	0.00526416	-	-	-5.25973	0.0045863	-	-	-	-	-	-	-	-	-	-	-	-	-	-	-	-	-	-	-	-	-	-
Contig0-snapTAU.533	-	-	-	-7.19142	0.00142859	-7.67281	0.00145675	-	-	-7.75664	0.000990836	-	-	-	-	-	-	-	-	-	-	-	-	-	-	-	-	-	-	-	-	-	-	-	-	-	-	-	-	-	-	-	-	-	-	-	-	-	-
Contig0-snapTAU.534	-	-	-	-	-	-7.52643	0.00190577	-	-	-6.61025	0.000262739	-	-	-7.58593	0.00134317	-	-	-4.68542	0.000637596	-	-	-7.10122	0.00306373	-	-	-6.04292	0.000656528	-	-	-6.99505	0.00283286	-	-	-4.19585	4.6e-05	-	-	-	-	-	-	-	-	-	-	-	-	-	-
Contig0-snapTAU.535	-	-4.69509	4.95e-05	-7.40293	0.000925655	-	-	-	-	-	-	-	-	-6.94382	0.000108344	-	-	-	-	-	-	-	-	-	-	-	-	-	-	-	-	4.62905	1.33e-05	-	-	-	-	-	-	-	-	-	-	-	-	7.43518	0.000849559	-	-
Contig0-snapTAU.54	Y39H10A.4	-	-	-	-	-	-	-	-	-	-	-	-	-	-	-	-	-	-	-6.10916	0.000291795	-4.71376	0.00254569	-	-	-	-	-	-	-	-	-3.19622	0.00448328	-	-	-	-	-	-	4.28682	0.00889878	-	-	-	-	-	-	-	-
Contig0-snapTAU.543	cct-7	-	-	-	-	-	-	-5.34407	0.000928808	-6.35592	0.000126571	-	-	-6.64647	0.000101359	-	-	-	-	-	-	-	-	-4.99062	0.000348207	-6.01435	4.3e-05	-	-	-6.28136	3.73e-05	-	-	-	-	-	-	-	-	-	-	-	-	-	-	-	-	-	-
Contig0-snapTAU.547	-	-	-	-	-	-	-	-	-	-	-	-3.41783	0.0083176	-	-	-	-	-7.48273	9.77e-05	-	-	-	-	-	-	-	-	-	-	-	-	3.56254	0.000256832	-	-	-	-	-	-	-	-	-	-	-	-	-	-	-	-
Contig0-snapTAU.549	-	-4.71559	1.36e-05	-	-	-	-	-	-	-	-	-4.84691	3.47e-05	-	-	-	-	-7.91181	2.68e-05	-	-	-	-	-	-	-	-	-	-	-	-	5.2384	3.7e-08	-	-	-	-	-	-	-	-	-	-	-	-	-	-	-	-
Contig0-snapTAU.55	-	-	-	-	-	-	-	-	-	-	-	-	-	-	-	-	-	-	-	-	-	-	-	-	-	-	-	-	-	-	-	-	-	-	-	-	-	-	-	-	-	-	-	-	-	-	-	-	-
Contig0-snapTAU.550	-	-	-	-	-	-	-	-	-	-	-	-	-	-	-	-	-	-	-	-	-	-	-	-	-	-	-	-	-	-	-	-	-	-	-	-	-	-	-	-	-	-	-	-	-	5.48027	0.00257181	-	-
Contig0-snapTAU.554	-	-	-	4.98893	0.00165911	4.46386	0.00615002	-	-	-	-	3.46808	0.0080353	-	-	-	-	-	-	-	-	-	-	-	-	-	-	-	-	-	-	-	-	-	-	-	-	-	-	-	-	-	-	-	-	-	-	-	-
Contig0-snapTAU.56	-	-8.40934	0	-10.7952	7.43e-08	-9.27664	1.66e-10	-10.5217	5.15e-10	-9.7755	2.51e-11	-6.8853	9.64e-12	-9.75117	5.18e-11	-	-	-8.85067	0	-	-	-	-	-	-	-	-	-	-	-	-	7.85022	0	-	-	-	-	-	-	-	-	-	-	-	-	10.3344	3.5e-07	-	-
Contig0-snapTAU.564	-	-	-	-	-	-	-	-	-	-	-	-	-	-	-	-	-	-	-	-	-	-	-	-	-	-	-	-	-	-	-	4.06116	0.00936125	-	-	-	-	-	-	-	-	-	-	-	-	-	-	-	-
Contig0-snapTAU.567	-	4.46033	4.68e-05	-	-	-	-	-	-	-	-	-	-	-	-	-	-	-	-	-6.64973	6.71e-06	-4.94621	0.000730309	-	-	-	-	-4.66049	2.18e-09	-	-	-4.78119	1.45e-06	-3.57136	1.69e-05	-	-	3.9237	0.00772265	-	-	-	-	-	-	-	-	-	-
Contig0-snapTAU.576	-	-	-	-	-	-9.53689	2.54e-05	-	-	-7.62072	4.31e-07	-8.95291	2.61e-06	-8.01143	1.53e-07	-1.59287	0.00932652	-	-	-	-	-	-	-	-	-	-	-	-	-	-	-	-	-	-	-	-	-	-	-	-	-	-	-	-	-	-	-	-
Contig0-snapTAU.582	-	-	-	-	-	-	-	-	-	-	-	-	-	-	-	-	-	-	-	-	-	-	-	-	-	-	-	-	-	-	-	-	-	-	-	-	-	-	-	-	-	-	-	-	-	-	-	-	-
Contig0-snapTAU.586	-	-	-	-	-	-	-	-	-	-6.38318	0.00962399	-	-	-	-	-	-	-	-	-	-	-	-	-	-	-	-	-	-	-	-	-	-	-	-	-	-	-	-	-	-	-	-	-	-	-	-	-	-
Contig0-snapTAU.588	-	-	-	-6.79543	3.69e-06	-6.82937	3.19e-06	-	-	-	-	-	-	-	-	-	-	-	-	-6.20525	7.91e-06	-6.16975	7.55e-06	-	-	-	-	-	-	-	-	-	-	-	-	-	-	3.53827	0.0092933	-	-	5.79407	1.99e-05	-	-	5.71272	0.000120298	6.28898	1.33e-06
Contig0-snapTAU.592	-	-	-	-	-	-	-	-	-	-	-	-	-	-	-	-	-	-	-	-4.36962	0.00395678	-	-	-	-	-	-	-	-	-	-	-	-	-	-	-	-	-	-	-	-	4.78782	0.000685402	-	-	-	-	4.59585	0.000844495
Contig0-snapTAU.593	sptl-2	-	-	-	-	-	-	-	-	-	-	-	-	-	-	-	-	-	-	-4.10658	0.00505208	-4.00115	0.00595239	-	-	-	-	-	-	-	-	-	-	-	-	-	-	-	-	-	-	4.69972	0.000553675	-	-	-	-	4.18328	0.00217113
Contig0-snapTAU.596	F23B12.4	-	-	-	-	-	-	-	-	-	-	-	-	-	-	-	-	-	-	-4.62955	0.00187254	-	-	-	-	-	-	-	-	-	-	-	-	-	-	-	-	4.0894	0.00110824	4.44602	0.000519831	4.64778	0.00112185	4.39341	0.000607267	5.54271	0.000187029	4.09557	0.00449906
Contig0-snapTAU.597	F23B12.5	-	-	-	-	-	-	-6.25853	2.2e-05	-6.03318	3.78e-05	-	-	-6.1401	2.52e-05	-	-	-	-	-	-	-	-	-5.6958	3.2e-05	-5.48233	4.94e-05	-	-	-5.56571	3.38e-05	-	-	-	-	-	-	-	-	-	-	-	-	-	-	-	-	-	-
Contig0-snapTAU.598	-	-	-	-4.42239	0.00645485	-	-	-	-	-8.84559	2.45e-07	-	-	-9.82127	1.26e-05	-	-	-	-	-	-	-	-	-	-	-8.02329	1.01e-06	-	-	-8.97542	5.01e-05	-	-	-	-	-	-	-	-	-	-	-	-	-	-	4.22928	0.00788857	-	-
Contig0-snapTAU.601	reps-1	-	-	-	-	-	-	-5.33289	0.00670743	-	-	-	-	-	-	-	-	-	-	-	-	-	-	-5.44224	0.00400314	-	-	-	-	-	-	-	-	-	-	-	-	-4.53368	0.00729315	-	-	-	-	-	-	-	-	-	-
Contig0-snapTAU.612	-	-	-	-	-	-	-	-	-	-	-	-	-	-5.22135	0.00597659	-	-	-	-	-6.26116	0.00657093	-	-	-6.76417	0.00599178	-4.61482	0.00472508	-	-	-5.56696	0.00199893	-	-	-3.44583	0.00117715	-	-	-	-	-	-	-	-	-	-	7.22609	0.00131986	-	-
Contig0-snapTAU.613	-	-	-	-	-	-	-	-	-	-	-	-	-	-	-	-	-	-	-	-	-	-	-	-	-	-	-	-	-	-	-	-	-	-	-	-	-	-	-	-	-	-	-	-	-	-	-	-	-
Contig0-snapTAU.616	-	-	-	-	-	-	-	-	-	-	-	-	-	-	-	-	-	-	-	-	-	-	-	-	-	-	-	-	-	-	-	-	-	-	-	-	-	-	-	4.30277	0.00326998	-	-	4.54768	0.00150162	-	-	-	-
Contig0-snapTAU.618	-	-3.28551	0.00589085	-	-	-	-	-	-	-8.23663	0.000399448	-4.98387	4.84e-05	-	-	-	-	-	-	-	-	-	-	-	-	-	-	-	-	-	-	-	-	-	-	-	-	-	-	-	-	-	-	-	-	-	-	-	-
Contig0-snapTAU.619	-	-3.29456	0.00464701	-	-	-	-	-8.79921	0.000233064	-	-	-4.51076	0.000162598	-7.61367	1.45e-05	-	-	-4.71316	0.000211837	-	-	-	-	-	-	-	-	-	-	-	-	-	-	-	-	-	-	-	-	-	-	-	-	-	-	-	-	-	-
Contig0-snapTAU.62	-	-	-	-	-	-	-	-4.35626	0.00645964	-6.46807	1.92e-05	-	-	-5.70678	0.000144146	-	-	-	-	-	-	-	-	-	-	-5.65789	0.000102802	-	-	-4.87306	0.000679747	-	-	-	-	-	-	-	-	-4.86799	0.00031944	-	-	-4.10624	0.00278717	-	-	-	-
Contig0-snapTAU.630	-	-	-	-	-	-	-	-	-	-	-	-	-	-6.92179	0.00409239	-	-	-4.43632	0.0022684	-	-	-	-	-	-	-	-	-	-	-	-	-	-	-	-	-	-	-	-	-	-	-	-	-	-	5.05994	0.00162921	-	-
Contig0-snapTAU.638	-	-	-	-6.64394	0.00406557	-	-	-	-	-	-	-	-	-	-	-	-	-	-	-	-	-	-	-	-	-	-	-	-	-	-	-	-	-	-	-	-	-	-	-	-	-	-	-	-	6.18582	0.00883641	-	-
Contig0-snapTAU.639	-	-	-	-4.80332	0.00399702	-	-	-6.11471	9.07e-05	-6.9535	9.99e-06	-	-	-6.51414	2.7e-05	-	-	-	-	-	-	-	-	-4.56777	0.0042733	-5.41843	0.000700519	-	-	-4.95552	0.00170692	-	-	-	-	-	-	-	-	-	-	-	-	-	-	-	-	-	-
Contig0-snapTAU.640	-	-	-	-	-	-	-	-5.09779	0.00164807	-6.15897	0.000135195	-	-	-7.7196	0.00105618	-	-	-	-	-	-	-	-	-	-	-4.5339	0.00785867	-	-	-	-	-	-	-	-	-	-	-	-	-	-	-	-	-	-	-	-	-	-
Contig0-snapTAU.650	-	-	-	-	-	-	-	-	-	-	-	-	-	-	-	-	-	-	-	-6.27422	0.000174272	-	-	-	-	-	-	-	-	-	-	-	-	-	-	-	-	4.9237	0.00101067	-	-	5.50669	0.00108758	-	-	-	-	7.53131	1.87e-06
Contig0-snapTAU.651	-	-	-	-	-	-5.33178	0.0065019	-	-	-	-	-	-	-	-	-3.91131	0.00244297	-	-	-5.36733	0.00041985	-7.10122	3.51e-05	-	-	-	-	-5.11505	5.45e-09	-	-	-5.65079	9.33e-07	-3.10838	0.000450564	-	-	-	-	5.71145	8.72e-06	-	-	5.84213	4.75e-06	-	-	-	-
Contig0-snapTAU.652	-	-	-	-	-	-	-	-	-	-	-	-	-	-	-	-	-	-	-	-	-	-	-	-	-	-	-	-	-	-	-	-	-	-	-	-	-	5.29048	0.00834364	5.74917	0.00474381	6.46661	0.00337632	-	-	6.13033	0.00965135	6.27566	0.00740859
Contig0-snapTAU.66	-	7.37167	2.61e-12	-	-	-	-	-	-	-	-	4.20348	0.00211158	-	-	-	-	5.41047	2.8e-05	-6.12366	9.96e-06	-4.48117	0.0017579	-4.74214	0.000566924	-4.04848	0.00246321	-3.11239	2.01e-06	-3.59073	0.00726201	-6.56324	2.06e-12	-1.9213	0.00425256	-	-	-	-	-	-	-	-	-	-	-	-	4.3699	0.00214007
Contig0-snapTAU.662	-	-	-	-	-	-	-	-	-	-	-	-	-	-	-	-	-	-	-	-	-	-	-	-	-	-	-	-	-	-	-	-	-	-	-	-	-	-	-	-	-	-	-	-	-	-	-	-	-
Contig0-snapTAU.663	-	-	-	-	-	-	-	-	-	-	-	-	-	-	-	-	-	-	-	-	-	-4.76623	0.00485699	-	-	-	-	-	-	-	-	-	-	-	-	-	-	-	-	-	-	-	-	-	-	-	-	-	-
Contig0-snapTAU.668	-	-	-	-	-	-	-	-	-	-	-	-	-	-	-	-	-	-	-	-	-	-	-	-	-	-	-	-	-	-	-	-	-	-	-	2.57965	0.000477286	5.15026	1.08e-05	4.35663	0.000843567	-	-	4.43674	0.000604528	-	-	-	-
Contig0-snapTAU.669	-	-	-	-	-	-	-	-	-	-	-	-	-	-	-	-	-	-	-	-	-	-	-	-	-	-	-	-	-	-	-	-	-	-	-	-	-	-	-	-	-	-	-	-	-	-	-	-	-
Contig0-snapTAU.673	-	-	-	-	-	-5.64728	0.000915857	-4.47728	0.00685793	-4.31607	0.00872591	-	-	-	-	-	-	-	-	-	-	-	-	-	-	-	-	-	-	-	-	-	-	-	-	-	-	-	-	-	-	-	-	-	-	-	-	-	-
Contig0-snapTAU.674	-	-	-	-	-	-	-	-	-	-	-	-	-	-	-	-	-	-	-	-	-	-	-	-	-	-	-	-	-	-	-	-	-	-	-	-	-	-	-	-	-	-	-	-	-	-	-	-	-
Contig0-snapTAU.68	-	-	-	-	-	-	-	-	-	-	-	-	-	-	-	-	-	-	-	-	-	-	-	-	-	-	-	-	-	-	-	-	-	-	-	1.79769e+308	0.00141681	-	-	-	-	-	-	-	-	-	-	-	-
Contig0-snapTAU.681	-	-	-	-	-	-	-	-	-	-	-	-	-	-	-	-	-	-	-	5.47439	0.00776129	7.07402	6.81e-05	6.6319	0.000218789	5.52409	0.0040827	-	-	5.79936	0.00230346	-	-	-	-	-	-	-	-	-	-	-	-	-	-	-	-	-	-
Contig0-snapTAU.682	Y51H7C.9	-	-	-	-	-	-	-	-	-	-	-	-	-	-	-	-	-	-	-	-	-	-	-	-	-	-	-	-	-	-	-	-	-	-	-	-	-	-	-	-	-	-	-	-	-	-	-	-
Contig0-snapTAU.684	-	-	-	-	-	-	-	-	-	-	-	-	-	-	-	-	-	-	-	-	-	-	-	-	-	-	-	-	-	-	-	-	-	-	-	-	-	-	-	-	-	-	-	-	-	-	-	-	-
Contig0-snapTAU.689	-	-6.64505	0.000568993	-	-	-	-	-	-	-	-	-	-	-	-	-	-	-	-	-	-	-	-	-	-	-	-	-	-	-	-	6.31355	0.00100759	-	-	-	-	-	-	-	-	-	-	-	-	-	-	-	-
Contig0-snapTAU.69	-	-	-	-	-	-	-	-	-	-	-	-	-	-	-	-	-	-	-	-	-	-	-	-	-	-	-	-	-	-	-	-	-	-	-	6.43621	0.000186317	-	-	-	-	-	-	-	-	-	-	-	-
Contig0-snapTAU.690	-	-6.44836	0.00094344	-	-	-	-	-	-	-	-	-	-	-	-	-	-	-	-	-	-	-	-	-	-	-	-	-	-	-	-	5.90444	0.00274227	-	-	-	-	-	-	-	-	-	-	-	-	-	-	-	-
Contig0-snapTAU.691	-	-6.44836	0.00094344	-	-	-	-	-	-	-	-	-	-	-	-	-	-	-	-	-	-	-	-	-	-	-	-	-	-	-	-	6.51286	0.000595719	-	-	-	-	-	-	-	-	-	-	-	-	-	-	-	-
Contig0-snapTAU.693	-	-	-	-	-	-	-	-	-	-	-	-	-	-	-	-	-	-	-	-	-	-	-	-	-	-	-	-	-	-	-	-	-	-	-	-	-	-	-	-	-	-	-	-	-	-	-	-	-
Contig0-snapTAU.696	-	-	-	-5.03096	0.00343227	-	-	-	-	-	-	-	-	-	-	-	-	-4.67134	0.00067327	-	-	-	-	-	-	-	-	-	-	-	-	-	-	-3.50996	0.00161208	-	-	-	-	-	-	-	-	-	-	6.46353	2.24e-05	-	-
Contig0-snapTAU.699	-	-	-	-	-	4.4362	0.00999279	-	-	-	-	-	-	-	-	-	-	-	-	-	-	-	-	-	-	-	-	-	-	-	-	-	-	-	-	-	-	-	-	-	-	-	-	-	-	-	-	-	-
Contig0-snapTAU.7	-	-	-	-	-	-7.55417	0.00181405	-6.79921	0.000290218	-7.63799	0.00121629	-	-	-5.02871	0.00167448	-	-	-	-	-	-	-7.02105	0.00354332	-6.11209	0.000873459	-6.96275	0.00337694	-	-	-4.32992	0.00616131	-	-	-	-	-	-	-	-	-	-	-	-	-	-	-	-	-	-
Contig0-snapTAU.70	-	-	-	-	-	-	-	-	-	-	-	-	-	-	-	-	-	-	-	-	-	5.29806	0.00086946	-	-	-	-	-	-	-	-	-	-	-	-	6.75567	6.61e-05	-	-	-	-	-	-	-	-	-	-	-	-
Contig0-snapTAU.703	haf-3	-	-	-	-	-	-	-4.63955	0.00276243	-5.76213	9.37e-05	-	-	-5.67641	0.000114416	-	-	-	-	-	-	-	-	-4.06419	0.00377863	-5.19865	0.000124947	-	-	-5.08938	0.000160914	-	-	-	-	-	-	-	-	-	-	-	-	-	-	-	-	-	-
Contig0-snapTAU.710	-	-	-	-6.64394	0.000107615	-7.12533	7.7e-05	-5.56301	0.000448608	-7.20915	5.25e-05	-4.95639	5.59e-05	-	-	-	-	-6.28432	1.47e-05	-5.06476	0.00494299	-5.47673	0.00345227	-	-	-5.41843	0.00322382	-3.22753	0.00104381	-	-	-	-	-4.57136	0.00141813	-	-	-	-	-	-	-	-	-	-	7.19261	1.45e-05	-	-
Contig0-snapTAU.713	-	-	-	-	-	-	-	-	-	-	-	-	-	-	-	-	-	-	-	-	-	-	-	-	-	-	-	-	-	-	-	-	-	-	-	-	-	-	-	-	-	-	-	-	-	-	-	-	-
Contig0-snapTAU.715	-	-	-	-	-	-	-	-	-	-	-	-	-	-	-	-	-	-	-	-	-	-	-	-	-	-	-	-	-	-	-	-	-	-	-	-	-	-	-	-	-	-	-	-	-	-	-	-	-
Contig0-snapTAU.716	ocr-2	-	-	5.40169	0.000545416	5.27278	0.000742546	-	-	-	-	-	-	-	-	-	-	-	-	7.60235	1.09e-07	7.54287	1.28e-07	-	-	-	-	-	-	-	-	-	-	-	-	-	-	-5.31891	4.34e-06	-5.03925	4.34e-05	-6.44336	2.27e-06	-5.56195	4.77e-06	-7.03928	1.76e-06	-6.4212	1.32e-06
Contig0-snapTAU.718	H09F14.1	-	-	-	-	-	-	-	-	-	-	-	-	-	-	-	-	-	-	-	-	-	-	-	-	-	-	-	-	-	-	-	-	-	-	-	-	-	-	-	-	-	-	-	-	-4.42823	0.00762681	-	-
Contig0-snapTAU.721	-	-	-	-	-	-	-	-	-	-	-	-	-	-	-	-	-	-	-	-	-	-	-	-	-	-	-	-	-	-	-	-	-	-	-	-	-	-	-	-	-	-	-	-	-	-	-	-	-
Contig0-snapTAU.727	-	-	-	-	-	-	-	-	-	-	-	-	-	-	-	-	-	-	-	-	-	-	-	-	-	-	-	-	-	-	-	-	-	-	-	-	-	-	-	5.43883	0.00863568	-	-	5.43447	0.00912195	-	-	-	-
Contig0-snapTAU.728	-	-	-	-	-	-	-	-	-	-	-	-	-	-	-	-	-	-	-	-	-	-	-	-	-	-	-	-	-	-	-	-	-	-	-	-	-	-	-	5.49541	0.00776343	-	-	5.65265	0.00600651	-	-	-	-
Contig0-snapTAU.730	-	-	-	-8.59004	6.11e-09	-5.99761	0.000118642	-	-	-	-	-	-	-	-	-	-	-	-	-8.34881	2.83e-09	-5.68695	9.19e-05	-	-	-	-	-	-	-	-	-	-	-	-	2.63967	6.25e-06	7.17115	4.23e-11	6.09033	2.32e-07	8.92064	1.25e-09	6.15498	4.22e-07	8.48636	1.12e-08	8.77739	7.85e-10
Contig0-snapTAU.734	-	-	-	-	-	-	-	-	-	-	-	-	-	-	-	-	-	-	-	-	-	-	-	-	-	-	-	-	-	-	-	-	-	-	-	-	-	-4.61814	0.000180457	-4.29249	0.00106527	-	-	-4.17459	0.00150563	-	-	-5.74845	3.78e-05
Contig0-snapTAU.74	-	-	-	-	-	-	-	-	-	-7.75664	0.000990836	-	-	-7.73232	0.00103287	-	-	-5.83181	9.58e-05	-	-	-	-	-	-	-6.41843	0.00862801	-	-	-6.37056	0.00840484	-	-	-4.57136	0.00141813	-	-	-	-	-	-	-	-	-	-	-	-	-	-
Contig0-snapTAU.747	-	-	-	-5.02529	0.00308125	-6.24365	0.000156726	-	-	-6.91243	0.000120627	-	-	-5.30315	0.000807322	-	-	-4.18025	0.00214814	-4.4058	0.00737841	-5.55473	0.000517431	-	-	-6.08139	0.00058391	-	-	-4.44856	0.00443851	-	-	-3.42697	0.000594093	-	-	-	-	-	-	-	-	-	-	6.51968	1.24e-05	-	-
Contig0-snapTAU.748	-	-	-	-	-	-	-	-	-	-	-	-	-	-	-	-	-	-	-	-	-	-	-	-	-	-	-	-	-	-7.08938	0.00239498	-	-	-3.70521	0.000189793	-	-	-	-	-	-	-	-	-	-	-	-	-	-
Contig0-snapTAU.749	-	-	-	-	-	-	-	-	-	-	-	-	-	-	-	-	-	-	-	-	-	-	-	-	-	-	-	-	-	-	-	-	-	-	-	-	-	-	-	-	-	-	-	-	-	-	-	-	-
Contig0-snapTAU.750	-	-	-	-	-	-	-	-	-	-4.44362	0.00485795	-	-	-4.92179	0.00143479	-	-	-3.60625	0.0076181	-	-	-	-	-	-	-3.93583	0.00816778	-	-	-4.39046	0.00257533	-	-	-3.17622	0.000344492	-	-	-	-	-	-	-	-	-	-	-	-	-	-
Contig0-snapTAU.752	-	-	-	-	-	-	-	-	-	-	-	-	-	-	-	-	-	-	-	-	-	-	-	-	-	-	-	-	-	-	-	-	-	-	-	-	-	-	-	-	-	-	-	-	-	-	-	-	-
Contig0-snapTAU.754	-	-	-	5.33495	0.00127908	6.12008	8.11e-05	-	-	-	-	-	-	-	-	-	-	-	-	4.21368	0.00741708	5.06824	0.000439205	-	-	-	-	-	-	-	-	-	-	-	-	-	-	-4.43275	0.000435211	-4.19808	0.00166736	-	-	-4.41429	0.00086034	-	-	-4.22519	0.00378552
Contig0-snapTAU.755	-	-	-	-	-	-	-	-	-	-	-	-	-	-	-	-	-	-	-	-	-	-	-	-	-	-	-	-	-	-	-	-	-	-	-	-	-	-	-	-3.99163	0.007436	-	-	-3.96683	0.00788812	-	-	-	-
Contig0-snapTAU.762	C31B8.8	-	-	-	-	-	-	-	-	-	-	-	-	-	-	-	-	-	-	-	-	-	-	-	-	-	-	-	-	-	-	-	-	2.2757	0.00304551	-	-	-	-	-	-	-	-	-	-	-	-	-	-
Contig0-snapTAU.763	T01D3.5	-	-	-	-	-	-	-5.44251	0.000336465	-5.65981	0.000131749	-	-	-6.25698	1.81e-05	-	-	-	-	-	-	-	-	-4.03056	0.00637766	-4.25973	0.0029007	-	-	-4.83335	0.000571491	-	-	-	-	-	-	-	-	-	-	-	-	-	-	-	-	-	-
Contig0-snapTAU.764	fars-2	-	-	-	-	-	-	-	-	-	-	-	-	-	-	-	-	-	-	-	-	-	-	-	-	-	-	-	-	-	-	-	-	-	-	-	-	-	-	-	-	-	-	-	-	-	-	-	-
Contig0-snapTAU.768	-	-	-	-	-	-	-	-	-	-	-	-	-	-	-	-	-	-	-	-	-	-	-	-	-	-	-	-	-	-	-	-	-	-	-	-	-	-	-	-	-	-	-	-	-	-	-	-	-
Contig0-snapTAU.769	mig-17	-	-	-	-	-	-	-	-	-	-	-	-	-	-	-	-	-	-	-	-	-	-	-	-	-	-	-	-	-	-	-	-	-	-	-	-	3.90459	0.00643764	-	-	4.27106	0.00935788	-	-	-	-	4.21553	0.00823573
Contig0-snapTAU.778	-	-	-	-4.63155	0.00721074	-5.69791	0.000609732	-5.35798	0.000920156	-7.78173	0.000952153	-	-	-6.75741	0.000180738	-	-	-5.27194	9.4e-05	-	-	-4.89176	0.00264322	-4.39784	0.00661398	-6.83346	0.00418637	-	-	-5.7856	0.00113737	-	-	-4.40143	0.0001682	-	-	-	-	-	-	-	-	-	-	5.83294	0.000143496	-	-
Contig0-snapTAU.782	-	-	-	-	-	-	-	-	-	-	-	-	-	-	-	-	-	-6.02129	0.00403415	-	-	-	-	-	-	-	-	-	-	-	-	2.96466	0.00677989	-	-	-	-	-	-	-	-	-	-	-	-	-	-	-	-
Contig0-snapTAU.784	-	-	-	-	-	-	-	-	-	-	-	-	-	-	-	-	-	-	-	-	-	-	-	-	-	-	-	-	-	-	-	-	-	-	-	-	-	3.61864	0.00226353	-	-	-	-	-	-	-	-	-	-
Contig0-snapTAU.790	-	-	-	-	-	-	-	-	-	-	-	-	-	-	-	-	-	-	-	-	-	-	-	-	-	-	-	-2.18022	0.00217421	-	-	-3.1003	0.00163474	-	-	-	-	-	-	-	-	-	-	-	-	-	-	-	-
Contig0-snapTAU.791	W03F9.4	-	-	-	-	-	-	-	-	-	-	-	-	-	-	-	-	-	-	-	-	-	-	-	-	-	-	-1.95477	0.00503179	-	-	-2.78968	0.00335521	-	-	-	-	-	-	-	-	-	-	-	-	-	-	-	-
Contig0-snapTAU.804	gld-1	-2.95414	0.00390583	-5.61381	0.000160942	-5.95184	7.37e-05	-5.71983	0.000120164	-4.93223	0.000973586	-3.17217	0.00164826	-4.88987	0.00128429	-	-	-3.34874	0.00135073	-	-	-	-	-	-	-	-	-	-	-	-	-	-	-	-	-	-	-	-	-	-	-	-	-	-	4.86755	0.00110748	-	-
Contig0-snapTAU.807	T27C4.1	-	-	5.76017	8.66e-05	5.45678	0.000317696	-	-	-	-	-	-	-	-	-	-	-	-	4.52848	0.000768366	4.29452	0.00229123	-	-	-	-	-	-	-	-	-	-	-	-	-	-	-	-	-	-	-4.36041	0.00110893	-	-	-5.72792	7.99e-05	-3.99238	0.00293525
Contig0-snapTAU.86	-	-	-	-	-	-	-	-	-	-5.38318	0.00452026	-	-	-5.35886	0.00454358	-	-	-4.45835	0.00761817	-	-	-	-	-	-	-	-	-	-	-	-	-	-	-	-	-	-	-	-	-	-	-	-	-	-	-	-	-	-
Contig0-snapTAU.88	-	-	-	-	-	-	-	-	-	-	-	-	-	-	-	-	-	-	-	5.05936	0.00202523	4.76645	0.00398917	-	-	-	-	-	-	-	-	-	-	-	-	-	-	-	-	-	-	-4.2223	0.00918685	-	-	-	-	-4.29325	0.00584534
Contig0-snapTAU.99	B0507.1	6.88846	1.07e-10	-	-	-	-	-	-	-	-	-	-	-	-	-	-	-	-	-	-	-	-	-3.73537	0.00815979	-	-	-5.00115	2.74e-12	-	-	-5.56546	2.25e-09	-3.59955	7.34e-07	-	-	-	-	-	-	-	-	-	-	-	-	-	-
Contig1-snapTAU.103	T21B6.3	-	-	-	-	-	-	-	-	-	-	-	-	-	-	-	-	-	-	-	-	-	-	-	-	-	-	-	-	-	-	-	-	-	-	-	-	3.34631	0.00732687	-	-	4.34661	0.00175681	-	-	-	-	4.22708	0.00196442
Contig1-snapTAU.107	-	-	-	-9.57851	1.59e-11	-7.1213	1.09e-06	-5.14843	0.000635147	-5.15883	0.000541164	-	-	-5.87147	7.14e-05	-	-	-	-	-9.54858	7.87e-12	-7.02194	3e-07	-4.89508	0.000200314	-4.91735	0.000142939	-	-	-5.60645	2.31e-05	-	-	-	-	-	-	4.83228	0.00043007	4.77986	0.00100132	10.0756	2.2e-13	4.06769	0.00822178	9.95642	1.93e-12	9.86959	2.21e-13
Contig1-snapTAU.110	-	-	-	-	-	-	-	-	-	-	-	-	-	-	-	-	-	-	-	-	-	-	-	-	-	-	-	-	-	-	-	-	-	-	-	1.89479	0.00761347	-	-	-	-	-	-	-	-	-	-	-	-
Contig1-snapTAU.111	-	-	-	-	-	-	-	-4.68982	0.00478001	-	-	-	-	-4.2819	0.00951144	-	-	-	-	-	-	-	-	-	-	-	-	-	-	-	-	-	-	-	-	-	-	-	-	-	-	-	-	-	-	-	-	-	-
Contig1-snapTAU.120	pkn-1	-	-	-	-	-	-	-	-	-4.10978	0.00800896	-	-	-	-	-	-	-	-	-	-	-	-	-	-	-	-	-	-	-	-	-	-	-	-	-	-	-	-	-	-	-	-	-	-	-	-	-	-
Contig1-snapTAU.121	-	-	-	-	-	-	-	-	-	-4.997	0.000850838	-	-	-5.32734	0.000347223	-	-	-	-	-	-	-	-	-	-	-3.61684	0.00790041	-	-	-3.92364	0.00345711	-	-	-	-	-	-	-	-	-	-	-	-	-	-	-	-	-	-
Contig1-snapTAU.124	-	-	-	-	-	-	-	-5.53427	0.000305101	-9.0735	7.04e-05	-	-	-8.04917	3.6e-06	-	-	-	-	-	-	-	-	-4.39089	0.00361464	-7.94199	0.000514056	-	-	-6.89412	4.88e-05	-	-	-	-	-	-	-	-	-5.72859	0.00877107	-	-	-4.7038	0.00520221	-	-	-	-
Contig1-snapTAU.125	stau-1	-	-	-	-	-	-	-	-	-4.33812	0.0048577	-	-	-4.02622	0.00970422	-	-	-	-	-	-	-	-	-	-	-	-	-	-	-	-	-	-	-	-	-	-	-	-	-	-	-	-	-	-	-	-	-	-
Contig1-snapTAU.134	-	5.55093	0.00828377	7.5781	0.000125542	7.09671	0.000177886	-	-	-	-	-	-	-	-	-	-	-	-	-	-	-	-	-6.50637	0.00890217	-	-	-	-	-6.30916	0.00927054	-3.54986	0.0035539	-5.50996	0.00587572	-	-	-8.26087	2.55e-05	-	-	-	-	-8.11687	3.26e-05	-5.47873	0.000564766	-7.27569	3.88e-05
Contig1-snapTAU.138	-	-	-	-	-	-	-	-	-	-	-	-	-	-	-	-	-	-	-	-	-	-	-	-	-	-	-	-	-	-	-	-	-	-	-	-	-	3.88353	0.00183071	3.88243	0.0031962	-	-	3.80003	0.00403132	-	-	4.3662	0.00157069
Contig1-snapTAU.144	-	-	-	-	-	-	-	-	-	-	-	-	-	-	-	-	-	-	-	-	-	-	-	-	-	-	-	-	-	-	-	-	-	-	-	-	-	4.09242	0.00121687	-	-	-	-	-	-	-	-	-	-
Contig1-snapTAU.150	-	-3.29456	0.00984907	-	-	-	-	-6.40689	0.000753976	-7.24568	0.00244032	-	-	-7.22135	0.00250204	-	-	-	-	-	-	-	-	-	-	-	-	-	-	-	-	-	-	-	-	-	-	-	-	-	-	-	-	-	-	-	-	-	-
Contig1-snapTAU.157	-	-7.03872	0.000193285	-	-	-	-	-5.56609	0.000507211	-5.66791	0.000334239	-6.32204	2.6e-05	-	-	-	-	-6.06501	3.8e-05	-	-	-	-	-	-	-	-	-	-	-	-	6.24049	0.00121489	-	-	-	-	-	-	-	-	-	-	-	-	-	-	-	-
Contig1-snapTAU.161	-	-	-	-	-	-	-	-	-	-	-	-	-	-	-	-	-	-	-	-	-	-	-	-	-	-	-	-	-	-	-	-	-	-	-	-	-	-	-	3.92425	0.00687557	-	-	4.05498	0.0047224	-	-	-	-
Contig1-snapTAU.168	-	-	-	-	-	-	-	-	-	-	-	-	-	-	-	-	-	-	-	-	-	-	-	-	-	-	-	-	-	-	-	-	-	-	-	-	-	-	-	-	-	-	-	-	-	-	-	-	-
Contig1-snapTAU.174	-	-	-	-	-	5.65193	0.00512139	-	-	5.39818	0.00526609	-	-	-	-	-	-	-	-	-	-	-	-	-	-	-	-	-	-	-	-	-	-	-	-	-	-	-	-	-	-	-	-	-	-	-	-	-	-
Contig1-snapTAU.175	C25F6.7	5.57548	1.39e-08	-	-	-	-	-	-	-	-	-	-	-	-	-	-	-	-	-7.95391	8e-09	-7.51788	3.99e-08	-4.94596	0.000246978	-4.43968	0.000742737	-3.97917	5.1e-10	-4.27786	0.00111039	-5.23738	4.86e-09	-2.71634	1.61e-05	-	-	-	-	-	-	-	-	-	-	-	-	5.40511	0.000137921
Contig1-snapTAU.178	-	-	-	-	-	-	-	-	-	-	-	-	-	-	-	-	-	-	-	-	-	-	-	-	-	-	-	-	-	-	-	-	-	-	-	-	-	-	-	-	-	-	-	-	-	-	-	-	-
Contig1-snapTAU.18	ZK662.2	5.75529	2.43e-07	-	-	-	-	4.48489	0.00659125	5.63467	0.000249263	-	-	5.60837	0.000259843	-	-	-	-	-6.62276	7.54e-06	-	-	-	-	-	-	-3.31159	9.92e-06	-	-	-3.84733	0.000128968	-3.54439	2.04e-05	-	-	5.66067	1.37e-05	6.76843	1.45e-07	-	-	6.7426	1.85e-07	-	-	-	-
Contig1-snapTAU.181	fln-2	-	-	-	-	-	-	-	-	-	-	-	-	-4.05323	0.00896469	-	-	-	-	-	-	-	-	-	-	-3.71261	0.00428267	-	-	-3.77166	0.00384343	-	-	-	-	-	-	-	-	-	-	-	-	-	-	-	-	-	-
Contig1-snapTAU.182	-	-	-	4.95737	0.00167786	4.99858	0.00142485	-	-	-	-	-	-	-	-	-	-	-	-	3.91856	0.00872619	4.0292	0.0058096	-	-	-	-	-	-	-	-	-	-	-	-	-	-	-4.19535	0.000335622	-5.29854	1.35e-05	-4.84704	0.000473992	-5.27375	1.47e-05	-4.706	0.00219317	-4.18103	0.00234604
Contig1-snapTAU.183	-	-	-	-	-	-	-	-	-	-	-	-	-	-6.57185	0.00703507	-	-	-	-	-	-	-	-	-	-	-	-	-	-	-	-	-	-	-	-	-	-	-	-	-	-	-	-	-	-	-	-	-	-
Contig1-snapTAU.185	T10E10.4	5.88179	1.63e-08	-	-	-	-	-	-	-	-	-	-	-	-	-	-	-	-	-4.81965	0.000954393	-4.69556	0.00116448	-4.64458	0.000995097	-5.03581	0.000229509	-3.80184	3.72e-08	-4.35991	0.00128744	-4.16451	1.05e-05	-2.97575	4.27e-05	-	-	-	-	-	-	-	-	-	-	-	-	-	-
Contig1-snapTAU.187	-	-	-	-	-	-	-	-	-	-4.84431	0.00256898	-	-	-5.62735	0.000461762	-	-	-	-	-	-	-	-	-4.39089	0.00361464	-5.13463	0.000505895	-	-	-5.89412	8.63e-05	-	-	-	-	-	-	-	-	-	-	-	-	-	-	-	-	-	-
Contig1-snapTAU.189	R57.2	5.86026	6.59e-07	-	-	-	-	-	-	4.37393	0.0088935	6.67873	9.95e-09	-	-	-	-	7.28648	8.34e-10	-5.89765	8.47e-05	-5.72465	0.000106808	-	-	-	-	-	-	-	-	-	-	-	-	-	-	-	-	4.67761	0.000947691	6.8365	7.86e-07	4.43447	0.00219327	-	-	7.53131	1.62e-08
Contig1-snapTAU.190	-	-	-	-	-	-	-	-	-	-	-	-	-	-	-	-	-	-	-	-	-	-	-	-	-	-	-	-	-	-	-	-	-	-	-	-	-	-	-	-	-	-	-	-	-	-	-	-	-
Contig1-snapTAU.193	F48E3.3	-	-	-	-	-	-	-5.66201	0.000143481	-5.67072	0.000125811	-	-	-5.61398	0.000177565	-	-	-	-	-	-	-	-	-5.18238	7.84e-05	-5.20296	6.28e-05	-	-	-5.12267	9.77e-05	-	-	-	-	-	-	-	-	-	-	-	-	-	-	-	-	-	-
Contig1-snapTAU.197	-	-	-	-	-	-	-	-5.74317	0.000134275	-6.84499	2.77e-06	-	-	-7.1426	1.07e-06	-	-	-	-	-	-	-	-	-4.01989	0.00682156	-5.13359	0.000318969	-	-	-5.40765	0.000151223	-	-	-	-	-	-	-	-	-	-	-	-	-3.88068	0.00681103	-	-	-	-
Contig1-snapTAU.198	-	-	-	-	-	-	-	-	-	-	-	-	-	-5.48439	0.000884259	-	-	-	-	-	-	-	-	-	-	-	-	-	-	-	-	-	-	-	-	-	-	-	-	-	-	-	-	-	-	-	-	-	-
Contig1-snapTAU.203	dnj-25	-	-	-	-	-	-	-5.58481	0.000371178	-6.42359	3.97e-05	-	-	-5.59192	0.000293908	-	-	-	-	-	-	-	-	-	-	-4.92093	0.00208295	-	-	-	-	-	-	-	-	-	-	-	-	-	-	-	-	-	-	-	-	-	-
Contig1-snapTAU.211	C06G1.6	-	-	-	-	-	-	-4.59276	0.00527417	-	-	-	-	-6.40722	0.00044354	-	-	-	-	-	-	-	-	-5.19226	0.000531381	-	-	-	-	-6.99505	3.49e-05	-	-	-	-	-	-	-	-	-	-	-	-	-	-	-	-	-	-
Contig1-snapTAU.212	-	-4.93841	2.38e-05	-5.32432	0.00156821	-	-	-6.46578	7.88e-05	-5.30457	0.000838353	-4.8998	0.000106498	-6.86521	0.000135689	-	-	-	-	-	-	-	-	-	-	-	-	-	-	-	-	3.83168	0.00115406	-	-	-	-	-	-	-	-	-	-	-	-	-	-	-	-
Contig1-snapTAU.213	-	-	-	-	-	-	-	-	-	-	-	-	-	-	-	-	-	-	-	-	-	-	-	-	-	-	-	-	-	-	-	-	-	-	-	-	-	3.48313	0.00919809	-	-	-	-	-	-	-	-	-	-
Contig1-snapTAU.214	-	-	-	-	-	-	-	-	-	-	-	-	-	-	-	-	-	-	-	-	-	-	-	-	-	-	-	-	-	-	-	3.75506	0.00159765	-	-	-	-	-	-	-	-	-	-	-	-	-	-	-	-
Contig1-snapTAU.215	F26A10.2	4.84755	3.83e-06	-	-	-	-	-	-	-	-	-	-	-	-	-	-	-	-	-	-	-	-	-4.92852	0.000495881	-5.06868	0.000229509	-2.15693	0.00361979	-6.19074	7.23e-06	-5.26151	3.29e-08	-	-	-	-	-	-	-	-	-	-	-4.15752	0.00291186	-	-	-	-
Contig1-snapTAU.217	-	-	-	-	-	-	-	-	-	-	-	-	-	-	-	-	-	-	-	-	-	-	-	-	-	-	-	-	-	-	-	-	-	-	-	-	-	-	-	-	-	-	-	-	-	-	-	-	-
Contig1-snapTAU.218	-	-	-	-	-	-	-	-	-	-	-	-	-	-	-	-	-	-	-	-	-	-	-	5.18712	0.00129563	-	-	-	-	-	-	-	-	-	-	-	-	-	-	-	-	-	-	-	-	-	-	-	-
Contig1-snapTAU.225	grd-9	6.81527	1.83e-10	-	-	-	-	5.7062	0.000247147	7.25616	7.11e-07	-	-	7.17472	1.03e-06	-	-	-	-	-6.46035	4.11e-06	-4.72547	0.0010345	-	-	-	-	-3.46084	3.51e-07	-	-	-5.11376	3.8e-08	-3.31487	4.74e-06	-	-	5.65958	1.86e-06	7.16752	1.71e-09	-	-	7.08655	3.65e-09	-	-	-	-
Contig1-snapTAU.226	elt-3	-	-	4.70036	0.00552839	4.82304	0.00333114	-	-	-	-	-	-	-	-	-	-	-	-	-	-	-	-	-	-	-	-	-	-	-	-	-	-	-	-	-	-	-	-	-	-	-	-	-	-	-4.60099	0.0053519	-	-
Contig1-snapTAU.231	-	-	-	-5.52091	0.000167521	-4.22995	0.00615507	-4.04444	0.0067755	-4.33088	0.00429081	-	-	-4.39223	0.00474522	-	-	-	-	-4.45169	0.00113034	-	-	-	-	-	-	-	-	-	-	-	-	-	-	-	-	-	-	-	-	4.10612	0.00225214	-	-	4.96368	0.000687889	4.28727	0.00119036
Contig1-snapTAU.233	efl-2	-3.31448	0.0011285	-4.1839	0.00722188	-4.35409	0.00533793	-4.67654	0.00217104	-	-	-3.72768	0.000333024	-	-	-	-	-3.83771	0.000476515	-	-	-	-	-	-	-	-	-	-	-	-	-	-	-	-	-	-	-	-	-	-	-	-	-	-	-	-	-	-
Contig1-snapTAU.243	F52G3.1	-3.62471	0.00339837	-	-	-	-	-	-	-7.38318	0.00192482	-6.71538	0.00160461	-	-	-	-	-5.45835	0.000379334	-	-	-	-	-	-	-	-	-	-	-	-	-	-	-	-	-	-	-	-	-	-	-	-	-	-	-	-	-	-
Contig1-snapTAU.244	-	-3.7716	0.000350155	-	-	-	-	-7.77146	1.51e-07	-8.34722	3.54e-08	-5.01645	4.12e-06	-5.90785	5.56e-05	-	-	-5.54791	1.61e-06	-	-	-	-	-	-	-4.45796	0.00949187	-	-	-	-	-	-	-	-	-	-	-	-	-	-	-	-	-	-	-	-	-	-
Contig1-snapTAU.245	-	-	-	-	-	-	-	-6.35798	0.000112081	-6.78173	0.000170558	-4.30657	0.00083062	-5.75741	0.000313792	-	-	-3.8569	0.00574377	-	-	-	-	-	-	-	-	-	-	-	-	-	-	-	-	-	-	-	-	-	-	-	-	-	-	-	-	-	-
Contig1-snapTAU.246	mboa-1	7.61983	6.81e-09	-	-	-	-	-	-	5.7905	0.000305258	7.66887	2.41e-09	5.83528	0.000268005	-	-	8.46256	1.04e-10	-6.2649	9.21e-06	-6.89926	8.76e-07	-4.44598	0.00170152	-	-	-	-	-	-	-6.61876	2.14e-11	-	-	-	-	-	-	4.70186	0.000410066	6.43432	2.05e-06	4.74712	0.000357479	-	-	7.31507	1.92e-08
Contig1-snapTAU.247	lgx-1	7.76208	2.67e-05	-	-	-	-	-	-	-	-	-	-	-	-	-	-	-	-	-8.21451	9.67e-05	-5.45655	0.000172807	-5.13255	0.000395182	-4.56817	0.00132126	-5.37727	5.73e-11	-5.19838	0.000225726	-5.43908	7.4e-08	-5.13614	3.82e-09	-	-	-	-	-	-	-	-	-	-	-	-	-	-
Contig1-snapTAU.248	-	4.09038	5.39e-05	-	-	-	-	-	-	-	-	-	-	-	-	-	-	-	-	-8.57256	8.54e-10	-7.56948	3.6e-08	-8.66053	4.81e-10	-6.81074	3.25e-07	-4.69579	1.34e-12	-7.29339	5.17e-08	-4.34647	1.63e-06	-3.37871	2.47e-07	-	-	-	-	-	-	-	-	-	-	-	-	5.36138	0.000335626
Contig1-snapTAU.249	-	-	-	-	-	4.91496	0.00184902	-	-	-	-	-	-	-	-	-	-	-	-	6.40894	2.04e-05	7.86312	3.31e-08	6.16694	4.95e-05	4.82475	0.00311166	-	-	4.84376	0.00282592	-	-	-	-	-	-	-	-	-	-	-6.57188	6.52e-06	-	-	-5.43084	0.00065068	-5.2278	0.000200124
Contig1-snapTAU.250	-	-	-	-	-	-	-	-	-	-	-	-	-	-	-	-	-	-	-	-	-	-	-	-	-	-	-	-	-	-	-	-	-	-	-	-	-	-	-	-	-	-	-	-	-	-	-	-	-
Contig1-snapTAU.251	gpc-1	-	-	5.61875	0.00950561	5.36953	0.00853541	-	-	5.07625	0.00967797	-	-	-	-	-	-	-	-	-	-	-	-	-	-	-	-	-	-	-	-	-	-	-	-	-	-	-	-	-	-	-	-	-	-	-	-	-	-
Contig1-snapTAU.253	-	-	-	-	-	-	-	-	-	-	-	-	-	-	-	-	-	-	-	-	-	-	-	-	-	-	-	-	-	-	-	-	-	-	-	-	-	-	-	-	-	-	-	-	-	-	-	-	-
Contig1-snapTAU.254	cng-1	-	-	-	-	-	-	-	-	-	-	-	-	-	-	-	-	-	-	4.47439	0.00698902	4.52327	0.00528104	-	-	-	-	-	-	-	-	-	-	-	-	-	-	-	-	-	-	-	-	-	-	-6.08125	0.00307124	-	-
Contig1-snapTAU.255	-	-	-	-	-	-	-	-	-	-	-	5.29864	3.4e-05	-	-	-	-	6.08854	1.6e-06	-	-	-	-	-	-	-	-	2.45259	0.00375759	-	-	-	-	3.2266	0.000104073	-	-	-	-	4.01736	0.00917954	5.87145	7.97e-05	4.16554	0.00634867	-	-	6.74841	1.19e-06
Contig1-snapTAU.256	-	4.6998	8.25e-05	-	-	-	-	-	-	4.96499	0.00177991	-	-	5.02539	0.00147485	-	-	-	-	-	-	-	-	-	-	-	-	-	-	-	-	-4.69872	1.75e-05	-	-	-	-	-	-	4.22428	0.00154634	-	-	4.28514	0.00122101	-	-	-	-
Contig1-snapTAU.257	nlp-14	-	-	5.03602	0.000968324	5.22663	0.000628146	-	-	-	-	-	-	-	-	-	-	-	-	4.68343	0.000789841	4.94347	0.000381662	-	-	-	-	-	-	-	-	-	-	-	-	-	-	-	-	-3.36826	0.00413014	-3.83307	0.00509498	-3.20354	0.00830156	-5.10266	0.000588025	-3.70258	0.00644505
Contig1-snapTAU.260	-	-	-	-	-	-	-	-	-	-	-	-	-	-	-	-	-	-	-	-	-	-	-	-	-	-	-	-	-	-	-	-	-	-	-	-	-	-	-	-	-	-	-	-	-	5.98147	0.000716435	-	-
Contig1-snapTAU.263	-	-3.37473	0.00463253	-	-	-4.72745	0.00442582	-	-	-7.1332	6.58e-05	-4.4654	0.000335965	-	-	-	-	-4.03845	0.0027818	-	-	-	-	-	-	-	-	-	-	-	-	-	-	-	-	-	-	-	-	-	-	-	-	-	-	-	-	-	-
Contig1-snapTAU.265	tbck-1	-	-	-	-	-	-	-6.09779	8.06e-05	-5.2845	0.000561571	-3.49116	0.0055211	-5.54968	0.000261469	-	-	-3.57117	0.00754505	-	-	-	-	-	-	-	-	-	-	-	-	-	-	-	-	-	-	-	-	-	-	-	-	-	-	-	-	-	-
Contig1-snapTAU.266	-	-	-	-	-	-	-	-	-	-	-	-	-	-	-	4.87822	0.00115409	-	-	-	-	-	-	-	-	-	-	-	-	-	-	-	-	-	-	-	-	-	-	-	-	-	-	-	-	6.34055	0.00685725	-	-
Contig1-snapTAU.269	-	-	-	-	-	-	-	-	-	-	-	-	-	-	-	-	-	-	-	-	-	-	-	-	-	-	-	-	-	-	-	-	-	-	-	-	-	-	-	3.68626	0.00498772	-	-	3.68255	0.00484316	-	-	-	-
Contig1-snapTAU.270	-	9.01037	3.77e-07	-	-	-	-	-	-	-	-	5.93388	0.00338006	-	-	-	-	7.61579	6.63e-05	-	-	-7.0674	3.5e-07	-8.38084	5.4e-09	-6.11602	6.58e-06	-3.0207	6.87e-06	-6.30916	2.88e-06	-7.00929	8.5e-13	-	-	-	-	-	-	-	-	-	-	-	-	-	-	-	-
Contig1-snapTAU.278	alr-1	-	-	-	-	-	-	-	-	-	-	-	-	-	-	-	-	-	-	-	-	-	-	-	-	-	-	-	-	-	-	-	-	-	-	-	-	-	-	-	-	-	-	-	-	-	-	-	-
Contig1-snapTAU.28	-	-	-	-	-	-	-	-	-	-	-	-	-	-	-	-	-	-	-	-	-	-	-	-	-	-	-	-	-	-	-	-	-	-	-	-	-	-	-	5.37993	0.00957951	-	-	-	-	-	-	-	-
Contig1-snapTAU.286	-	-	-	5.28532	0.00234438	4.66787	0.00843778	-	-	-	-	-	-	-	-	-	-	-	-	6.16405	0.00179392	5.61603	0.00345101	-	-	-	-	-	-	-	-	-	-	-	-	-	-	-3.64616	0.00816476	-	-	-5.32699	0.000714565	-	-	-5.18595	0.00231155	-4.39795	0.00439365
Contig1-snapTAU.287	C34F6.1	9.48475	6.48e-08	-	-	-	-	-	-	5.24618	0.00706884	6.8836	0.000295493	-	-	-	-	8.67704	1.95e-06	-4.76726	0.000886466	-7.54179	4.61e-08	-5.98075	1.05e-05	-4.12092	0.00199112	-2.54536	0.000129201	-4.41009	0.00085584	-7.16175	5.61e-14	-	-	-2.79672	0.00303638	-	-	-	-	-	-	-	-	-	-	4.16698	0.00250868
Contig1-snapTAU.289	T05C3.2	-	-	-	-	-	-	-	-	-	-	-	-	-	-	-	-	-	-	-	-	-	-	-	-	-	-	-	-	-	-	-	-	-	-	-	-	-	-	-	-	-	-	-	-	-	-	-	-
Contig1-snapTAU.29	T03G11.9	-	-	-	-	-	-	4.4386	0.00954734	-	-	-	-	-	-	-	-	-	-	-	-	-	-	-	-	-	-	-	-	-	-	-	-	-	-	-	-	-	-	-	-	-	-	-	-	-	-	-	-
Contig1-snapTAU.291	-	-	-	5.66383	0.008738	5.3499	0.0088182	-	-	-	-	-	-	-	-	-	-	-	-	-	-	-	-	-	-	-	-	-	-	-	-	-	-	-	-	-	-	-	-	-	-	-	-	-	-	-	-	-5.36142	0.00636909
Contig1-snapTAU.292	-	-	-	-	-	-	-	-	-	-6.83064	0.000150356	-	-	-	-	-	-	-4.09845	0.00288106	-	-	-	-	-	-	-	-	-	-	-	-	-	-	-	-	-	-	-	-	-	-	-	-	-	-	-	-	-	-
Contig1-snapTAU.299	-	-	-	-	-	-	-	-4.6334	0.0043646	-	-	-	-	-4.31036	0.00742185	-	-	-	-	-	-	-	-	-	-	-	-	-	-	-	-	-	-	-	-	-	-	-	-	-	-	-	-	-	-	-	-	-	-
Contig1-snapTAU.301	hpo-8	-	-	-	-	-	-	-	-	-	-	-	-	-	-	-	-	-	-	-	-	-	-	-	-	-	-	-	-	-	-	-	-	-	-	-	-	-	-	-	-	-	-	-	-	-	-	-	-
Contig1-snapTAU.302	-	-	-	-	-	-	-	-4.74474	0.00165928	-5.56105	0.000172955	-	-	-5.58205	0.000193487	-	-	-	-	-	-	-	-	-3.98564	0.0023786	-4.81381	0.000199965	-	-	-4.81127	0.000231035	-	-	-	-	-	-	-	-	-	-	-	-	-	-	3.96923	0.00810325	-	-
Contig1-snapTAU.305	rme-6	-	-	-	-	-	-	-6.35505	1.58e-05	-6.58086	6.14e-06	-3.34671	0.0037473	-6.00905	3.87e-05	-	-	-3.47383	0.00432754	-	-	-	-	-4.00387	0.00851317	-4.24155	0.00404971	-	-	-	-	-	-	-	-	-	-	-	-	-3.71404	0.00794511	-	-	-	-	-	-	-	-
Contig1-snapTAU.308	-	-	-	-	-	-	-	6.33289	0.00067515	5.5681	0.0037479	-	-	5.81482	0.00230482	-	-	-	-	-	-	-	-	5.43505	0.000614653	4.65839	0.00475861	-	-	4.92865	0.00224758	-	-	-	-	-	-	-	-	-	-	-	-	-	-	-	-	-	-
Contig1-snapTAU.310	-	-	-	-	-	-	-	-	-	-	-	-	-	-	-	-	-	-	-	6.41502	0.000975584	6.30791	0.00062472	-	-	-	-	-	-	-	-	-	-	-	-	-	-	-	-	-	-	-6.57796	0.000808464	-	-	-	-	-4.64891	0.00207362
Contig1-snapTAU.311	-	-	-	-	-	-	-	-	-	-	-	-	-	-	-	-	-	-	-	6.39056	0.00103771	5.92842	0.00165085	-	-	-	-	-	-	-	-	-	-	-	-	-	-	-	-	-	-	-4.96854	0.00136435	-	-	-	-	-6.20942	0.000867888
Contig1-snapTAU.312	-	-	-	-	-	-	-	-	-	-	-	-	-	-	-	-	-	-	-	5.10516	0.000738875	4.72882	0.00191354	-	-	-	-	-	-	-	-	-	-	-	-	-	-	-	-	-	-	-5.00507	0.000608366	-	-	-4.86402	0.00257181	-6.24595	9.66e-06
Contig1-snapTAU.314	-	7.52722	5.52e-05	-	-	-	-	-	-	-	-	-	-	-	-	-	-	-	-	-	-	-8.39161	0.000225469	-	-	-	-	-5.72737	1.43e-09	-	-	-6.52614	9.34e-07	-4.16431	1.59e-06	-	-	-	-	-	-	-	-	-	-	-	-	-	-
Contig1-snapTAU.315	-	-	-	-	-	-	-	-	-	-	-	-	-	-	-	-	-	-	-	-	-	-	-	-	-	-	-	-	-	-4.59295	0.00633303	-	-	-	-	-	-	-	-	-	-	-	-	-4.7038	0.00153857	-	-	-	-
Contig1-snapTAU.320	F09F9.5	-	-	5.98132	0.000336306	5.96098	0.00030805	-	-	-	-	-	-	-	-	-	-	-	-	5.86005	0.000162513	5.90914	0.000112533	-	-	-	-	-	-	-	-	-	-	-	-	-	-	-	-	-	-	-6.02299	6.04e-05	-	-	-4.56002	0.00649769	-5.09394	0.000475899
Contig1-snapTAU.323	T01D3.6	-	-	-5.24383	0.000473818	-	-	-	-	-	-	-	-	-	-	-	-	-	-	-4.94239	0.000330372	-	-	-	-	-	-	-	-	-	-	-	-	-	-	3.59701	9.85e-13	6.12748	8.39e-09	4.84042	3.5e-05	5.89893	8.46e-06	4.8105	6.04e-05	5.37749	0.000238944	5.62742	1.62e-05
Contig1-snapTAU.324	-	-	-	-	-	-6.10671	0.00121498	-7.35175	0.00299551	-	-	-	-	-7.16621	0.00273831	-	-	-4.2657	0.0029151	-	-	-5.50647	0.0032118	-6.59752	0.00777039	-	-	-	-	-6.40031	0.00804569	-	-	-3.6011	0.00107091	-	-	-	-	-	-	-	-	-	-	-	-	-	-
Contig1-snapTAU.325	-	-	-	-	-	-	-	-	-	-	-	-	-	-	-	-	-	-	-	-	-	-	-	-	-	-	-	-	-	-	-	2.95098	0.0085473	-	-	-	-	-	-	-	-	-	-	-	-	4.62783	0.00545421	-	-
Contig1-snapTAU.328	wdr-5	-	-	-	-	-	-	-4.05722	0.00998489	-	-	-	-	-	-	-	-	-	-	-	-	-	-	-	-	-	-	-	-	-	-	-	-	-	-	-	-	-	-	-	-	-	-	-	-	-	-	-	-
Contig1-snapTAU.329	-	5.61233	6.85e-08	-	-	-	-	-	-	-	-	-	-	-	-	-	-	-	-	-8.06476	1.89e-07	-7.1548	4.05e-07	-6.10834	1.11e-05	-4.51154	0.00104307	-5.49056	3.98e-13	-5.12263	0.000161079	-3.9674	3.11e-05	-5.40143	2.69e-11	-	-	-	-	-	-	-	-	-	-	-	-	-	-
Contig1-snapTAU.330	-	-	-	-	-	-	-	-	-	-	-	-	-	-	-	-	-	-	-	-	-	-	-	-	-	-	-	-	-	-	-	-	-	-	-	1.79769e+308	0.00510832	-	-	-	-	-	-	-	-	-	-	-	-
Contig1-snapTAU.332	-	-	-	-	-	-	-	-	-	-	-	-	-	-	-	-	-	-	-	-	-	-	-	-	-	-	-	-	-	-	-	-	-	-	-	-	-	-	-	-	-	-	-	-4.85266	0.00360622	-	-	-	-
Contig1-snapTAU.333	dgk-1	-	-	-	-	-	-	-	-	-	-	-	-	-	-	-	-	-	-	-	-	-	-	-	-	-	-	-	-	-	-	-	-	-	-	-	-	-	-	-4.25712	0.00112345	-	-	-4.86036	0.000136738	-	-	-	-
Contig1-snapTAU.336	-	-	-	-	-	-	-	-	-	-	-	-	-	-	-	-	-	-	-	-	-	-	-	-	-	-	-	-	-	-	-	-	-	-	-	-1.64105	0.00633598	-	-	-	-	-	-	-	-	-	-	-	-
Contig1-snapTAU.340	-	-	-	-	-	-	-	-	-	-	-	-	-	-	-	-	-	-	-	-4.04655	0.00449149	-	-	-	-	-	-	-	-	-	-	-	-	-	-	-	-	-	-	-	-	4.05033	0.00316783	-	-	-	-	4.28669	0.00133559
Contig1-snapTAU.342	-	-	-	-	-	-4.67281	0.00786726	-5.91785	0.00217003	-	-	-	-	-	-	-	-	-5.83181	0.00593781	-4.89484	0.00296694	-4.89176	0.00264322	-5.98281	0.00121803	-	-	-	-	-	-	-	-	-5.98639	0.00187037	-	-	-	-	-	-	-	-	-	-	5.82714	0.000347831	-	-
Contig1-snapTAU.343	-	-	-	-	-	-	-	-	-	-	-	-	-	-4.62189	0.00359183	-	-	-	-	-	-	-	-	-	-	-	-	-	-	-	-	-	-	-	-	-	-	-	-	-	-	-	-	-	-	-	-	-	-
Contig1-snapTAU.346	-	-	-	-	-	-	-	-	-	-	-	-	-	-	-	-	-	-	-	-	-	-	-	-	-	-	-	-	-	-	-	-	-	-	-	-	-	3.9977	0.0034144	-	-	-	-	-	-	-	-	-	-
Contig1-snapTAU.349	crn-7	-	-	-	-	-	-	-	-	-	-	-	-	-	-	-	-	-	-	-	-	-	-	-	-	-	-	2.5979	0.000700149	-	-	-	-	2.30985	0.00892609	-	-	-	-	-	-	-	-	-	-	-	-	-	-
Contig1-snapTAU.350	lgc-21	5.33723	1.14e-05	-	-	-	-	-	-	-	-	-	-	-	-	-	-	-	-	-	-	-4.20162	0.00710157	-	-	-	-	-2.47849	0.00339731	-	-	-5.33615	5.29e-06	-2.79375	0.00264609	-	-	-	-	-	-	-	-	-	-	-	-	-	-
Contig1-snapTAU.354	F26A3.7	-	-	-	-	-	-	-5.25989	0.000652777	-5.29132	0.000472417	-	-	-5.48939	0.000249558	-	-	-	-	-	-	-	-	-4.10175	0.00681423	-4.14505	0.00508061	-	-	-4.31958	0.00315643	-	-	-	-	-	-	-	-	-	-	-	-	-	-	-	-	-	-
Contig1-snapTAU.355	-	-	-	-	-	-	-	-	-	-	-	-	-	-	-	-	-	-	-	-	-	-	-	-	-	-	-	-	-	-	-	-	-	-	-	-	-	-	-	-	-	-	-	-	-	-	-	-	-
Contig1-snapTAU.356	-	-	-	-	-	-	-	-7.36805	4.38e-07	-6.62187	5.59e-06	-	-	-6.27562	1.62e-05	-	-	-	-	-	-	-	-	-6.70048	1.5e-06	-5.96618	1.29e-05	-	-	-5.59638	3.54e-05	-	-	-	-	-	-	-4.5434	0.000451392	-3.83924	0.00574613	-	-	-	-	-	-	-	-
Contig1-snapTAU.357	-	-	-	-	-	-	-	-9.03916	2.32e-07	-	-	-	-	-7.53169	4.11e-07	-	-	-	-	-	-	-	-	-8.04889	1.94e-06	-	-	-	-	-6.52976	4.3e-06	-	-	-	-	-	-	-5.49415	0.000557056	-	-	-	-	-4.02823	0.00664121	-	-	-	-
Contig1-snapTAU.358	-	-	-	-	-	-	-	-	-	-	-	-	-	-	-	-	-	-	-	-	-	-	-	-	-	-	-	-	-	-	-	-	-	-	-	-	-	-	-	-	-	-	-	5.43447	0.00912195	-	-	-	-
Contig1-snapTAU.359	-	-	-	-	-	-	-	-	-	-	-	-	-	-	-	-	-	-	-	-	-	-	-	-	-	-	-	-	-	-	-	-	-	-	-	-	-	-4.03221	0.000133267	-3.47871	0.00217886	-	-	-3.58188	0.00271009	-	-	-	-
Contig1-snapTAU.363	C50F4.12	-	-	-	-	-	-	-5.31902	0.000665821	-6.03227	8.95e-05	-	-	-5.78556	0.000160111	-	-	-	-	-	-	-	-	-	-	-	-	-	-	-	-	-	-	-	-	-	-	-	-	-	-	-	-	-	-	-	-	-	-
Contig1-snapTAU.37	C26B9.3	2.89032	0.00817334	-	-	-	-	-	-	-	-	-	-	-	-	-	-	-	-	-4.07972	0.00461354	-	-	-	-	-	-	-	-	-	-	-2.74085	0.00428097	-	-	-	-	3.78778	0.00106756	3.52289	0.0050883	-	-	3.59821	0.0042483	-	-	3.98087	0.00363164
Contig1-snapTAU.373	Y46H3D.1	-	-	-	-	-	-	-	-	-	-	-	-	-	-	-	-	-	-	-	-	-	-	-	-	-	-	-	-	-	-	-	-	-	-	-	-	-	-	-	-	-	-	-	-	-	-	-	-
Contig1-snapTAU.374	-	-	-	-	-	-	-	-	-	-	-	-	-	-	-	-	-	-	-	-4.08466	0.00764989	-4.55803	0.00190752	-	-	-	-	-	-	-	-	-	-	-	-	-	-	-	-	-	-	4.45641	0.00169366	-	-	-	-	4.61901	0.000656116
Contig1-snapTAU.376	-	-	-	-	-	-	-	-4.98767	0.00132408	-	-	-	-	-	-	-	-	-	-	-	-	-	-	-4.58336	0.00145809	-	-	-	-	-	-	-	-	-	-	-	-	-	-	-	-	-	-	-	-	-	-	-	-
Contig1-snapTAU.378	-	4.41969	0.00520573	-	-	-	-	-	-	-	-	-	-	-	-	-	-	-	-	-	-	-	-	-5.37512	0.00459431	-	-	-	-	-	-	-3.41862	0.00577585	-	-	-	-	-	-	-	-	-	-	-	-	-	-	-	-
Contig1-snapTAU.379	-	-	-	-6.26542	0.00749974	-5.74682	0.00277403	-	-	-	-	-	-	-	-	-	-	-	-	-8.57783	3.71e-05	-7.9898	1.46e-06	-4.03644	0.00543302	-6.34653	7.87e-06	-	-	-5.7137	4.1e-05	-	-	-	-	-	-	-	-	-	-	8.63879	1.66e-05	-	-	-	-	7.88011	0.000269468
Contig1-snapTAU.383	-	-	-	-6.97324	0.0021981	-4.64728	0.00636873	-	-	-	-	-	-	-	-	-	-	-	-	-9.52693	2.75e-06	-7.13153	2.71e-07	-4.32949	0.00188765	-5.71066	2.57e-05	-	-	-5.37329	6.36e-05	-	-	-	-	-	-	5.37621	0.00700979	-	-	9.70273	7.47e-07	-	-	7.42369	0.000871273	8.92773	2e-05
Contig1-snapTAU.384	ZK899.2	-	-	-	-	-	-	-	-	-	-	-	-	-	-	-	-	-	-	-4.12693	0.00265518	-4.29097	0.00217054	-	-	-	-	-	-	-	-	-	-	-	-	-	-	-	-	-	-	3.67441	0.00716828	-	-	-	-	3.94635	0.00314079
Contig1-snapTAU.385	-	-	-	-7.55821	0.000666256	-8.0396	0.000736799	-8.28463	0.000630862	-	-	-	-	-	-	-	-	-	-	-7.59874	0.000422285	-8.0107	0.000515469	-8.10175	0.000583744	-	-	-	-	-	-	-	-	-	-	-	-	-	-	-	-	6.46661	0.00337632	-	-	8.8022	3.01e-05	-	-
Contig1-snapTAU.386	-	-	-	-	-	-	-	-	-	-	-	-	-	-	-	-	-	-	-	5.66994	0.000307038	5.75209	0.000197243	-	-	-	-	-	-	-	-	-	-	-	-	-	-	-	-	-	-	-5.83288	0.00012269	-	-	-	-	-	-
Contig1-snapTAU.387	-	-	-	-	-	-	-	-	-	-	-	-	-	-	-	-	-	-	-	-	-	-	-	-	-	-	-	-	-	-	-	-	-	-	-	-	-	-	-	-	-	-	-	-6.6065	0.00151811	-	-	-	-
Contig1-snapTAU.389	-	-	-	-	-	-5.00985	0.00447512	-	-	-5.67864	0.00242045	-	-	-	-	-	-	-	-	-	-	-5.83036	0.000209863	-	-	-6.35703	0.000270224	-	-	-	-	-	-	-	-	-	-	-	-	-	-	-	-	-	-	-	-	-	-
Contig1-snapTAU.394	unc-10	-	-	-	-	-	-	-	-	-	-	-	-	-	-	-	-	-	-	-	-	-	-	-	-	-	-	-	-	-	-	-	-	-	-	-	-	-	-	-4.26392	0.00180551	-	-	-4.40906	0.0012146	-	-	-	-
Contig1-snapTAU.396	-	-	-	-	-	-	-	-	-	-	-	-	-	-	-	-	-	-	-	-	-	-	-	-	-	-	-	-	-	-	-	-	-	-	-	-	-	-	-	-4.52696	0.00804079	-	-	-	-	-	-	-	-
Contig1-snapTAU.397	-	-	-	-	-	-	-	-	-	-	-	-	-	-	-	-	-	-	-	-	-	-	-	-	-	-	-	-	-	-	-	-	-	-	-	-	-	-	-	-4.52696	0.00804079	-	-	-4.50216	0.00823945	-	-	-	-
Contig1-snapTAU.398	-	-	-	-	-	-	-	-	-	-	-	-	-	-	-	-	-	-	-	-6.35017	0.000136058	-	-	-	-	-	-	-	-	-	-	-	-	-	-	-	-	7.18752	5.93e-08	6.36483	9.16e-06	7.09165	4.29e-06	6.77977	1.6e-06	-	-	6.59168	5.82e-05
Contig1-snapTAU.399	-	-	-	-	-	-	-	-	-	-	-	-	-	-	-	-	-	-	-	-	-	-5.38362	0.00428486	-	-	-	-	-	-	-	-	-	-	-	-	-	-	-	-	4.31853	0.00413413	5.85084	8.6e-05	4.25717	0.00502527	-	-	4.56784	0.00400438
Contig1-snapTAU.400	-	-	-	-	-	-	-	-	-	-	-	-	-	-	-	-	-	-	-	-4.7353	0.00124054	-5.29927	0.000181859	-	-	-	-	-	-	-	-	-	-	-	-	-	-	3.55842	0.00637115	4.04669	0.00199458	5.75981	1.76e-05	4.23593	0.000936962	-	-	4.83087	0.000333318
Contig1-snapTAU.403	T18D3.7	-	-	-	-	-	-	-5.02867	0.00102983	-5.48217	0.000214164	-	-	-5.70296	0.000105125	-	-	-	-	-	-	-	-	-	-	-3.9315	0.00553194	-	-	-4.12874	0.00303199	-	-	-	-	-	-	-	-	-	-	-	-	-	-	-	-	-	-
Contig1-snapTAU.405	nas-31	-	-	-	-	-	-	-	-	-	-	-	-	-	-	-	-	-	-	-	-	-	-	-	-	-	-	-	-	-	-	-	-	-	-	2.8196	7.2e-05	5.2561	6.29e-06	-	-	-	-	-	-	-	-	-	-
Contig1-snapTAU.407	ZK154.1	7.03112	3.92e-10	-	-	-	-	4.54924	0.0064066	6.16371	6.09e-05	-	-	6.13766	6.18e-05	-	-	-	-	-4.31363	0.00384248	-5.02105	0.000447386	-	-	-	-	-5.1158	3.96e-12	-	-	-4.61501	9.47e-07	-6.99015	2.98e-12	-	-	-	-	3.71251	0.00498772	-	-	3.68693	0.00520858	-	-	-	-
Contig1-snapTAU.410	apy-1	-	-	-	-	-	-	-	-	-	-	-	-	-4.01794	0.00994022	-	-	-	-	-	-	-	-	-	-	-	-	-	-	-	-	-	-	-	-	-	-	-	-	-	-	-	-	-	-	-	-	-	-
Contig1-snapTAU.411	F27C1.2	-	-	-	-	-	-	-4.66491	0.00305665	-5.18177	0.00064195	-	-	-7.06433	3.57e-06	-	-	-	-	-	-	-	-	-	-	-	-	-	-	-5.70446	0.000166223	-	-	-	-	-	-	-	-	-	-	-	-	-5.03822	0.000319099	-	-	-	-
Contig1-snapTAU.420	-	-	-	-	-	-	-	-5.77023	9.96e-05	-6.17512	2.67e-05	-	-	-5.73109	0.000136483	-	-	-	-	-	-	-	-	-5.10919	9.07e-05	-5.52596	2.44e-05	-	-	-5.05837	0.000118438	-	-	-	-	-	-	-3.4729	0.00285019	-3.91981	0.00146952	-	-	-3.4753	0.00538984	-	-	-	-
Contig1-snapTAU.427	-	-4.73418	1.55e-05	-	-	-	-	-6.84651	1.11e-05	-5.51538	0.000311621	-	-	-5.33905	0.000472284	-	-	-7.76047	4.29e-05	-	-	-	-	-	-	-	-	-	-	-	-	4.55866	5.87e-06	-	-	-	-	-	-	-	-	-	-	-	-	-	-	-	-
Contig1-snapTAU.430	-	-	-	-	-	-	-	-	-	-	-	-	-	-	-	-	-	-	-	-5.06476	0.00186091	-	-	-	-	-	-	-	-	-	-	-	-	-	-	-	-	7.28557	1.41e-09	5.81734	1.64e-05	5.39011	0.000457773	5.69423	3e-05	-	-	6.54359	2.94e-06
Contig1-snapTAU.432	-	-	-	-	-	-	-	-	-	-7.71816	0.00105991	-	-	-	-	-	-	-	-	-	-	-	-	-	-	-	-	-	-	-	-	-	-	-	-	-	-	-	-	-	-	-	-	-	-	-	-	-	-
Contig1-snapTAU.443	-	-	-	-	-	-	-	4.35798	0.00757795	-	-	-	-	-	-	-	-	-	-	-	-	-	-	-	-	-	-	-	-	-	-	-	-	-	-	-	-	3.61622	0.00583759	-	-	-	-	-	-	-	-	-	-
Contig1-snapTAU.444	-	-	-	-	-	-	-	-	-	-	-	-	-	-	-	-	-	-	-	-	-	-	-	-	-	-	-	-	-	-	-	-	-	-	-	-	-	3.69643	0.00516804	-	-	-	-	-	-	-	-	-	-
Contig1-snapTAU.448	-	-3.69666	0.00120646	-4.71999	0.00491528	-	-	-5.80899	0.000209057	-5.28521	0.000648158	-	-	-5.62345	0.000264606	-	-	-	-	-	-	-	-	-	-	-	-	-	-	-	-	3.41427	0.00130996	-	-	-	-	-	-	-	-	-	-	-	-	4.53591	0.00602384	-	-
Contig1-snapTAU.456	-	-	-	-6.71999	4.56e-06	-7.04938	3.07e-06	-7.89753	6.02e-08	-6.65639	1.03e-05	-	-	-6.50798	3.15e-05	-	-	-2.60153	0.00981978	-4.75765	0.000519085	-5.01761	0.000298948	-5.71176	1.33e-05	-4.48249	0.000435344	-	-	-4.31054	0.000859155	-	-	-	-	-	-	-	-	-	-	4.81287	0.000292877	-	-	6.09775	2.68e-05	4.41979	0.000852293
Contig1-snapTAU.463	-	-	-	-	-	-	-	-	-	-	-	-	-	-	-	-	-	-	-	-	-	-	-	-	-	-	-	-	-	-	-	-	-	-	-	-	-	-	-	4.4674	0.00581561	-	-	4.31162	0.00860651	-	-	5.08721	0.00462446
Contig1-snapTAU.465	-	-	-	-	-	-	-	-	-	-	-	-	-	-	-	-	-	-	-	-	-	-	-	-	-	-	-	-	-	-	-	-	-	-	-	-	-	-	-	-	-	-	-	-	-	-	-	-	-
Contig1-snapTAU.47	-	-	-	-7.35956	3.41e-07	-	-	-	-	-	-	-	-	-	-	-	-	-	-	-8.61935	2.07e-10	-4.78339	0.000574681	-	-	-	-	-	-	-	-	-	-	-	-	3.81377	6.32e-09	7.38125	2.58e-11	6.97307	3.07e-09	8.80287	4.53e-11	6.71017	1.82e-08	7.98289	9.46e-09	9.32919	2.59e-12
Contig1-snapTAU.471	-	-	-	-	-	-	-	-6.20874	2.83e-05	-7.95442	1.03e-07	-	-	-7.93009	1.24e-07	-	-	-	-	-	-	-	-	-4.45962	0.00268787	-6.21717	2.95e-05	-	-	-6.1693	3.19e-05	-	-	-	-	-	-	-	-	-4.56258	0.00168973	-	-	-4.53779	0.00181092	-	-	-	-
Contig1-snapTAU.472	-	-	-	-	-	-	-	-4.27419	0.00757805	-4.51351	0.00366476	-	-	-	-	-	-	-	-	-	-	-	-	-	-	-	-	-	-	-	-	-	-	-	-	-	-	-	-	-	-	-	-	-	-	-	-	-	-
Contig1-snapTAU.473	T10B10.8	-	-	-	-	-	-	-	-	-	-	-	-	-	-	-	-	-	-	-	-	-	-	5.67541	0.00254013	5.12073	0.00979897	-	-	-	-	-	-	-	-	-	-	-	-	-	-	-	-	-	-	-	-	-	-
Contig1-snapTAU.475	pbo-4	-	-	-5.68046	0.00168679	-	-	-	-	-	-	-	-	-	-	-	-	-	-	-5.20772	0.00351291	-	-	-	-	-	-	2.30194	0.0023257	-	-	-	-	-	-	-	-	6.59464	1.32e-06	5.78366	9.34e-05	7.57425	5.93e-07	5.71458	0.000129762	6.63781	0.000102231	6.3048	0.000150031
Contig1-snapTAU.476	-	-	-	-	-	-	-	-6.15105	0.00132463	-6.98984	0.00375355	-	-	-6.96552	0.00380762	-	-	-	-	-	-	-	-	-	-	-	-	-	-	-	-	-	-	-	-	-	-	-	-	-	-	-	-	-	-	-	-	-	-
Contig1-snapTAU.477	-	-	-	-	-	-	-	-6.74793	3.07e-05	-8.17168	0.000456733	-3.50387	0.00734117	-5.34	0.000632799	-	-	-	-	-	-	-	-	-	-	-	-	-	-	-	-	-	-	-	-	-	-	-	-	-	-	-	-	-	-	-	-	-	-
Contig1-snapTAU.478	-	-	-	-	-	-	-	-6.91785	0.00585319	-6.75664	0.00547037	-3.76691	0.00847861	-	-	-	-	-	-	-	-	-	-	-	-	-	-	-	-	-	-	-	-	-	-	-	-	-	-	-	-	-	-	-	-	-	-	-	-
Contig1-snapTAU.479	-	-	-	-	-	-	-	-6.98704	4.42e-06	-7.14775	2.86e-06	-	-	-6.8015	6.55e-06	-	-	-	-	-	-	-	-	-5.27559	0.000735447	-5.44817	0.000405188	-	-	-5.07838	0.000862035	-	-	-	-	-	-	-	-	-	-	-	-	-	-	-	-	-	-
Contig1-snapTAU.48	-	-	-	-	-	-	-	-	-	-	-	-	-	-	-	-	-	-	-	-	-	-	-	-	-	-	-	-	-	-	-	-	-	-	-	-	-	-	-	-	-	-	-	-	-	-	-	-	-
Contig1-snapTAU.482	ZK1067.2	-	-	-	-	-	-	-6.77496	5.46e-06	-7.02878	2.41e-06	-	-	-8.00446	1.56e-07	-	-	-	-	-	-	-	-	-5.3922	0.000261194	-5.65789	0.000102802	-	-	-6.61003	1.12e-05	-	-	-	-	-	-	-	-	-	-	-	-	-4.2677	0.00547024	-	-	-	-
Contig1-snapTAU.485	spp-22	4.25619	0.000103496	-	-	-	-	-	-	-	-	-	-	-	-	-	-	-	-	-4.20612	0.00629416	-6.12058	2.3e-05	-	-	-	-	-3.95384	1.37e-07	-	-	-4.51815	4.65e-06	-3.80018	4.56e-06	-	-	-	-	-	-	-	-	-	-	-	-	-	-
Contig1-snapTAU.486	-	-	-	-	-	-	-	-	-	-9.88375	1.12e-05	-	-	-9.85943	1.16e-05	-	-	-	-	-	-	-	-	-	-	-6.87786	0.00388641	-1.79769e+308	0.0095621	-6.82999	0.00384343	3.23765	0.000703802	-	-	-	-	-	-	-	-	-	-	-	-	-	-	-	-
Contig1-snapTAU.487	vav-1	-	-	-	-	-	-	-	-	-4.54824	0.00274914	-	-	-5.01266	0.000829766	-	-	-	-	-	-	-	-	-	-	-	-	-	-	-3.6193	0.00802666	-	-	-	-	-	-	-	-	-	-	-	-	-	-	-	-	-	-
Contig1-snapTAU.489	-	-	-	-	-	-	-	5.04432	0.00941615	5.76275	0.00248333	-	-	5.60837	0.0035224	-	-	-	-	-	-	-	-	-	-	-	-	-	-	-	-	-	-	-	-	-	-	5.80506	0.00285006	6.48147	0.000940144	-	-	6.32756	0.00143373	-	-	-	-
Contig1-snapTAU.49	-	-	-	-	-	4.33888	0.00762671	-	-	-	-	-	-	-	-	-	-	-	-	-	-	-	-	-	-	-	-	-	-	-	-	-	-	-	-	-	-	-	-	-	-	-	-	-	-	-	-	-	-
Contig1-snapTAU.491	Y53F4B.12	-	-	4.9634	0.00283443	4.9845	0.00214392	-	-	-	-	-	-	-	-	-	-	-	-	-	-	-	-	-	-	-	-	-	-	-	-	-	-	-	-	-	-	-	-	-	-	-	-	-	-	-	-	-	-
Contig1-snapTAU.496	Y71F9AL.1	-	-	-	-	-	-	-4.89232	0.002105	-5.14614	0.000966096	-	-	-5.29174	0.000652967	-	-	-	-	-	-	-	-	-	-	-4.27825	0.00508061	-	-	-4.40031	0.00374406	-	-	-	-	-	-	-	-	-	-	-	-	-	-	-	-	-	-
Contig1-snapTAU.497	F56B6.6	-	-	-	-	-	-	-	-	-	-	-	-	-	-	-	-	-	-	-	-	-	-	-	-	-	-	-	-	-	-	-	-	-	-	-	-	-	-	-	-	-	-	-	-	-	-	-	-
Contig1-snapTAU.500	-	-	-	-	-	-	-	-	-	-	-	-	-	-	-	-	-	-	-	-5.4798	0.00179392	-	-	-	-	-	-	-	-	-	-	-	-	-	-	-	-	-	-	-	-	-	-	-	-	5.81546	0.00111681	-	-
Contig1-snapTAU.502	-	-	-	-	-	-	-	-4.3623	0.00538444	-4.60917	0.00247284	-	-	-4.5304	0.00289092	-	-	-	-	-	-	-	-	-	-	-	-	-	-	-	-	-	-	-	-	-	-	-	-	-	-	-	-	-	-	-	-	-	-
Contig1-snapTAU.506	-	-	-	-	-	-	-	-	-	-	-	-	-	-	-	-	-	-	-	-4.6762	0.00528639	-	-	-	-	-	-	-	-	-	-	-	-	-	-	3.7088	0.000841665	5.87871	4.87e-06	5.23238	0.000191202	5.47337	0.000340426	5.2792	0.000165086	-	-	5.03018	0.00101975
Contig1-snapTAU.518	scav-4	-	-	-6.04303	8.98e-05	-	-	-	-	-	-	-	-	-	-	-	-	-	-	-6.73314	1.29e-06	-	-	-	-	-	-	-	-	-	-	-	-	-	-	2.98731	0.000145617	5.85426	6.27e-07	5.13227	6.62e-05	7.15517	8.43e-08	5.22673	4.46e-05	6.10176	4.23e-05	7.40818	1.28e-08
Contig1-snapTAU.519	Y72A10A.1	-	-	4.34959	0.00659138	-	-	-	-	-	-	-	-	-	-	-	-	-	-	-	-	-	-	-	-	-	-	-	-	-	-	-	-	-	-	-	-	-	-	-	-	-	-	-	-	-	-	-	-
Contig1-snapTAU.52	nlp-2	-	-	4.714	0.00322674	4.54551	0.00455384	-	-	-	-	-	-	-	-	-	-	-	-	4.91466	0.000680941	4.8156	0.000800838	-	-	-	-	-	-	-	-	-	-	-	-	-	-	-	-	-	-	-4.90768	0.000397953	-	-	-4.68863	0.00234101	-4.64605	0.000576186
Contig1-snapTAU.521	-	7.88535	1.83e-05	-	-	-	-	-	-	5.48564	0.00443664	-	-	5.74443	0.00266447	-	-	6.35863	0.00189724	-6.01586	3.93e-05	-6.16478	1.92e-05	-	-	-	-	-3.13131	2.34e-05	-	-	-7.88428	1.19e-05	-	-	-	-	-	-	3.88243	0.00890562	-	-	4.14169	0.00434009	-	-	4.69657	0.00169466
Contig1-snapTAU.524	cab-1	-	-	-	-	-	-	-	-	-4.66547	0.00212354	-	-	-5.51109	0.000188856	-	-	-	-	-	-	-	-	-	-	-4.18769	0.00195924	-	-	-5.00977	0.000188623	-	-	-	-	-	-	-4.30838	3.3e-05	-6.80998	8.5e-09	-	-	-7.65513	7.38e-10	-	-	-	-
Contig1-snapTAU.525	-	-	-	-	-	-	-	-	-	-5.4156	0.0042485	-	-	-6.39128	0.0092452	-	-	-	-	-	-	-	-	-	-	-	-	-	-	-	-	-	-	-	-	-	-	-4.51754	0.000214715	-7.4858	2.42e-07	-	-	-8.46101	1.21e-05	-	-	-	-
Contig1-snapTAU.526	-	-	-	-	-	-	-	5.12449	0.0081137	-	-	-	-	5.22986	0.00737388	-	-	-	-	-	-	-	-	-	-	-	-	-	-	-	-	-	-	-	-	-	-	-	-	-	-	-	-	-	-	-	-	-	-
Contig1-snapTAU.528	-	-	-	-	-	-	-	-	-	-	-	-	-	-	-	-	-	-	-	-	-	-	-	-	-	-	-	-	-	-	-	-	-	-	-	-	-	-	-	5.57633	0.00668075	-	-	-	-	-	-	-	-
Contig1-snapTAU.529	-	-	-	-	-	-	-	-	-	-	-	-	-	-	-	-	-	-	-	-4.586	0.00296694	-4.46745	0.0032372	-	-	-	-	-	-	-	-	-	-	-	-	-	-	-	-	-	-	-	-	-	-	-	-	4.23249	0.00431293
Contig1-snapTAU.534	C16B8.2	3.85745	0.000988207	-	-	-	-	-	-	-	-	-	-	-	-	-	-	-	-	-	-	-	-	-	-	-	-	-	-	-	-	-3.56687	0.00085635	-	-	-	-	-	-	-	-	-	-	-	-	-	-	-	-
Contig1-snapTAU.537	inx-6	-	-	-	-	-	-	-	-	6.7905	0.000223405	-	-	6.76591	0.000257889	-	-	-	-	-	-	-	-	-	-	-	-	-	-	-	-	-	-	-	-	-	-	-	-	5.18729	9.06e-05	-	-	5.16317	0.000106963	-	-	-	-
Contig1-snapTAU.544	-	-	-	5.1009	0.0037155	4.60302	0.0096261	-	-	-	-	-	-	-	-	-	-	-	-	-	-	-	-	-	-	-	-	-	-	-	-	-	-	-	-	-	-	-	-	-	-	-	-	-	-	-	-	-	-
Contig1-snapTAU.545	-	-	-	-5.40293	0.00330843	-	-	-	-	-	-	-	-	-	-	-	-	-	-	-5.66963	0.00107023	-	-	-	-	-	-	-	-	-	-	-	-	-	-	-	-	5.3482	0.000242146	4.74917	0.00281471	5.88672	0.00034638	4.57465	0.00457895	5.58719	0.00197658	5.8704	0.000580002
Contig1-snapTAU.548	-	-	-	-6.0427	6.21e-05	-	-	-	-	-	-	-	-	-	-	-	-	-	-	-7.4272	4.33e-08	-4.02324	0.00446307	-	-	-	-	-	-	-	-	-	-	-	-	3.38176	4.78e-07	5.90939	1.78e-07	5.59803	3.97e-06	8.12046	8.94e-10	5.69628	2.46e-06	6.90636	1.01e-06	8.24591	2.22e-10
Contig1-snapTAU.549	-	-	-	-7.1649	7.54e-07	-	-	-	-	-	-	-	-	-	-	-	-	-	-	-8.31172	8.54e-10	-4.43543	0.00150685	-	-	-	-	-	-	-	-	-	-	-	-	3.85409	1.39e-09	6.54329	3.6e-09	6.71475	1.28e-08	8.70422	8.25e-11	6.42425	7.39e-08	7.9736	1.02e-08	9.0615	9.34e-12
Contig1-snapTAU.555	-	-	-	-5.50984	0.000306905	-	-	-	-	-	-	-	-	-	-	-	-	-	-	-6.48586	2.27e-06	-4.94005	0.000385328	-	-	-	-	-	-	-	-	-	-	-	-	-	-	4.67056	5.94e-05	4.74738	0.000115615	6.58149	7.07e-07	4.79175	9.35e-05	5.80459	6.87e-05	6.65312	2.52e-07
Contig1-snapTAU.556	-	-	-	-7.89614	5.05e-08	-	-	-	-	-	-	-	-	-	-	-	-	-	-	-9.21519	1.93e-11	-4.72991	0.000669161	-	-	-	-	-	-	-	-	-	-	-	-	4.46309	1.96e-08	7.55719	4.56e-11	7.53103	4.17e-10	8.80631	4.45e-11	7.53126	5.89e-10	8.53899	9.85e-10	9.16079	4.28e-12
Contig1-snapTAU.557	-	-	-	-7.04503	0.00190134	-	-	-	-	-	-	-	-	-	-	-	-	-	-	-6.23469	0.00687244	-	-	-	-	-	-	-	-	-	-	-	-	-	-	-	-	-	-	6.45318	0.00100906	-	-	5.79704	0.00457896	6.29079	0.00748003	6.12038	0.00966623
Contig1-snapTAU.559	klp-4	-	-	-	-	-	-	-	-	-5.83775	7.23e-05	-	-	-4.92445	0.00103182	-	-	-	-	-	-	-	-	-	-	-5.63317	2.75e-05	-	-	-4.69633	0.000386152	-	-	-	-	-	-	-	-	-4.94799	5.33e-05	-	-	-4.03423	0.00125898	-	-	-	-
Contig1-snapTAU.561	-	-	-	6.08441	0.00415713	6.85356	0.000338903	7.29442	5.25e-05	6.14234	0.00107535	-	-	6.40435	0.000622274	-	-	-	-	5.96314	0.00278267	6.80172	0.000154097	7.39657	2.11e-05	6.23262	0.000755185	-	-	6.51818	0.000386592	-	-	-	-	-	-	-	-	-	-	-5.12608	0.00130993	-	-	-5.98504	0.00376084	-4.782	0.00207305
Contig1-snapTAU.562	-	-	-	-4.97324	0.00808644	-	-	-5.69967	0.00329981	-	-	-	-	-	-	-	-	-	-	-5.92275	0.000511205	-	-	-6.42575	0.000366637	-4.95448	0.00139484	-	-	-	-	-	-	-3.25941	0.000813224	-	-	-	-	-	-	5.17484	0.00273258	-	-	6.54537	0.000135936	-	-
Contig1-snapTAU.565	-	-	-	-	-	-	-	-4.9085	0.00170405	-4.35136	0.00560043	-	-	-	-	-	-	-	-	-	-	-	-	-4.46959	0.0022497	-3.92432	0.00664095	-	-	-	-	-	-	-	-	-	-	-	-	-	-	-	-	-	-	-	-	-	-
Contig1-snapTAU.566	-	-	-	-	-	-	-	-	-	-	-	-	-	-	-	-	-	-	-	-	-	-	-	-	-	-	-	-	-	-	-	-	-	-	-	-	-	-	-	-	-	-	-	-	-	-	-	-	-
Contig1-snapTAU.567	-	-	-	-	-	-	-	-4.80899	0.0024359	-4.64778	0.00301832	-	-	-4.84584	0.00175944	-	-	-	-	-	-	-	-	-5.6872	4.49e-05	-5.53786	5.29e-05	-	-	-5.71239	2.81e-05	-	-	-	-	-	-	-	-	-	-	-	-	-	-	-	-	-	-
Contig1-snapTAU.568	H11E01.3	-	-	-	-	-	-	-	-	-	-	-	-	-	-	-	-	-	-	-	-	-	-	-6.71073	0.00654972	-5.56138	0.00229059	-	-	-5.51352	0.00228018	-	-	-	-	-	-	-	-	-	-	-	-	-	-	-	-	-	-
Contig1-snapTAU.569	C06G1.1	7.33419	4.7e-11	-	-	-	-	-	-	5.4338	0.000605685	-	-	5.45225	0.000558347	-	-	-	-	-9.37159	4.24e-06	-6.97619	5.07e-07	-3.66514	0.00943102	-	-	-3.72699	3.72e-08	-	-	-5.74816	7.2e-10	-3.35462	2.8e-06	-	-	5.88523	0.00238438	7.73749	2.94e-05	-	-	7.7564	3.08e-05	-	-	6.18451	0.008669
Contig1-snapTAU.57	-	-	-	-	-	-	-	-	-	-	-	-	-	-	-	-	-	-	-	-	-	-	-	-	-	-	-	-	-	-	-	-	-	-	-	-	-	-	-	-	-	-	-	-	-	4.6103	0.00306513	-	-
Contig1-snapTAU.570	-	-	-	4.35903	0.0068771	-	-	-	-	-	-	-	-	-	-	-	-	-	-	-	-	-	-	-	-	-	-	-	-	-	-	-	-	-	-	-	-	-	-	-	-	-	-	-	-	-	-	-	-
Contig1-snapTAU.573	-	7.85709	1.77e-09	-	-	-	-	5.03398	0.00258114	6.26113	7.39e-05	-	-	6.134	0.000108344	-	-	4.88373	0.00240206	-5.9876	2e-05	-6.91413	6.63e-07	-	-	-	-	-4.10305	2.38e-09	-	-	-5.27106	1.36e-08	-2.93347	3.73e-05	-	-	-	-	4.65792	0.000319626	-	-	4.53126	0.00054014	-	-	-	-
Contig1-snapTAU.576	-	-	-	-	-	-	-	-	-	-	-	-5.03731	9.07e-05	-	-	-	-	-	-	-	-	-	-	-	-	-	-	-	-	-	-	3.63958	0.000468227	-	-	-	-	-	-	-	-	-	-	-	-	-	-	-	-
Contig1-snapTAU.578	-	-	-	-	-	-	-	-6.57682	0.0094249	-	-	-	-	-	-	-	-	-	-	-	-	-	-	-	-	-	-	-	-	-	-	-	-	-	-	-	-	-	-	-	-	-	-	-	-	-	-	-	-
Contig1-snapTAU.585	-	-4.55759	0.000350155	-	-	-	-	-	-	-4.77175	0.00378132	-	-	-5.06935	0.00199725	-5.17435	0.000378155	-	-	-	-	-	-	-	-	-	-	-	-	-	-	-	-	-	-	-	-	-	-	-	-	-	-	-	-	-	-	-	-
Contig1-snapTAU.586	-	-	-	-	-	-	-	-	-	-	-	-	-	-	-	-	-	-	-	-	-	-	-	-	-	-	-	-	-	-	-	-	-	-	-	-	-	-	-	-	-	-	-	-	-	-	-	-	-
Contig1-snapTAU.592	-	-	-	-	-	-	-	-	-	-4.15524	0.0074398	-4.29937	7.49e-05	-	-	-	-	-4.6273	5.93e-05	-	-	-	-	-	-	-	-	-2.46359	0.00136936	-	-	2.5114	0.0084239	-2.80742	0.000659764	-	-	-	-	-	-	-	-	-	-	-	-	-	-
Contig1-snapTAU.593	-	-	-	4.92687	0.004488	4.65193	0.00711973	-	-	-	-	-	-	-	-	-	-	-	-	-	-	-	-	-	-	-	-	-	-	-	-	-	-	-	-	-	-	-	-	-	-	-	-	-	-	-6.41246	0.00149349	-	-
Contig1-snapTAU.62	-	-	-	-	-	-	-	-	-	-	-	-	-	-	-	-	-	-	-	-	-	-	-	-	-	-	-	-2.77185	0.00941536	-	-	-3.57062	0.00884609	-	-	-	-	-	-	-	-	-	-	-	-	-	-	-	-
Contig1-snapTAU.70	che-2	-	-	-	-	-	-	-	-	-	-	-	-	-	-	-	-	-	-	-	-	-	-	-	-	-	-	-	-	-	-	-	-	-	-	-	-	-	-	-	-	-	-	-	-	-	-	-	-
Contig1-snapTAU.72	-	-	-	-	-	-	-	-	-	-	-	-	-	-	-	-	-	-	-	-	-	-	-	-	-	-	-	-	-	-	-	-	-	-	-	-	-	-	-	-	-	-	-	-	-	-	-	-	-
Contig1-snapTAU.77	-	-	-	-5.61403	0.000314713	-	-	-	-	-	-	-	-	-	-	-	-	-	-	-6.2664	6.6e-06	-	-	-	-	-	-	-	-	-	-	-	-	-	-	3.58377	1.35e-07	6.69592	1.84e-09	5.28361	2.07e-05	6.77301	3.52e-07	5.15961	3.45e-05	6.12466	2.8e-05	6.96107	7.21e-08
Contig1-snapTAU.78	cdh-9	5.14839	4.58e-06	-	-	-	-	-	-	5.23006	0.000736941	3.83152	0.00583436	5.25843	0.000632799	-	-	4.13859	0.00357568	-	-	-	-	-	-	-	-	-	-	-	-	-4.29932	2.24e-05	-	-	-	-	-	-	-	-	-	-	-	-	-	-	-	-
Contig1-snapTAU.79	abu-12	6.52456	6.52e-11	-	-	-	-	-	-	-	-	-	-	-	-	-	-	-	-	-7.82499	1.45e-08	-6.75152	7.27e-07	-5.47999	5.07e-05	-5.29112	7.17e-05	-5.89464	0	-5.36525	5.51e-05	-5.30109	3.62e-09	-4.00965	2.8e-09	-	-	-	-	-	-	-	-	-	-	-	-	-	-
Contig1-snapTAU.8	sox-3	-	-	-	-	-	-	4.20454	0.00986105	4.52104	0.00396482	-	-	4.52684	0.00362224	-	-	-	-	-	-	-	-	-	-	-	-	-	-	-	-	-	-	-	-	-	-	-	-	-	-	-	-	-	-	-	-	-	-
Contig1-snapTAU.80	-	-4.61648	0.00265598	-	-	-	-	-6.72882	0.00758725	-6.56761	0.00732655	-5.8998	0.00867185	-6.54328	0.00736907	-	-	-	-	-	-	-	-	-	-	-	-	-	-	-	-	4.78106	0.00109078	-	-	-	-	-	-	-	-	-	-	-	-	-	-	-	-
Contig1-snapTAU.81	-	-3.71737	0.000458355	-	-	-8.20916	4.79e-08	-8.03916	7.05e-08	-7.55602	3.86e-07	-8.21014	1.99e-09	-8.85362	2.3e-07	-	-	-6.14576	1.07e-07	-	-	-4.51625	0.00887502	-	-	-	-	-4.43698	0.00337685	-4.99505	0.00756258	4.276	2.84e-06	-	-	-	-	-	-	-	-	-	-	-	-	-	-	-	-
Contig1-snapTAU.83	C12D12.1	-	-	-7.31273	0.00110638	-	-	-	-	-	-	-	-	-	-	-	-	-	-	-8.49103	4.68e-05	-	-	-	-	-	-	-	-	-	-	-	-	-	-	-	-	8.12698	3.86e-06	7.92425	1.65e-05	8.56004	2.07e-05	7.51325	6.4e-05	7.9736	0.000258352	9.0185	1.58e-05
Contig1-snapTAU.85	-	-	-	-	-	-	-	-	-	-	-	-	-	-	-	-	-	-	-	-	-	-	-	-	-	-	-	-	-	-	-	-	-	-	-	-	-	4.04034	0.00188699	-	-	-	-	-	-	-	-	-	-
Contig1-snapTAU.86	-	-	-	-	-	-	-	-	-	-	-	-	-	-	-	-	-	-	-	-	-	-	-	-	-	-	-	-	-	-	-	-	-	-	-	5.34721	0.00436456	6.96117	0.000157479	5.62786	0.00606765	-	-	-	-	-	-	-	-
Contig1-snapTAU.88	ags-3	-	-	-	-	-	-	-4.31902	0.00738871	-6.29531	4.53e-05	-	-	-5.27098	0.000580414	-	-	-	-	-	-	-	-	-	-	-4.79694	0.00221673	-	-	-	-	-	-	-	-	-	-	-	-	-3.94919	0.00834751	-	-	-	-	-	-	-	-
Contig1-snapTAU.89	-	-	-	-	-	-	-	-	-	-	-	-	-	-5.12824	0.001721	-	-	-	-	-	-	-	-	-	-	-	-	-	-	-	-	-	-	-	-	-	-	-	-	-	-	-	-	-	-	-	-	-	-
Contig1-snapTAU.90	-	-	-	-	-	-	-	-	-	-5.30745	0.00066392	-	-	-4.28313	0.00692007	-	-	-	-	-	-	-	-	-	-	-	-	-	-	-	-	-	-	-	-	-	-	-	-	-	-	-	-	-	-	-	-	-	-
Contig1-snapTAU.91	-	-	-	-	-	-	-	-	-	-4.16138	0.00815556	-	-	-4.48853	0.00342045	-	-	-	-	-	-	-	-	-	-	-	-	-	-	-	-	-	-	-	-	-	-	-	-	-	-	-	-	-	-	-	-	-	-
Contig1-snapTAU.93	-	-	-	-	-	-6.20916	0.000175647	-7.03916	0.000160532	-5.87795	0.000224425	-	-	-5.85362	0.000235428	1.7727	0.00312043	-4.95311	0.000220365	-	-	-5.76623	0.000261668	-6.44224	0.000348909	-5.2929	0.000667261	-	-	-5.24503	0.000713617	-	-	-4.44583	1.04e-05	-	-	-	-	-	-	-	-	-	-	-	-	-	-
Contig1-snapTAU.95	-	-	-	-	-	-	-	-	-	-	-	-	-	-	-	-	-	-	-	-	-	-	-	-	-	-	-	-	-	-	-	-	-	-	-	-	-	-	-	-	-	-	-	-	-	-	-	-	-
Contig10-snapTAU.101	-	-	-	-	-	-	-	-	-	-	-	-	-	-	-	-	-	-	-	-	-	-	-	-6.937	0.0045339	-	-	-4.59676	9.53e-05	-	-	-	-	-4.94059	0.000374797	-	-	-	-	-	-	-	-	-	-	-	-	-	-
Contig10-snapTAU.11	-	-	-	-	-	-	-	-	-	-	-	-	-	-	-	-	-	-	-	-	-	-	-	-	-	-	-	-	-	-	-	-	-	-	-	-	-	-	-	-	-	-	-	-	-	-	-	-	-
Contig10-snapTAU.110	-	-	-	-	-	6.47296	0.000877476	6.27259	0.000786022	-	-	-	-	-	-	-	-	-	-	-	-	-	-	-	-	-	-	-	-	-	-	-	-	-	-	2.07137	0.00409065	-	-	-	-	-	-	-	-	-	-	-	-
Contig10-snapTAU.122	-	-	-	-	-	-	-	-	-	-	-	-	-	-	-	-	-	-	-	-	-	-	-	-	-	-	-	-	-	-	-	-	-	-	-	-	-	6.24563	0.00103969	-	-	-	-	-	-	-	-	-	-
Contig10-snapTAU.136	-	-	-	-	-	-	-	-	-	-	-	-	-	-	-	-	-	-	-	-	-	-	-	-	-	-	-	-	-	-	-	-	-	-	-	-	-	-	-	-	-	-	-	-	-	-	-	-	-
Contig10-snapTAU.146	-	-	-	-	-	-	-	-	-	-	-	-	-	-	-	-	-	-	-	-	-	-	-	-	-	-	-	-	-	-	-	-	-	-	-	2.19034	0.00775212	-	-	-	-	-	-	-	-	-	-	-	-
Contig10-snapTAU.152	-	-	-	-	-	-	-	-	-	-	-	-	-	-	-	-	-	-	-	-	-	-	-	-	-	-	-	-	-	-	-	-	-	-	-	-	-	-	-	-	-	-	-	-	-	-	-	-	-
Contig10-snapTAU.155	-	-	-	-	-	-	-	-	-	-	-	-	-	-	-	-	-	-	-	-	-	-	-	-	-	-	-	-	-	-	-	-	-	-	-	-	-	-	-	-	-	-	-	-	-	-	-	-	-
Contig10-snapTAU.160	-	-	-	-	-	-	-	-	-	-	-	-	-	-	-	-2.52227	0.00327627	-	-	-	-	-	-	-	-	-	-	-	-	-	-	-	-	-	-	-	-	-	-	-	-	-	-	-	-	-	-	-	-
Contig10-snapTAU.167	-	-	-	-	-	-	-	-	-	-	-	-	-	-	-	-	-	-	-	-	-	-	-	-	-	-	-	-	-	-	-	-	-	-	-	-	-	-	-	-	-	-	-	-	-	-	-	-	-
Contig10-snapTAU.169	-	-	-	-	-	-	-	-	-	-	-	-	-	-	-	-	-	-	-	-	-	-	-	-	-	-	-	-	-	-	-	3.07524	0.00664917	-	-	-	-	-	-	-	-	-	-	-	-	-	-	-	-
Contig10-snapTAU.170	-	-3.58144	0.00572687	-	-	-	-	-5.43074	0.00140866	-6.85449	0.00467423	-4.18668	0.00276191	-6.83016	0.0047338	-	-	-5.92966	0.00486205	-	-	-	-	-	-	-	-	-	-	-	-	4.8997	2.57e-06	-	-	-	-	-	-	-	-	-	-	-	-	-	-	-	-
Contig10-snapTAU.174	-	-	-	-	-	-	-	-	-	-	-	-	-	-	-	-	-	-	-	-	-	-	-	-	-	-	-	-	-	-	-	-	-	-	-	-	-	3.70131	0.00754965	-	-	-	-	-	-	-	-	-	-
Contig10-snapTAU.191	-	-	-	-	-	-	-	-	-	-	-	-	-	-	-	-	-	-	-	-5.434	0.00200077	-4.84596	0.00300167	-	-	-	-	-	-	-	-	-	-	-	-	-	-	-	-	4.79497	0.00248303	-	-	4.79704	0.00253248	-	-	5.96473	0.000441936
Contig10-snapTAU.192	-	-	-	-	-	-	-	-	-	-	-	-	-	-	-	-	-	-	-	-	-	-	-	-	-	-	-	-	-	-	-	-	-	-	-	3.09636	2.35e-05	5.10204	2.25e-05	-	-	-	-	-	-	-	-	-	-
Contig10-snapTAU.207	-	-	-	-10.3942	1.4e-13	-6.1752	3.63e-05	-	-	-5.78954	9.21e-05	-	-	-5.67461	0.000166472	-	-	-	-	-9.25897	3.27e-11	-4.9705	0.000367542	-	-	-4.44271	0.000592089	-	-	-4.30424	0.000909306	-	-	-	-	4.26629	4.78e-05	7.0245	7.21e-09	4.9649	0.000525882	10.2817	0	5.08029	0.000360718	9.48027	2e-11	10.3596	0
Contig10-snapTAU.209	-	-	-	-	-	-	-	-	-	-	-	-	-	-	-	-	-	-	-	-6.12366	0.00839124	-4.53562	0.00671884	-	-	-	-	-	-	-	-	-	-	-	-	-	-	-	-	5.62786	0.00606765	-	-	5.79704	0.00457896	-	-	-	-
Contig10-snapTAU.21	-	-	-	4.75694	0.00662469	4.5638	0.00857632	4.47982	0.00740347	-	-	-	-	-	-	-	-	-	-	-	-	-	-	-	-	-	-	-	-	-	-	-	-	-	-	-	-	-	-	-	-	-	-	-	-	-	-	-	-
Contig10-snapTAU.215	-	-	-	-	-	-	-	-	-	-	-	-	-	-	-	-	-	-	-	-	-	-	-	-	-	-	-	-	-	-	-	-	-	-	-	-	-	-	-	-	-	-	-	-	-	-	-	-	-
Contig10-snapTAU.216	-	-	-	-	-	-	-	-	-	-	-	-	-	-	-	-	-	-	-	-	-	-	-	-	-	-	-	-	-	-	-	-	-	-	-	-	-	-	-	-	-	-	-	-	-	-	-	-	-
Contig10-snapTAU.218	-	-	-	-	-	-	-	-	-	-	-	-	-	-	-	-	-	-	-	-	-	-	-	-	-	-	-	-	-	-	-	-	-	-	-	-	-	-	-	-	-	-	-	-	-	-	-	-	-
Contig10-snapTAU.219	-	-	-	6.25618	0.000135221	6.4865	5.19e-05	-	-	-	-	-	-	-	-	-	-	-	-	7.13491	0.000144216	7.43467	2.1e-05	-	-	-	-	-	-	-	-	-	-	-	-	-	-	-	-	-	-	-4.97592	0.000792055	-	-	-5.15681	0.00147729	-4.95376	0.000556348
Contig10-snapTAU.234	-	-	-	-	-	-	-	-	-	-	-	-	-	-	-	-	-	-	-	-4.93923	0.0020377	-	-	-	-	-	-	-	-	-	-	-	-	-	-	-	-	-	-	-	-	-	-	-	-	-	-	4.59168	0.00288549
Contig10-snapTAU.235	-	-	-	-	-	-	-	-	-	-	-	-	-	-	-	-	-	-	-	-	-	-	-	-	-	-	-	-	-	-	-	-	-	-	-	-	-	-	-	-	-	-5.75995	0.000159678	-	-	-	-	-6.41587	0.0005025
Contig10-snapTAU.244	-	-4.02429	0.000315868	-7.99516	0.000243726	-	-	-8.72159	0.000270261	-8.56037	0.00020712	-3.57064	0.00477323	-	-	-	-	-4.05058	0.00201003	-	-	-	-	-	-	-	-	-	-	-	-	-	-	-	-	-	-	-	-	-	-	-	-	-	-	6.58719	0.00449907	-	-
Contig10-snapTAU.253	-	-	-	-	-	-	-	-	-	-	-	-	-	-	-	-	-	-	-	-	-	-	-	-	-	-	-	-	-	-	-	-	-	-	-	-	-	-	-	-6.01238	0.00527692	-	-	-	-	-	-	-	-
Contig10-snapTAU.254	-	-	-	-	-	-	-	-	-	-	-	-	-	-	-	-	-	-	-	-	-	-	-	-	-	-	-	-	-	-	-	-	-	-	-	-	-	-	-	-	-	-	-	-	-	-	-	-	-
Contig10-snapTAU.256	-	-	-	-	-	-	-	-	-	-	-	-	-	-	-	-	-	-	-	-	-	-	-	-	-	-	-	-	-	-	-	-	-	-	-	-	-	-4.36862	0.00196392	-4.24942	0.00438148	-	-	-4.22463	0.00473181	-	-	-	-
Contig10-snapTAU.257	-	-	-	-	-	-	-	5.18182	0.00735139	-	-	-	-	-	-	-	-	-	-	-	-	-	-	5.28398	0.00582433	-	-	-	-	-	-	-	-	-	-	-	-	3.94256	0.00579476	-	-	-	-	-	-	-	-	-	-
Contig10-snapTAU.264	-	-	-	5.87029	0.00614229	6.69146	0.000514239	-	-	-	-	-	-	-	-	-	-	-	-	-	-	-	-	-	-	-	-	-	-	-	-	-	-	-	-	-	-	-4.23112	0.00236652	-5.43385	0.000753209	-	-	-4.40906	0.00273951	-5.77091	0.0057591	-	-
Contig10-snapTAU.269	-	-	-	-	-	-	-	-	-	-	-	-	-	-	-	-	-	-	-	-	-	-	-	-	-	-	-	-	-	-	-	-	-	-	-	-	-	-	-	-	-	-	-	-	-	-	-	-	-
Contig10-snapTAU.271	D1014.2	-	-	-	-	4.58634	0.00998718	-	-	-	-	-	-	-	-	-	-	-	-	-	-	5.5345	0.00413831	-	-	-	-	-	-	-	-	-	-	-	-	-	-	-	-	-	-	-	-	-	-	-	-	-	-
Contig10-snapTAU.274	-	-	-	-7.7848	0.000404104	-	-	-	-	-	-	-	-	-	-	-	-	-	-	-8.33155	7.03e-05	-4.21995	0.00511597	-	-	-	-	-	-	-	-	-	-	-	-	-	-	7.22267	7.3e-05	6.78366	0.000435593	8.96072	6.58e-06	6.49219	0.000978972	8.1444	0.000168828	8.98287	1.73e-05
Contig10-snapTAU.28	sgk-1	-	-	-5.42462	0.000584991	-	-	-	-	-	-	-	-	-	-	-	-	-	-	-6.08565	1.37e-05	-	-	-	-	-	-	-	-	-	-	-	-	-	-	2.90213	8.12e-05	6.41589	1.07e-08	5.13482	3.98e-05	6.91975	1.79e-07	5.15961	3.45e-05	5.70583	0.000132505	6.64736	2.89e-07
Contig10-snapTAU.282	-	3.72781	0.00347377	-	-	-	-	-	-	5.12501	0.000990836	4.09455	0.00234799	5.11404	0.000983161	-	-	3.92708	0.00694713	-	-	-	-	-	-	-	-	-	-	-	-	-	-	-	-	-	-	-	-	4.99573	8.36e-05	-	-	4.98523	8.93e-05	-	-	-	-
Contig10-snapTAU.285	-	-3.65445	0.00360019	-	-	-7.10671	0.00389185	-	-	-6.19054	0.00076697	-	-	-5.16621	0.0015755	-	-	-4.68074	0.000966796	-	-	-	-	-	-	-	-	2.83137	0.00532602	-	-	4.28356	5.84e-05	-	-	-	-	-	-	-	-	-	-	-	-	-	-	-	-
Contig10-snapTAU.286	-	-	-	6.21132	0.00325171	5.92826	0.00293272	7.06986	0.000102177	7.13695	9.13e-05	-	-	7.03131	0.000131959	-	-	-	-	-	-	-	-	-	-	-	-	-	-	-	-	-	-	-	-	-	-	-	-	-	-	-	-	-	-	-	-	-	-
Contig10-snapTAU.288	-	-	-	-	-	-	-	-	-	-	-	-	-	-	-	-	-	-	-	-	-	-	-	-	-	-	-	-	-	-	-	-	-	-	-	-	-	-	-	-	-	4.25305	0.00447993	-	-	-	-	3.89124	0.00922822
Contig10-snapTAU.289	-	-	-	-	-	-	-	-	-	-	-	-	-	-	-	-	-	-	-	-	-	-	-	-	-	-	-	-	-	-	-	-	-	-	-	-	-	4.11318	0.00158259	-	-	4.93484	0.000656503	-	-	-	-	4.68084	0.00100777
Contig10-snapTAU.29	-	-	-	-5.27342	0.0013791	-	-	-	-	-	-	-	-	-	-	-	-	-	-	-5.77136	8.02e-05	-	-	-	-	-	-	-	-	-	-	-	-	-	-	2.50445	0.00698602	5.95809	4.97e-07	4.99137	0.000157981	6.42539	2.59e-06	4.63568	0.000660077	5.4428	0.000579356	6.34745	1.97e-06
Contig10-snapTAU.290	-	-	-	-	-	-	-	-	-	-	-	-	-	-	-	-	-	-	-	-	-	-	-	-	-	-	-	-	-	-	-	-	-	-	-	-	-	4.10204	0.00239543	-	-	5.08063	0.000577629	-	-	4.5023	0.00801592	4.90887	0.00068615
Contig10-snapTAU.291	-	-	-	-	-	-5.12533	0.00951383	-	-	-	-	-	-	-4.59987	0.00716603	-	-	-	-	-	-	-	-	-	-	-	-	-	-	-	-	-	-	-	-	-	-	-	-	-	-	5.15816	0.000968199	-	-	4.73092	0.00671418	5.36138	0.000335626
Contig10-snapTAU.292	-	-	-	-	-	-	-	-	-	-	-	-	-	-	-	-	-	-	-	-	-	-	-	-	-	-	-	3.55008	4.86e-07	-	-	-	-	2.89974	0.000459887	-	-	4.73204	0.000101246	3.68427	0.00878419	5.44239	8.27e-05	3.73537	0.00756367	4.51417	0.00571664	4.895	0.000393224
Contig10-snapTAU.293	-	-	-	-	-	-	-	-	-	-	-	-	-	-	-	-	-	-	-	-	-	-	-	-	-	-	-	3.69001	8.81e-06	-	-	3.0517	0.00932269	2.86605	0.00597778	-	-	-	-	-	-	4.2344	0.0058735	-	-	-	-	-	-
Contig10-snapTAU.294	-	-	-	-	-	-	-	-	-	-	-	-	-	-	-	-	-	-	-	-	-	-	-	-	-	-	-	-	-	-	-	-	-	-	-	-	-	-	-	-	-	-	-	-	-	-	-	-	-
Contig10-snapTAU.297	-	-	-	5.69675	0.000172919	6.24488	2.93e-05	4.30305	0.00709165	-	-	-	-	-	-	-	-	-	-	5.32755	0.000163844	5.94512	1.7e-05	4.15728	0.0036545	-	-	-	-	-	-	-	-	-	-	-	-	-	-	-	-	-5.27899	9.9e-05	-	-	-7.27545	2.95e-07	-4.6939	0.000437868
Contig10-snapTAU.298	-	-	-	-6.04503	0.000657986	-7.52643	0.00190577	-7.77146	0.00155306	-6.02529	0.000200621	-	-	-5.00096	0.00180443	-	-	-	-	-6.26116	0.000181284	-7.67312	0.00102584	-7.76417	0.00112262	-6.02986	9.5e-05	-	-	-4.98199	0.000908403	-	-	-3.44583	0.000222796	-	-	-	-	-	-	5.33923	0.00172357	-	-	7.19261	1.45e-05	-	-
Contig10-snapTAU.30	-	-	-	-5.79038	0.000130046	-	-	-	-	-	-	-	-	-	-	-	-	-	-	-6.9042	3.93e-07	-4.55535	0.00112336	-	-	-	-	-	-	-	-	-	-	-	-	2.32666	0.00150613	4.6454	9.37e-05	5.25258	1.66e-05	7.32747	3.2e-08	5.11744	2.83e-05	6.25232	1.4e-05	7.79252	2e-09
Contig10-snapTAU.304	T06A4.3	-	-	-	-	-	-	-	-	-	-	-	-	-	-	-	-	-	-	-	-	-	-	-	-	-	-	-	-	-	-	-	-	-	-	-	-	3.38372	0.00544144	-	-	-	-	-	-	-	-	-	-
Contig10-snapTAU.305	T06A4.1	8.5607	2.78e-11	-	-	-	-	5.46963	0.000876593	6.56409	2.57e-05	5.06598	0.000804604	6.47995	3.44e-05	-	-	6.47682	6.04e-06	-7.42817	7.05e-08	-6.33763	3.82e-06	-	-	-	-	-3.43893	1e-07	-	-	-6.1002	2e-11	-2.04399	0.00166645	-	-	4.6454	0.000325153	5.69785	6.36e-06	-	-	5.61418	9.77e-06	-	-	5.55172	6.03e-05
Contig10-snapTAU.307	-	-	-	-5.16589	0.00210122	-	-	-	-	-	-	-	-	-	-	-	-	-4.80627	0.000286011	-4.74284	0.00293415	-	-	-	-	-	-	-	-	-	-	-	-	-4.24943	1.24e-05	-	-	4.05428	0.00337235	-	-	4.20439	0.00957783	-	-	6.48912	1.4e-05	-	-
Contig10-snapTAU.315	-	-	-	-7.26542	0.00122116	-5.74682	0.000527855	-5.99185	0.0002085	-6.24568	0.000104983	-	-	-7.80632	0.000903077	-	-	-4.90581	0.000269554	-6.26116	0.00657093	-4.67312	0.00476635	-4.76417	0.00381553	-5.02986	0.00218425	-	-	-6.56696	0.00605788	-	-	-3.76775	0.000482626	-	-	-	-	-	-	-	-	-	-	8.86305	2.55e-05	-	-
Contig10-snapTAU.320	acr-6	-	-	-	-	-	-	-	-	-	-	-	-	-	-	-	-	-	-	-	-	-	-	-	-	-	-	-	-	-	-	-	-	-	-	-	-	-	-	-	-	-	-	-	-	-	-	-	-
Contig10-snapTAU.33	aex-2	-	-	-	-	5.38889	0.00825926	5.12449	0.0081137	-	-	-	-	-	-	-	-	-	-	-	-	-	-	-	-	-	-	-	-	-	-	-	-	-	-	-	-	-	-	-	-	-	-	-	-	-	-	-	-
Contig10-snapTAU.335	-	-	-	-6.21651	0.00811802	-	-	-	-	-6.78173	0.00525761	-	-	-	-	-	-	-5.8569	0.0056423	-	-	-	-	-	-	-	-	-	-	-	-	3.25256	0.00229119	-	-	-	-	-	-	-	-	-	-	-	-	7.82423	0.000370566	-	-
Contig10-snapTAU.340	-	4.2753	0.00779646	-	-	5.56095	0.000984853	5.01307	0.00269545	6.80757	1.12e-05	6.02018	1.87e-05	6.68177	1.64e-05	-	-	6.42735	7.59e-06	-	-	-	-	-	-	-	-	-	-	-	-	-4.27423	0.00564428	-	-	2.7188	5.79e-05	-	-	4.27836	0.000882022	-	-	4.15304	0.00130934	-	-	3.83928	0.00879484
Contig10-snapTAU.345	-	-	-	-	-	-	-	-	-	-	-	-	-	-	-	-	-	-	-	-	-	-	-	-	-	-	-	-	-	-	-	-	-	-	-	-	-	-	-	-	-	-	-	-	-	-	-	-	-
Contig10-snapTAU.348	mex-3	-2.87152	0.00499809	-	-	-	-	-	-	-	-	-2.65196	0.00922345	-	-	-	-	-3.0262	0.00324119	-	-	-	-	-	-	-	-	-	-	-	-	-	-	-	-	-	-	-	-	-	-	-	-	-	-	-	-	-	-
Contig10-snapTAU.349	-	-3.02022	0.00882517	-	-	-	-	-	-	-	-	-	-	-	-	-	-	-	-	-	-	-	-	-	-	-	-	-	-	-	-	-	-	-	-	-	-	-	-	-	-	-	-	-	-	-	-	-	-
Contig10-snapTAU.350	-	-2.9361	0.00942556	-	-	-	-	-	-	-	-	-	-	-	-	-	-	-	-	-	-	-	-	-	-	-	-	-	-	-	-	-	-	-	-	-	-	-	-	-	-	-	-	-	-	-	-	-	-
Contig10-snapTAU.351	-	-2.98045	0.00960163	-	-	-	-	-	-	-	-	-	-	-	-	-	-	-	-	-	-	-	-	-	-	-	-	-	-	-	-	-	-	-	-	-	-	-	-	-	-	-	-	-	-	-	-	-	-
Contig10-snapTAU.36	ZK813.6	-	-	-	-	-	-	-	-	-	-	-	-	-	-	-	-	-	-	-	-	-	-	-	-	-	-	-	-	-	-	-	-	-	-	-	-	-	-	-	-	-	-	-	-	-	-	-	-
Contig10-snapTAU.366	-	-	-	-	-	-6.1857	0.000188198	-4.84577	0.00269569	-6.26952	9.74e-05	-	-	-5.83016	0.000252678	-	-	-4.1223	0.00264707	-	-	-6.27259	4.37e-05	-4.77866	0.00169017	-6.21429	4.97e-05	-	-	-5.75138	0.000141253	-	-	-4.14482	6.98e-06	-	-	-	-	-	-	-	-	-	-	-	-	-	-
Contig10-snapTAU.37	-	-	-	4.66766	0.00319941	4.29362	0.00747085	-	-	4.14308	0.00800148	-	-	4.3847	0.00418882	-	-	-	-	-	-	-	-	-	-	-	-	-	-	-	-	-	-	-	-	-	-	-	-	-	-	-	-	-	-	-	-	-	-
Contig10-snapTAU.372	-	-	-	-6.54836	1.9e-05	-7.02975	3.57e-06	-7.27479	1.35e-06	-7.4355	9.18e-07	-	-	-7.08925	2.19e-06	-	-	-6.51067	5.12e-08	-4.84437	0.00221089	-5.25634	0.000691054	-5.34738	0.000585235	-5.51996	0.000318509	-	-	-5.15017	0.000690433	2.86274	0.0030378	-4.67289	2.26e-06	-	-	-	-	-	-	-	-	-	-	7.71151	5.85e-08	-	-
Contig10-snapTAU.375	-	7.4868	6.24e-05	-	-	-	-	-	-	5.59981	0.003514	-	-	5.25032	0.00707439	-	-	5.80844	0.00625247	-	-	-	-	-	-	-	-	-2.4775	0.00175317	-	-	-4.31581	2.04e-05	-	-	-	-	-	-	-	-	-	-	-	-	-	-	-	-
Contig10-snapTAU.376	-	5.11483	0.000580058	-	-	-	-	-	-	-	-	-	-	-	-	-	-	-	-	-	-	-	-	-	-	-	-	-2.73003	0.00318188	-	-	-4.11376	0.000350203	-	-	-	-	-	-	-	-	-	-	-	-	-	-	-	-
Contig10-snapTAU.377	che-14	6.91976	2.95e-11	-	-	-	-	-	-	5.54223	0.000273691	4.41081	0.000679944	5.67043	0.000172855	-	-	5.06286	9.23e-05	-4.64973	0.00131978	-	-	-	-	-	-	-2.45316	0.000304847	-	-	-4.8483	1.16e-07	-1.81701	0.00848892	-	-	-	-	3.53848	0.0076199	-	-	3.66715	0.00491853	-	-	-	-
Contig10-snapTAU.378	-	-	-	-	-	-	-	-5.54439	0.00450829	-	-	-	-	-6.35886	0.00970216	-	-	-	-	-	-	-	-	-	-	-	-	-	-	-	-	-	-	-	-	-	-	-	-	-	-	-	-	-	-	7.22609	0.00131986	-	-
Contig10-snapTAU.380	-	-	-	-	-	-	-	-	-	-	-	-	-	-	-	-	-	-	-	-	-	-	-	-	-	4.63686	0.00324164	-	-	4.4108	0.00580661	-	-	-	-	-	-	-	-	5.85025	7.16e-05	-	-	5.60112	0.000197798	-	-	-	-
Contig10-snapTAU.382	-	-	-	-	-	-	-	-	-	-	-	-	-	-	-	-	-	-	-	-	-	-	-	-	-	-	-	-	-	-	-	-	-	-	-	-	-	-	-	-	-	-	-	-	-	-	-	-	-
Contig10-snapTAU.384	-	-	-	-	-	-	-	-	-	-4.16806	0.00914492	-	-	-	-	-	-	-	-	-	-	-	-	-	-	-	-	-	-	-	-	-	-	-	-	-	-	-	-	-	-	-	-	-	-	-	-	-	-
Contig10-snapTAU.385	-	-	-	-	-	-	-	-5.5045	0.00069717	-7.66522	0.00116075	-3.99741	0.00235518	-5.64089	0.000443678	-	-	-	-	-	-	-	-	-	-	-	-	-	-	-	-	-	-	-	-	-	-	-	-	-	-	-	-	-	-	-	-	-	-
Contig10-snapTAU.386	-	-	-	-	-	-	-	-5.89232	0.00227401	-	-	-5.0633	0.00214754	-5.70678	0.00220008	-	-	-	-	-	-	-	-	-	-	-	-	-	-	-	-	-	-	-	-	-	-	-	-	-	-	-	-	-	-	-	-	-	-
Contig10-snapTAU.396	-	-	-	-	-	-	-	-	-	-7.50871	0.0015415	-	-	-7.48439	0.00159615	-	-	-4.99892	0.000296774	-	-	-	-	-	-	-	-	-	-	-6.27745	0.00977964	-	-	-3.89328	0.00158361	-	-	-	-	-	-	-	-	-	-	-	-	-	-
Contig10-snapTAU.399	-	-	-	-4.25008	0.00748733	-4.80186	0.00207631	-5.3992	0.000344135	-5.50717	0.00019436	-	-	-6.01336	3.87e-05	-	-	-	-	-3.85787	0.00896128	-4.34022	0.00252417	-4.78357	0.000495881	-4.90341	0.000250861	-	-	-5.38606	5.65e-05	-	-	-2.13229	0.00129495	-	-	-	-	-	-	-	-	-	-	5.19573	0.000436918	-	-
Contig10-snapTAU.4	-	-	-	-	-	-	-	-	-	-	-	-	-	-	-	-	-	-	-	-	-	-	-	-	-	-	-	-	-	-	-	-	-	-	-	-	-	-4.07912	0.00473493	-4.37495	0.00407347	-4.43802	0.00863958	-	-	-	-	-	-
Contig10-snapTAU.401	-	5.4868	0.000152348	7.71293	3.65e-07	7.6639	4.03e-07	6.77922	1.3e-05	5.61541	0.000516113	5.25185	0.000414938	5.51843	0.000658481	-	-	5.80844	0.000105474	-	-	-	-	-	-	-	-	-	-	-	-	-3.0263	0.00877912	-	-	-	-	-	-	-	-	-	-	-	-	-5.15413	0.000687889	-	-
Contig10-snapTAU.402	-	4.16351	0.000164193	6.37165	1.69e-05	6.56876	9.17e-06	5.28427	0.000554026	4.5681	0.0032302	3.82443	0.0024358	4.29369	0.00605192	-	-	4.16431	0.00128058	-	-	-	-	-	-	-	-	-	-	-	-	-4.04696	5.01e-05	-	-	-	-	-	-	-	-	-	-	-	-	-6.15681	1.96e-05	-	-
Contig10-snapTAU.404	-	-	-	-	-	-	-	-	-	-	-	-	-	-	-	-	-	-	-	-4.83344	0.000950139	-4.2454	0.00399037	-	-	-	-	-	-	-	-	-	-	-	-	-	-	-	-	-	-	5.99243	7.18e-06	-	-	-	-	6.38584	7.2e-07
Contig10-snapTAU.405	gla-3	-4.56397	7.52e-07	-6.83003	3.06e-06	-7.99368	6.07e-08	-4.37266	0.00317529	-	-	-4.71703	2.45e-07	-	-	-	-	-5.48091	2.24e-08	-	-	-	-	-	-	-	-	-	-	-	-	3.51152	3.84e-05	-	-	-	-	-	-	4.45794	0.000193348	-	-	4.40385	0.000287079	5.87588	5.08e-05	-	-
Contig10-snapTAU.407	-	-	-	-	-	-	-	-	-	-	-	-	-	-	-	-	-	-	-	-	-	-	-	-	-	-	-	-	-	-	-	-	-	-	-	-	-	-	-	-	-	-	-	-	-	-	-	-	-
Contig10-snapTAU.413	-	-	-	-	-	-	-	-	-	-	-	-	-	-	-	-	-	-	-	-	-	-	-	-	-	-	-	-	-	-	-	-	-	-	-	-	-	3.05998	0.00901245	-	-	-	-	-	-	-	-	-	-
Contig10-snapTAU.418	-	-	-	-7.12672	0.00161618	-6.60811	0.000344593	-4.85315	0.00279504	-5.10697	0.00141232	-	-	-5.08265	0.00146951	-	-	-5.7671	0.000121906	-	-	-	-	-	-	-	-	-	-	-	-	2.77498	0.00991787	-4.07386	0.0071961	-	-	-	-	-	-	-	-	-	-	8.34665	0.000101323	-	-
Contig10-snapTAU.419	-	-4.68229	2.77e-06	-	-	-4.62358	0.00331754	-4.16235	0.00803471	-	-	-4.8725	4.44e-06	-	-	-	-	-4.40601	0.000135069	-	-	-	-	-	-	-	-	-	-	-	-	3.64046	0.000170547	-	-	-	-	-	-	-	-	-	-	-	-	-	-	-	-
Contig10-snapTAU.42	-	-	-	-	-	-	-	-	-	-	-	-	-	-	-	-	-	-	-	-	-	5.95373	0.00155563	-	-	-	-	7.02986	5.2e-05	-	-	5.61756	0.00514494	-	-	2.16341	0.00432168	-	-	-	-	-	-	-	-	-	-	-	-
Contig10-snapTAU.425	-	-	-	-	-	-	-	-	-	-	-	-	-	-	-	-	-	-	-	-	-	-	-	-	-	-	-	-	-	-	-	-	-	-	-	-	-	-	-	-	-	-	-	-	-	-	-	-	-
Contig10-snapTAU.43	-	6.55093	0.000827717	-	-	-	-	-	-	-	-	-	-	-	-	-	-	-	-	-	-	-5.0934	0.00114288	-	-	-	-	-3.58116	3.45e-05	-	-	-4.54986	3.89e-05	-	-	-	-	-	-	-	-	-	-	-	-	-	-	-	-
Contig10-snapTAU.430	-	-	-	-	-	-	-	-	-	-	-	-	-	-	-	-	-	-	-	-	-	-	-	-	-	-	-	-	-	-	-	-	-	-	-	3.64723	1.19e-08	5.03584	1.81e-05	-	-	4.3424	0.00327656	-	-	-	-	4.61514	0.000890279
Contig10-snapTAU.432	-	-	-	-	-	-	-	-	-	-4.87795	0.0033748	-	-	-	-	-	-	-	-	-	-	-	-	-	-	-5.06228	0.00137122	-	-	-	-	-	-	-3.40786	0.000658852	-	-	-	-	-	-	-	-	-	-	4.65055	0.00513244	-	-
Contig10-snapTAU.433	-	-	-	-	-	-	-	-	-	-	-	-	-	-	-	2.13551	0.00417114	-	-	-6.07972	0.000317614	-7.49168	0.00147124	-7.58272	0.00155707	-5.43338	0.000425859	-	-	-6.38551	0.000222025	-	-	-	-	-	-	-	-	-	-	5.33923	0.00172357	-	-	6.35272	0.000250855	-	-
Contig10-snapTAU.435	-	-	-	-4.57028	0.00536257	-	-	-	-	-	-	-	-	-	-	-	-	-	-	-	-	-	-	-	-	-	-	-	-	-	-	-	-	-2.30832	0.00932158	-	-	-	-	-	-	-	-	-	-	5.61123	0.000143316	-	-
Contig10-snapTAU.436	-	-	-	-	-	-	-	-	-	-	-	-	-	-5.14735	0.00689317	-	-	-	-	-	-	-6.08159	0.000759729	-	-	-	-	-	-	-5.97542	0.000690413	-	-	-3.36886	0.000799955	-	-	-	-	-	-	-	-	-	-	-	-	-	-
Contig10-snapTAU.437	-	-	-	-	-	-	-	-	-	-	-	-	-	-	-	2.54577	0.00864175	-	-	-	-	-	-	-	-	-	-	-	-	-	-	-	-	-	-	-	-	-	-	-	-	-	-	-	-	-	-	-	-
Contig10-snapTAU.44	-	7.17712	0.000153021	-	-	-	-	-	-	-	-	-	-	-	-	-	-	-	-	-	-	-7.04151	4.27e-05	-4.3252	0.00406794	-	-	-3.28981	3.85e-05	-	-	-5.17605	1.04e-06	-2.4357	0.00747694	-	-	-	-	-	-	-	-	-	-	-	-	-	-
Contig10-snapTAU.443	dpy-5	8.47574	0	-	-	-	-	4.28814	0.00602021	5.97993	5.05e-05	3.78748	0.000787014	5.83212	9.56e-05	2.61747	1.18e-05	4.65898	3.07e-05	-8.37563	3.52e-09	-7.50107	4.52e-07	-4.05807	0.00269824	-	-	-4.63247	0	-	-	-5.85278	3.31e-12	-3.77687	2.57e-13	-	-	4.49634	5.54e-05	6.14611	1.67e-07	3.80774	0.00718255	5.99877	9.01e-07	-	-	4.7663	0.000308811
Contig10-snapTAU.45	-	3.3275	0.00430255	-	-	-	-	-	-	-	-	3.79281	0.00170691	-	-	-	-	4.27907	0.0004711	-	-	-	-	-	-	-	-	-	-	-	-	-3.18892	0.00242971	-	-	-	-	-	-	-	-	-	-	-	-	-	-	3.97546	0.00441736
Contig10-snapTAU.452	-	-	-	-5.9485	8.6e-05	-6.55542	1.1e-05	-6.25989	2.3e-05	-6.01121	4.23e-05	-	-	-7.75242	1.69e-07	1.48776	0.00391464	-4.85192	3.17e-05	-4.79571	0.0013015	-5.3332	0.000217053	-4.88367	0.000715721	-4.64687	0.000973155	-	-	-6.36454	8.95e-06	2.73995	0.00278824	-3.56533	1.24e-05	-	-	-	-	-	-	-	-	-	-	7.54005	6.58e-08	-	-
Contig10-snapTAU.455	-	-	-	-	-	-4.36717	0.00850369	-5.24024	0.000846367	-4.9535	0.00138078	-	-	-5.34421	0.000508871	-	-	-3.91319	0.00310687	-	-	-	-	-4.36886	0.00428336	-4.09399	0.00659191	-	-	-4.46116	0.00275343	-	-	-3.13144	0.000735537	-	-	-	-	-	-	-	-	-	-	5.05782	0.000848391	-	-
Contig10-snapTAU.456	-	-	-	-	-	-5.36349	0.00615507	-5.60852	0.00398332	-6.44731	0.00872327	-	-	-6.42299	0.00883074	-	-	-	-	-	-	-	-	-	-	-	-	-	-	-	-	-	-	-	-	-	-	-	-	-	-	-	-	-	-	-	-	-	-
Contig10-snapTAU.458	-	9.40675	8.73e-08	-	-	-	-	6.70294	0.000270261	7.88038	1.03e-05	-	-	7.9303	9.41e-06	-	-	6.34093	0.00198394	-5.77172	3.63e-05	-5.68618	4.47e-05	-	-	-	-	-4.02194	1e-09	-	-	-6.23575	1.24e-11	-3.02592	5.85e-06	-	-	-	-	4.51164	0.000382964	-	-	4.56202	0.000297345	-	-	-	-
Contig10-snapTAU.46	acr-12	-	-	8.12931	2.49e-05	8.05792	8.89e-06	7.82793	9.76e-06	6.50252	0.000465523	-	-	6.07785	0.00131447	-	-	-	-	-	-	-	-	-	-	-	-	-	-	-	-	-	-	-	-	-	-	-	-	-	-	-	-	-	-	-4.86001	0.0019419	-	-
Contig10-snapTAU.463	-	-	-	-	-	-4.82178	0.0050879	-	-	-6.22753	0.000701108	-	-	-	-	-	-	-3.98077	0.00584779	-	-	-	-	-	-	-5.38805	0.00345213	-	-	-	-	-	-	-3.21905	0.00338939	-	-	-	-	-	-	-	-	-	-	4.67168	0.00419231	-	-
Contig10-snapTAU.464	-	-6.49095	1.13e-08	-7.46182	5.75e-06	-6.13586	7.84e-05	-4.3809	0.00613106	-5.56761	0.000225882	-4.55188	9.16e-05	-5.41775	0.00031459	-	-	-6.51724	1.28e-07	-	-	-	-	-	-	-	-	-	-	-	-	5.93563	1.32e-07	-	-	-	-	-	-	-	-	-	-	-	-	7.0048	2.91e-05	-	-
Contig10-snapTAU.465	K04F10.2	-	-	5.32797	0.000777125	5.00557	0.00173716	-	-	-	-	-	-	-	-	-	-	-	-	-	-	-	-	-	-	-	-	-	-	-	-	-	-	-	-	-	-	-	-	-	-	-	-	-	-	-5.90667	9.26e-05	-	-
Contig10-snapTAU.47	-	-	-	4.69675	0.00667792	4.49993	0.00865854	-	-	-	-	-	-	-	-	-	-	-	-	-	-	-	-	-	-	-	-	-	-	-	-	-	-	-	-	-	-	-	-	-	-	-	-	-	-	-	-	-	-
Contig10-snapTAU.475	twk-47	-	-	5.81139	0.000561381	5.66787	0.000732596	-	-	-	-	-	-	-	-	-	-	-	-	-	-	-	-	-	-	-	-	-	-	-	-	-	-	-	-	-	-	-	-	-	-	-	-	-	-	-4.71202	0.0050423	-	-
Contig10-snapTAU.483	-	-	-	-	-	-	-	-	-	-	-	-	-	-	-	-	-	-	-	-	-	-	-	-	-	-	-	-	-	-	-	-	-	-	-	-	-	-	-	-	-	-	-	-	-	-	-	-	-
Contig10-snapTAU.486	-	-	-	-	-	-	-	-	-	-	-	-	-	-	-	-	-	-	-	-4.54589	0.00600221	-	-	-	-	-	-	-	-	-	-	-	-	-2.73056	0.00918669	-	-	5.8102	3.27e-06	4.70186	0.000869798	-	-	4.81976	0.000593272	-	-	-	-
Contig10-snapTAU.497	-	-	-	-	-	-	-	-	-	-	-	-	-	-	-	-	-	-	-	-	-	-	-	-	-	-	-	-	-	-	-	-	-	-	-	-	-	-	-	-	-	-	-	-	-	-	-	-5.36142	0.00636909
Contig10-snapTAU.50	coel-1	-	-	-	-	-	-	4.72104	0.0024105	-	-	-	-	-	-	-	-	-	-	-	-	-	-	-	-	-	-	-	-	-	-	-	-	-	-	-	-	-	-	-	-	-	-	-	-	-	-	-	-
Contig10-snapTAU.500	-	-	-	-	-	-	-	-	-	-	-	-	-	-	-	-	-	-	-	-4.91721	0.00279304	-4.91413	0.00247388	-	-	-	-	-	-	-	-	-	-	-	-	-	-	4.33874	0.00229356	-	-	5.14129	0.00101758	-	-	-	-	4.88334	0.00161056
Contig10-snapTAU.502	-	-	-	-	-	-	-	-	-	-	-	-	-	-	-	-	-	-	-	-5.60909	0.000239849	-	-	-	-	-	-	-	-	-	-	-	-	-	-	-	-	5.63577	8.01e-06	4.00442	0.00767254	4.31686	0.00835364	4.08655	0.00616774	-	-	5.26086	0.000323396
Contig10-snapTAU.505	cutl-8	-	-	-	-	-	-	-	-	-	-	-	-	-	-	-	-	-	-	-4.24061	0.00778669	-	-	-	-	-	-	-2.91034	0.000421255	-	-	-5.95704	1.31e-05	-	-	-	-	4.24731	0.000977016	5.38327	1.46e-05	-	-	5.37776	1.47e-05	-	-	-	-
Contig10-snapTAU.507	-	-	-	-	-	-	-	-	-	-	-	-	-	-	-	-	-	-	-	-	-	-	-	-	-	-	-	-	-	-	-	-	-	-	-	-	-	-	-	-	-	-	-	-	-	-	-	-	-
Contig10-snapTAU.513	-	-	-	-	-	-	-	-	-	-	-	-	-	-	-	-	-	-	-	-	-	-	-	-	-	-	-	-	-	-	-	-	-	-	-	-	-	4.29048	0.00608375	-	-	-	-	-	-	-	-	-	-
Contig10-snapTAU.514	-	-4.18208	0.00930964	-	-	-	-	-	-	-	-	-	-	-	-	-	-	-	-	-	-	-	-	5.7519	0.000211196	4.55885	0.00621086	-	-	4.70626	0.0040849	-	-	-	-	-	-	3.95105	0.00239543	-	-	-	-	-	-	-	-	-	-
Contig10-snapTAU.515	-	-	-	-	-	-	-	-	-	-	-	-	-	-	-	-	-	-	-	-	-	-	-	-	-	-	-	-	-	-	-	-	-	-	-	-	-	-	-	-	-	-	-	-	-	-	-	-	-
Contig10-snapTAU.518	pqn-26	6.03487	9.57e-09	-	-	-	-	4.40154	0.00691702	4.92174	0.0015634	-	-	4.90363	0.0015746	-	-	-	-	-	-	-	-	-	-	-	-	-3.17613	4.32e-06	-	-	-4.53129	1.49e-06	-2.99389	4.49e-05	-	-	-	-	-	-	-	-	-	-	-	-	-	-
Contig10-snapTAU.527	-	-	-	-	-	-	-	-	-	-	-	-	-	-	-	-	-	-	-	-	-	-	-	-	-	-	-	-	-	-	-	-	-	-	-	-	-	-	-	-	-	-	-	-	-	-	-	-	-
Contig10-snapTAU.533	-	-	-	-	-	-	-	-	-	-	-	-	-	-	-	-	-	-	-	-5.13801	0.00113033	-4.22805	0.0074181	-	-	-	-	-3.30078	9.96e-05	-	-	-6.68451	0.000437456	-3.05964	0.00131722	-	-	-	-	4.53644	0.00154555	-	-	4.5202	0.00164389	-	-	-	-
Contig10-snapTAU.534	-	5.65142	6.53e-09	-	-	-	-	-	-	-	-	-	-	-	-	-	-	-	-	-4.18824	0.0031964	-4.20706	0.00305564	-	-	-	-	-3.32232	1.14e-07	-	-	-5.10978	8.79e-09	-2.36943	9.68e-05	-	-	-	-	-	-	-	-	-	-	-	-	-	-
Contig10-snapTAU.538	-	-9.0088	2.92e-07	-6.58735	1.14e-05	-8.8761	1.23e-07	-4.6617	0.00273348	-	-	-7.29212	6.56e-11	-	-	-	-	-8.03509	1.34e-09	-	-	-	-	-	-	5.96095	0.00152665	-	-	6.09705	0.00112232	7.61033	2.33e-05	-	-	-	-	-	-	3.78203	0.00904515	-	-	3.89505	0.00657614	5.28717	0.000807586	-	-
Contig10-snapTAU.539	-	-10.402	1.23e-09	-7.61801	1.12e-07	-9.26933	1.7e-10	-6.60748	5.87e-06	-6.26569	1.7e-05	-	-	-6.0069	4.16e-05	-1.46516	0.00543863	-	-	-	-	-	-	-	-	-	-	-	-	-	-	8.94237	2.35e-07	-	-	-	-	-	-	-	-	-	-	-	-	6.25665	1.79e-05	-	-
Contig10-snapTAU.547	-	-	-	7.1445	1.28e-06	7.55153	1.91e-07	8.37406	2.46e-09	8.81772	4.83e-10	-	-	8.84944	8.69e-10	-	-	-	-	4.21587	0.00382993	4.69234	0.000883204	5.66886	1.72e-05	6.10065	3.59e-06	-	-	6.15591	4.19e-06	-	-	-	-	-	-	-	-	-	-	-4.22269	0.00250548	-	-	-6.04513	3.2e-05	-4.64045	0.000542699
Contig10-snapTAU.559	F14B4.2	-	-	-	-	-	-	-	-	-	-	-	-	-	-	-	-	-3.05793	0.00249534	-	-	-	-	-	-	-	-	-	-	-	-	-	-	-	-	-	-	-	-	-	-	-	-	-	-	-	-	-	-
Contig10-snapTAU.564	T23B3.2	-	-	5.0107	0.00153959	4.33799	0.00802316	4.64477	0.00305665	4.64914	0.00246403	3.80871	0.00211158	4.61995	0.00244086	-	-	-	-	-	-	-	-	-	-	-	-	-	-	-	-	-	-	-	-	-	-	-	-	-	-	-	-	-	-	-	-	-	-
Contig10-snapTAU.568	cutl-10	-	-	-4.88209	0.0048968	-	-	-	-	-	-	3.84985	0.000245911	-	-	-	-	3.75481	0.000838733	-6.60909	4.74e-06	-4.43608	0.0027018	-	-	-	-	2.27255	0.000529031	-	-	-	-	2.16161	0.000309798	-	-	4.16763	0.00289684	5.21282	0.000120741	8.94622	3.08e-11	5.05817	0.000239027	5.57684	0.000565075	8.93823	1.69e-11
Contig10-snapTAU.577	-	4.26578	0.000178589	-	-	-	-	-	-	-	-	-	-	-	-	-	-	-	-	-4.91085	0.00135953	-4.80824	0.00141169	-	-	-	-	-3.65858	4.1e-06	-	-	-3.56426	0.000694582	-3.2248	0.000255029	-	-	3.64978	0.00888021	4.519	0.000827014	-	-	4.26034	0.0020736	-	-	-	-
Contig10-snapTAU.63	-	8.83473	7.21e-07	-	-	-	-	-	-	6.25616	0.00083866	6.21979	0.00174872	6.40435	0.000622274	-	-	7.24901	0.00019696	-8.28716	7.33e-08	-6.52919	2.51e-06	-4.23557	0.00257089	-	-	-2.55915	0.000224417	-	-	-8.83365	4.48e-07	-	-	-	-	4.23036	0.00708245	5.97488	4.46e-05	5.7926	0.000471427	6.12354	2.71e-05	-	-	6.90887	1.91e-05
Contig10-snapTAU.64	-	-	-	-	-	-	-	-	-	-	-	-	-	-5.09582	0.00231891	-	-	-	-	-6.86638	2.66e-06	-5.05595	0.00046999	-5.49492	0.000116803	-5.80501	3.98e-05	-	-	-7.17218	9.24e-07	-	-	-	-	-	-	-	-	-	-	5.76532	0.000117432	-	-	5.53115	0.000833556	6.03018	2.65e-05
Contig10-snapTAU.65	-	-	-	-	-	-	-	-	-	-	-	-	-	-	-	-	-	-	-	-	-	6.75209	0.000178851	8.86268	1.06e-07	7.81399	7.48e-06	-	-	7.66149	1.41e-05	-	-	-	-	2.30281	0.000614103	4.61437	6.73e-05	3.53554	0.00810067	-	-	-	-	-	-	-	-
Contig10-snapTAU.66	-	-3.66451	0.00149935	-	-	4.75591	0.0018884	-	-	-	-	-	-	-	-	-	-	-	-	6.2185	6.51e-06	8.39595	2.54e-09	5.18249	0.000185926	-	-	2.84022	0.00106371	-	-	-	-	-	-	2.15525	7.79e-07	-	-	-	-	-	-	-	-	-	-	-4.83091	0.000261436
Contig10-snapTAU.71	-	-	-	-	-	-	-	-	-	-	-	-	-	-	-	-	-	-	-	-	-	-	-	-	-	-	-	2.41434	0.00296186	-	-	-	-	-	-	-	-	-	-	-	-	-	-	-	-	-	-	-	-
Contig10-snapTAU.73	-	-9.2841	0	-11.8007	3.48e-12	-12.2332	1.29e-11	-13.3851	0	-12.7645	3.79e-13	-12.0325	0	-13.3922	5.55e-12	-	-	-11.5986	0	-	-	-	-	-3.97149	0.00949388	-	-	-2.69265	0.00110696	-3.96693	0.00773944	8.37149	0	-	-	-	-	-	-	-	-	-	-	-	-	10.9864	6.02e-11	-	-
Contig10-snapTAU.76	-	-	-	-	-	-	-	-	-	-	-	-12.1052	0.0014698	-	-	-	-	-	-	-	-	-	-	-	-	-	-	-	-	-	-	-	-	-	-	-	-	-	-	-	-	-	-	-	-	-	-	-	-
Contig10-snapTAU.77	-	-10.6088	0	-13.1206	6.55e-11	-12.4511	2.63e-08	-14.5035	0	-13.2711	4.8e-09	-11.955	0	-14.2433	2.93e-08	-	-	-12.6035	0	-	-	-	-	-	-	-	-	-	-	-	-	9.33352	0	-	-	-	-	-	-	-	-	-	-	-	-	11.9436	2.75e-11	-	-
Contig10-snapTAU.78	-	-	-	-	-	-	-	-	-	-	-	-	-	-	-	-	-	-	-	-	-	-	-	-	-	-	-	-	-	-	-	-	-	-	-	-	-	5.50866	0.0053827	5.70186	0.00523799	-	-	5.98969	0.00305823	-	-	-	-
Contig10-snapTAU.81	-	-	-	-	-	-	-	-	-	-	-	-	-	-	-	-	-	-	-	-	-	-	-	-	-	-	-	-	-	-	-	-	-	-	-	-	-	-	-	-	-	-	-	-	-	-	-	-	-
Contig10-snapTAU.94	-	-	-	-	-	-	-	-	-	-	-	-	-	-	-	-	-	-	-	-	-	-	-	-	-	-	-	-	-	-	-	-	-	-	-	-	-	-	-	-	-	-	-	-	-	-	-	-	-
Contig100-snapTAU.1	-	-	-	-	-	-	-	-	-	-	-	-	-	-	-	-	-	-	-	-	-	-	-	-	-	-	-	-	-	-	-	-	-	-	-	-	-	3.26443	0.00460005	-	-	-	-	-	-	-	-	-	-
Contig100-snapTAU.107	-	-	-	-	-	-	-	-	-	-	-	-	-	-	-	-	-	-	-	-	-	-	-	-	-	-	-	-	-	-	-	-	-	-	-	-	-	4.8457	0.00127672	-	-	-	-	-	-	-	-	-	-
Contig100-snapTAU.108	-	-	-	-	-	-	-	-	-	-	-	-	-	-	-	2.14444	0.00551206	-	-	-	-	-	-	-	-	-	-	-	-	-	-	-	-	-	-	-	-	-	-	-	-	-	-	-	-	-	-	-	-
Contig100-snapTAU.109	-	-	-	-	-	-	-	-6.13904	5.28e-05	-6.82582	6.7e-06	-	-	-7.53847	1.03e-06	-	-	-4.76349	0.000105523	-	-	-	-	-4.55435	0.00310687	-5.253	0.000542623	-	-	-5.9421	0.000125735	2.62884	0.00822939	-3.26843	0.000503817	-	-	-	-	-	-	-	-	-	-	4.72523	0.00192961	-	-
Contig100-snapTAU.113	-	-	-	-	-	-	-	-	-	-	-	-	-	-	-	-	-	-	-	-	-	-	-	-	-	-	-	-	-	-	-	-	-	-	-	-	-	-	-	-	-	-	-	-	-	4.9604	0.00389406	-	-
Contig100-snapTAU.115	T23G11.6	-	-	-	-	-	-	-	-	-	-	-	-	-	-	-	-	-	-	-	-	-	-	-	-	-	-	-	-	-	-	-	-	-	-	-	-	-	-	-	-	-	-	-	-	-	-	-	-
Contig100-snapTAU.120	-	-	-	-	-	-	-	-5.60852	0.00398332	-5.44731	0.00396482	-	-	-	-	-	-	-	-	-	-	-	-	-5.47466	0.00375323	-5.32532	0.00395062	-	-	-	-	-	-	-2.89328	0.00993145	-	-	-	-	-	-	-	-	-	-	-	-	-	-
Contig100-snapTAU.121	-	-	-	-	-	-	-	-	-	-	-	-	-	-	-	-	-	-	-	-	-	-	-	-	-	-	-	-	-	-	-	-	-	-	-	-	-	-	-	-	-	-	-	-	-	5.70583	0.00147082	-	-
Contig100-snapTAU.13	scpl-3	-	-	5.77487	0.000263701	5.65833	0.000322359	5.33794	0.000646103	5.36535	0.000485935	-	-	5.408	0.00040362	-	-	-	-	-	-	-	-	-	-	-	-	-	-	-	-	-	-	-	-	-	-	-	-	-	-	-	-	-	-	-	-	-	-
Contig100-snapTAU.22	F26E4.3	-	-	-	-	-	-	-	-	-	-	3.31949	0.00643807	-	-	-	-	3.66604	0.00308987	-	-	-	-	-	-	-	-	-	-	-	-	-	-	-	-	-	-	4.02155	0.00103969	4.34443	0.000601749	4.55527	0.00124146	4.24882	0.000798938	-	-	4.98887	0.00017373
Contig100-snapTAU.25	-	-	-	-	-	-	-	-	-	-	-	-	-	-	-	-	-	-	-	-	-	-	-	-	-	-	-	-	-	-	-	-	-	-	-	-	-	5.37621	0.00700979	5.9649	0.00307159	6.19951	0.00569955	5.88585	0.00382306	6.13033	0.00965135	-	-
Contig100-snapTAU.3	-	-5.72752	0.00520573	-	-	-	-	-6.83985	0.00654121	-6.67864	0.00620822	-6.01083	0.00708075	-6.65431	0.00619023	-	-	-5.75381	0.00695873	-	-	-	-	-	-	-	-	-	-	-	-	5.43313	0.00761717	-	-	-	-	-	-	-	-	-	-	-	-	-	-	-	-
Contig100-snapTAU.32	-	-	-	-	-	-	-	-	-	-	-	-	-	-	-	-	-	-	-	-	-	-	-	-	-	-	-	-	-	-	-	-	-	-	-	-	-	-	-	-	-	-	-	-	-	-	-	-	-
Contig100-snapTAU.35	-	4.62431	7.39e-05	-	-	-	-	-	-	-	-	-	-	-	-	-	-	-	-	-6.39867	0.000115564	-	-	-6.31671	4.86e-05	-4.4304	0.00300183	-	-	-4.1195	0.00565782	-4.94516	4.26e-06	-	-	-	-	-	-	-	-	5.22375	0.00239342	-	-	-	-	5.49384	0.00166964
Contig100-snapTAU.37	-	-	-	-	-	-	-	-	-	-	-	-	-	-	-	-	-	-	-	-	-	-	-	-	-	-	-	-	-	-	-	-	-	-	-	-	-	-	-	-	-	-	-	-	-	-	-	-	-
Contig100-snapTAU.38	-	-	-	-	-	-4.12633	0.00771017	-4.97609	0.000786799	-5.16248	0.000591	-	-	-5.22562	0.000736196	-	-	-	-	-	-	-	-	-4.25328	0.000855178	-4.45154	0.000512272	-	-	-4.49114	0.000741506	-	-	-	-	-	-	-	-	-	-	-	-	-	-	-	-	-	-
Contig100-snapTAU.40	-	-	-	-	-	-	-	-	-	-	-	-	-	-	-	-	-	-	-	4.88943	0.00225984	-	-	-	-	-	-	-	-	-	-	-	-	-	-	-	-	-	-	-	-	-	-	-	-	-	-	-4.70829	0.00172106
Contig100-snapTAU.41	-	-	-	-	-	-4.53382	0.0047574	-5.11143	0.000917436	-4.15052	0.00802763	-	-	-4.39538	0.00415292	-	-	-	-	-	-	-	-	-4.26684	0.00328145	-	-	-	-	-	-	-	-	-	-	-	-	-	-	-	-	-	-	-	-	4.62566	0.00251755	-	-
Contig100-snapTAU.42	-	-	-	-	-	-	-	-4.27083	0.00994019	-5.10962	0.00159616	-	-	-5.08529	0.00164328	-	-	-	-	-	-	-	-	-	-	-4.77832	0.00234085	-	-	-4.73046	0.00248504	-	-	-	-	-	-	-	-	-	-	-	-	-	-	-	-	-	-
Contig100-snapTAU.5	-	-	-	-4.50121	0.00349284	-4.78996	0.00189652	-4.55695	0.00275849	-	-	-	-	-	-	-	-	-	-	-	-	-	-	-	-	-	-	-	-	-	-	-	-	-	-	-	-	-	-	-	-	-	-	-	-	4.05873	0.00845896	-	-
Contig100-snapTAU.51	-	-	-	-7.63466	0.00056651	-	-	-	-	-7.19987	5.38e-05	-3.44461	0.00856006	-6.59059	3.34e-05	-	-	-7.27504	0.000180548	-	-	-	-	-	-	-5.35703	0.0036692	-	-	-4.7242	0.00453564	-	-	-5.50996	0.00587572	-	-	-	-	-	-	-	-	-	-	8.67222	4.25e-05	-	-
Contig100-snapTAU.52	-	-	-	-	-	-	-	-4.02125	0.00720356	-	-	-	-	-	-	-	-	-	-	-	-	-	-	-	-	-	-	-	-	-	-	-	-	-	-	-	-	-	-	-	-	-	-	-	-	-	-	-	-
Contig100-snapTAU.57	-	-	-	-	-	-	-	-	-	-	-	-	-	-	-	-	-	-	-	-	-	-	-	-	-	-	-	-	-	-	-	4.29929	0.000365924	-	-	-	-	-	-	-	-	-	-	-	-	-	-	-	-
Contig100-snapTAU.60	-	-	-	-	-	-	-	-	-	-	-	-	-	-	-	-	-	-	-	-	-	-	-	-	-	-	-	-	-	-	-	-	-	-	-	-	-	-	-	-	-	-	-	-	-	-	-	-	-
Contig100-snapTAU.65	car-1	-	-	-	-	-	-	-4.30568	0.00379233	-4.25787	0.00610013	-	-	-4.36807	0.00676987	-	-	-	-	-	-	-	-	-	-	-	-	-	-	-	-	-	-	-	-	-	-	-	-	-	-	-	-	-	-	-	-	-	-
Contig100-snapTAU.66	-	-	-	8.67764	4.4e-06	9.24222	1.13e-07	-	-	-	-	-	-	-	-	-	-	-	-	8.55637	1.55e-06	9.19039	4.22e-08	-	-	-	-	-	-	-	-	-	-	-	-	-	-	-5.77544	5.31e-07	-6.2412	2.98e-07	-7.71931	3.3e-08	-7.63145	1.99e-09	-8.57827	2.87e-06	-7.37523	5.48e-08
Contig100-snapTAU.67	-	-	-	-	-	-	-	-	-	-	-	-	-	-4.16995	0.0085955	-	-	-	-	-	-	-	-	-4.2847	0.00296711	-4.23845	0.0025494	-	-	-4.62354	0.000787566	-	-	-2.6227	0.000715772	-	-	-	-	-	-	-	-	-	-	-	-	-	-
Contig100-snapTAU.69	Y47G6A.17	-	-	-	-	-	-	-	-	-	-	-	-	-	-	-	-	-	-	-	-	-	-	-	-	5.12073	0.00979897	-	-	5.53633	0.00412338	-	-	-	-	-	-	-	-	-	-	-	-	-	-	-	-	-	-
Contig100-snapTAU.70	-	-	-	-	-	-	-	-	-	5.09862	0.00122718	-	-	5.25539	0.000777446	-	-	-	-	-	-	-	-	-	-	4.38155	0.00282096	-	-	4.56187	0.00148441	-	-	-	-	-	-	-	-	-	-	-	-	-	-	-	-	-	-
Contig100-snapTAU.9	-	-	-	-	-	-	-	-	-	-	-	3.08759	0.000977043	-	-	1.35777	0.00733576	3.16995	0.000940548	-	-	-	-	-	-	-	-	-	-	-	-	-	-	-	-	-	-	-	-	-	-	-	-	-	-	-	-	-	-
Contig1002-snapTAU.1	-	-	-	-	-	-	-	-	-	-	-	-	-	-4.98689	0.00934073	-	-	-	-	-	-	-	-	-	-	-	-	-	-	-	-	-	-	-	-	-	-	-	-	-	-	-	-	-	-	-	-	-	-
Contig101-snapTAU.11	-	7.5363	3.71e-14	-	-	-	-	-	-	-	-	-	-	-	-	-	-	-	-	-7.79608	1.02e-08	-7.20804	1.17e-07	-4.25469	0.00138916	-3.71512	0.00385662	-5.78892	0	-3.65067	0.00485744	-5.75762	7.15e-11	-4.91036	2.57e-13	-	-	3.72017	0.00648129	4.2296	0.00199649	-	-	4.27097	0.00174289	-	-	-	-
Contig101-snapTAU.12	-	4.03337	0.000237616	-	-	-	-	-	-	-	-	3.77968	0.00234911	-	-	-	-	4.83566	4.93e-05	-	-	-	-	-	-	-	-	-	-	-	-	-5.61726	1.95e-08	-	-	-	-	-	-	-	-	-	-	-	-	-	-	-	-
Contig101-snapTAU.14	F59B2.3	-	-	-	-	-4.40471	0.00869744	-4.91278	0.00218792	-6.0735	0.000125092	-	-	-6.46421	5.01e-05	-	-	-	-	-	-	-	-	-	-	-	-	-	-	-4.41009	0.00980341	-	-	-	-	-	-	-	-	-	-	-	-	-	-	-	-	-	-
Contig101-snapTAU.20	-	-	-	-	-	-	-	-	-	-5.10508	0.001272	-	-	-5.30315	0.000807322	-	-	-	-	-	-	-	-	-	-	-	-	-	-	-	-	-	-	-	-	-	-	-	-	-	-	-	-	-	-	-	-	-	-
Contig101-snapTAU.21	orc-3	-	-	-	-	-	-	-4.09955	0.00874456	-	-	-	-	-4.08834	0.00833111	-	-	-	-	-	-	-	-	-	-	-	-	-	-	-	-	-	-	-	-	-	-	-	-	-	-	-	-	-	-	-	-	-	-
Contig101-snapTAU.25	-	-	-	-	-	-	-	-	-	-4.34521	0.00665156	-	-	-4.22135	0.00826992	-	-	-	-	-	-	-	-	-	-	-	-	-	-	-	-	-	-	-	-	-	-	-	-	-	-	-	-	-	-	-	-	-	-
Contig101-snapTAU.31	-	-	-	-	-	-	-	-	-	-	-	-	-	-	-	-	-	-	-	-	-	-	-	-	-	-	-	-	-	-	-	-	-	-	-	-	-	-	-	-	-	-	-	-	-	5.82714	0.000347831	-	-
Contig101-snapTAU.33	-	-	-	4.70756	0.00652929	5.13736	0.0018452	-	-	-	-	-	-	-	-	-	-	-	-	-	-	-	-	-	-	-	-	-	-	-	-	-	-	-	-	-	-	-	-	-	-	-	-	-	-	-	-	-	-
Contig101-snapTAU.35	mmab-1	-	-	-	-	-	-	-	-	-5.01121	0.00165473	-	-	-4.47232	0.0052193	-	-	-	-	-	-	-	-	-	-	-	-	-	-	-	-	-	-	-	-	-	-	-	-	-	-	-	-	-	-	-	-	-	-
Contig101-snapTAU.36	-	-3.99452	2.43e-05	-9.65965	5.19e-12	-12.726	3.84e-09	-11.971	5.34e-13	-12.8098	5.5e-09	-5.74971	1.98e-09	-12.7855	1.06e-08	-	-	-7.9781	0	-5.75903	8.44e-05	-8.75595	9.7e-05	-7.84699	4.09e-06	-8.69765	0.000101893	-	-	-8.64978	0.000104376	4.71105	1.32e-08	-3.94369	1.87e-06	-	-	-	-	-	-	-	-	-	-	10.4745	1.91e-13	-	-
Contig101-snapTAU.43	-	-	-	-	-	-	-	-	-	-	-	-	-	-	-	-	-	-	-	-	-	-	-	-	-	-	-	-2.14674	0.00333918	-	-	-	-	-	-	-	-	-	-	-	-	-	-	-	-	-	-	-	-
Contig101-snapTAU.44	-	-	-	-	-	-	-	-	-	-	-	-	-	-	-	-	-	-	-	-3.75685	0.00900674	-	-	-	-	-	-	-	-	-	-	-	-	-	-	-	-	-	-	-	-	-	-	-	-	-	-	-	-
Contig101-snapTAU.45	-	-	-	-	-	-	-	-	-	-	-	-	-	-	-	-1.79769e+308	0.00668267	-	-	-	-	-	-	-	-	7.62597	1.42e-05	-	-	7.83279	7.84e-06	-	-	-	-	-	-	5.48313	0.00568233	8.2544	5.64e-06	-	-	8.43815	3.49e-06	-	-	-	-
Contig101-snapTAU.53	F34D10.6	-	-	-	-	4.4362	0.00999279	-	-	-	-	-	-	-	-	-	-	-	-	-	-	-	-	-	-	-	-	-	-	-	-	-	-	-	-	-	-	-	-	-	-	-	-	-	-	-	-	-	-
Contig101-snapTAU.59	-	-	-	-6.91312	0.00246447	-5.80955	0.000586145	-6.05459	0.000269629	-	-	-	-	-7.45401	0.0016732	-	-	-4.55351	0.00104989	-	-	-	-	-	-	-	-	-	-	-	-	3.44501	0.000670653	-	-	-	-	-	-	-	-	-	-	-	-	8.38864	9.11e-05	-	-
Contig101-snapTAU.6	prmt-5	-	-	-	-	-	-	-4.75481	0.00230959	-4.39007	0.00460208	-	-	-4.09011	0.00867422	-	-	-	-	-	-	-	-	-	-	-	-	-	-	-	-	-	-	-	-	-	-	-	-	-	-	-	-	-	-	-	-	-	-
Contig101-snapTAU.9	-	-	-	-	-	-	-	-	-	-	-	-	-	-7.20321	0.00257379	-	-	-	-	-	-	-	-	-	-	-	-	-	-	-	-	-	-	-	-	-	-	-	-	-	-	-	-	-	-	-	-	-	-
Contig1019-snapTAU.1	-	-	-	-	-	-	-	-7.03916	0.00487554	-	-	-	-	-	-	-	-	-	-	-	-	-	-	-6.96009	0.00435263	-	-	-	-	-	-	-	-	-	-	-	-	-	-	-	-	-	-	-	-	-	-	-	-
Contig102-snapTAU.1	-	-	-	-	-	-	-	-	-	-	-	-	-	-	-	-	-	-	-	-	-	-	-	-	-	-	-	-	-	-	-	-	-	-	-	-	-	-	-	-	-	-	-	-	-	-	-	-	-
Contig102-snapTAU.10	-	-	-	-	-	-	-	-	-	-	-	-	-	-	-	-	-	-	-	-	-	-	-	-	-	-	-	2.88425	4.59e-05	-	-	-	-	2.86605	0.000150356	2.50075	0.000466876	5.21402	6.17e-06	3.6204	0.00867549	4.83303	0.000582181	3.74911	0.00574577	-	-	4.91778	0.000262596
Contig102-snapTAU.20	-	-	-	-4.70431	0.00820585	-	-	-	-	-	-	-	-	-	-	-	-	-	-	-4.44943	0.00920001	-	-	-	-	-	-	-	-	-	-	-	-	-	-	-	-	5.41274	4.27e-05	4.41946	0.00312676	5.84042	8.92e-05	4.2348	0.00532959	5.62783	0.000639274	5.83087	5.9e-05
Contig102-snapTAU.25	flp-18	-	-	6.07949	4.11e-05	5.76164	0.00013845	4.24097	0.00737234	-	-	-	-	-	-	-	-	-	-	5.15852	0.000185759	4.9101	0.000430021	-	-	-	-	-	-	-	-	-	-	-	-	-	-	-	-	-	-	-4.57227	0.000644781	-	-	-6.64754	3.11e-06	-4.17441	0.00172536
Contig102-snapTAU.26	-	8.35123	0	-	-	-	-	-	-	-	-	-	-	-	-	-	-	-	-	-	-	-12.023	2.85e-08	-10.114	0	-10.3797	0	-9.03681	0	-9.59488	1.02e-11	-6.15751	1.68e-12	-5.69134	0	-	-	-	-	-	-	-	-	-	-	-	-	-	-
Contig102-snapTAU.27	R09A8.5	-	-	4.56628	0.00673161	4.6236	0.00488286	-	-	-	-	-	-	-	-	-	-	-	-	-	-	-	-	-	-	-	-	-	-	-	-	-	-	-	-	-	-	-	-	-	-	-	-	-	-	-	-	-	-
Contig102-snapTAU.31	D1005.2	-	-	-	-	-	-	-	-	-	-	-	-	-	-	-	-	-	-	-	-	-	-	-	-	-	-	2.38071	0.000459816	-	-	-	-	2.14791	0.00169596	-	-	-	-	-	-	-	-	-	-	-	-	-	-
Contig102-snapTAU.47	-	-	-	-	-	-	-	-	-	4.80619	0.00145174	-	-	4.66649	0.00202329	-	-	-	-	-	-	-	-	4.35809	0.00221905	5.5639	3.26e-05	-	-	5.44774	4.57e-05	-	-	-	-	-	-	3.89468	0.0011991	5.07034	2.5e-05	-	-	4.93111	4.68e-05	-	-	-	-
Contig102-snapTAU.49	-	-	-	5.81139	0.00678108	5.49993	0.00677537	-	-	-	-	-	-	-	-	-	-	-	-	-	-	-	-	-	-	-	-	-	-	-	-	-	-	-	-	-	-	-	-	-	-	-	-	-	-	-	-	-	-
Contig102-snapTAU.5	H36L18.1	3.09883	0.00762768	-	-	-	-	-	-	-	-	-	-	-	-	-	-	-	-	-	-	-4.50379	0.00228033	-	-	-	-	-2.12906	0.00551824	-	-	-3.05337	0.00314866	-	-	-	-	-	-	-	-	-	-	-	-	-	-	-	-
Contig102-snapTAU.50	-	4.47583	5.35e-06	-	-	-	-	6.32175	1.68e-05	4.63368	0.00217248	-	-	4.63167	0.00227797	-	-	4.09638	0.000364907	-	-	-	-	-	-	-	-	-1.88013	0.00723032	-	-	-4.70608	1.18e-07	-	-	-	-	2.8164	0.00879261	-	-	-	-	-	-	-	-	-	-
Contig102-snapTAU.51	-	-	-	4.84114	0.00182757	4.96886	0.00130904	-	-	-	-	-	-	-	-	-	-	-	-	-	-	-	-	-	-	-	-	-	-	-	-	-	-	-	-	-	-	-	-	-	-	-	-	-	-	-	-	-	-
Contig102-snapTAU.52	-	-	-	4.30443	0.00924927	4.28707	0.00855789	-	-	-	-	-	-	-	-	-	-	-	-	-	-	-	-	-	-	-	-	-	-	-	-	-	-	-	-	-	-	-	-	-	-	-	-	-	-	-	-	-	-
Contig102-snapTAU.6	-	-4.55405	1.23e-05	-	-	-7.92385	1.78e-07	-6.16888	3.72e-05	-8.00767	1.53e-07	-8.92483	2.88e-06	-7.24638	1.29e-06	-	-	-8.6678	1.99e-06	-	-	-	-	-	-	-	-	-	-	-	-	3.91966	6.78e-05	-	-	-	-	-	-	-	-	-	-	-	-	-	-	-	-
Contig102-snapTAU.7	-	-4.52722	5.22e-06	-6.65009	6.24e-06	-6.80955	3.42e-06	-5.87402	8.18e-05	-6.34083	1.3e-05	-7.13246	8.84e-12	-6.96859	1.46e-06	-	-	-8.29047	5.14e-13	-	-	-	-	-	-	-	-	-	-	-	-	3.80912	4.75e-05	-3.72336	0.00311025	-	-	-	-	-	-	-	-	-	-	6.03029	3.57e-05	-	-
Contig102-snapTAU.70	C05E7.1	3.26161	0.00352257	-	-	-	-	-	-	-	-	-	-	-	-	-	-	-	-	-	-	-3.91955	0.00875323	-	-	-	-	-	-	-	-	-	-	-	-	-	-	-	-	-	-	-	-	-	-	-	-	-	-
Contig102-snapTAU.71	flp-26	-	-	5.04519	0.00223806	4.6412	0.00531359	-	-	-	-	-	-	-	-	-	-	-	-	-	-	-	-	-	-	-	-	-	-	-	-	-	-	-	-	-	-	-	-	-	-	-	-	-	-	-4.36086	0.0080085	-	-
Contig1021-snapTAU.1	-	-	-	-	-	-	-	-	-	-	-	-	-	-	-	-	-	-	-	-	-	-	-	-	-	-	-	-	-	-	-	-	-	-	-	-	-	-	-	-	-	-	-	-	-	-	-	-	-
Contig103-snapTAU.1	-	-	-	-	-	-	-	-4.59319	0.00337153	-	-	-	-	-	-	-	-	-	-	-	-	-	-	-	-	-	-	-	-	-	-	-	-	-	-	-	-	-	-	-	-	-	-	-	-	-	-	-	-
Contig103-snapTAU.10	-	4.67586	7.12e-07	-	-	-	-	-	-	-	-	-	-	-	-	-	-	-	-	-3.76072	0.00625733	-	-	-	-	-	-	-3.27823	4.81e-08	-	-	-3.67478	1.61e-05	-3.27231	2.06e-09	-	-	-	-	-	-	-	-	-	-	-	-	-	-
Contig103-snapTAU.100	-	-	-	-	-	-	-	-	-	-	-	-	-	-	-	-	-	-	-	-	-	-	-	-	-	-	-	-	-	-	-	-	-	-	-	-	-	-	-	-	-	-	-	-	-	-	-	-	-
Contig103-snapTAU.11	-	4.486	3.3e-06	-	-	-	-	-	-	-	-	-	-	-	-	-	-	-	-	-	-	-	-	-	-	-	-	-3.21716	1.29e-07	-	-	-3.64281	3.05e-05	-3.02122	1.27e-07	-	-	-	-	-	-	-	-	-	-	-	-	-	-
Contig103-snapTAU.116	-	-	-	-4.27489	0.00653286	-4.90631	0.0014986	-4.74126	0.00195351	-	-	-	-	-	-	-	-	-	-	-	-	-	-	-	-	-	-	-	-	-	-	-	-	-	-	-	-	-	-	-	-	-	-	-	-	-	-	-	-
Contig103-snapTAU.118	-	-	-	-	-	-	-	-	-	-	-	-	-	-	-	-	-	-	-	-	-	-	-	-	-	-	-	-	-	-	-	-	-	-	-	-	-	-	-	-	-	-	-	-	-	-	-	-	-
Contig103-snapTAU.120	noah-1	7.78329	0	-	-	-	-	-	-	6.73867	4.92e-06	7.60044	0	6.57901	1.11e-05	-	-	8.44838	0	-5.33129	7.03e-05	-5.31469	0.000200059	-3.67318	0.00500855	-	-	-	-	-	-	-6.60818	0	-	-	-	-	-	-	4.55297	4.76e-05	5.26883	9.94e-05	4.39377	0.000286185	-	-	6.20382	8.91e-06
Contig103-snapTAU.121	-	-	-	-	-	-	-	-5.89232	0.00227401	-6.7311	0.00568788	-	-	-	-	-	-	-	-	-	-	-	-	-5.47466	0.00375323	-	-	-	-	-	-	-	-	-	-	-	-	-	-	-	-	-	-	-	-	-	-	-	-
Contig103-snapTAU.123	-	-	-	-	-	-	-	-	-	-	-	-	-	-	-	-	-	-	-	-	-	-	-	-	-	-	-	-	-	-	-	-	-	-	-	-	-	3.60587	0.00347162	-	-	-	-	-	-	-	-	-	-
Contig103-snapTAU.129	-	-	-	-	-	-	-	-	-	-4.68928	0.00461572	-	-	-	-	-	-	-	-	-	-	-	-	-	-	-	-	-	-	-	-	-	-	-	-	-	-	-	-	-	-	-	-	-	-	4.58719	0.00563661	-	-
Contig103-snapTAU.135	-	-5.59126	6.21e-09	-6.63613	6.05e-06	-7.90601	3.56e-08	-6.02552	4.61e-05	-5.98984	4.32e-05	-6.13761	1.07e-09	-5.75252	9.91e-05	-	-	-6.00088	2.76e-08	-	-	-	-	-	-	-	-	-	-	-	-	4.70886	1.9e-07	-	-	-	-	-	-	-	-	-	-	-	-	5.85203	6.06e-05	-	-
Contig103-snapTAU.19	cah-6	-	-	-	-	-	-	4.16066	0.00854337	-	-	-	-	-	-	-	-	-	-	3.97232	0.00841313	-	-	4.55233	0.000968324	-	-	-	-	3.74029	0.0066378	-	-	-	-	-	-	-	-	-	-	-	-	-	-	-	-	-	-
Contig103-snapTAU.3	snt-4	-	-	4.66735	0.0017278	4.43678	0.00399346	-	-	-	-	-	-	-	-	-	-	-	-	3.87424	0.00450827	3.7131	0.00939382	-	-	-	-	-	-	-	-	-	-	-	-	-	-	-	-	-	-	-	-	-	-	-4.28846	0.00355737	-	-
Contig103-snapTAU.31	-	-	-	-	-	-	-	-	-	-	-	-	-	-	-	-	-	-	-	-	-	-	-	-	-	-	-	-	-	-	-	-	-	-	-	-	-	-	-	-	-	-	-	-	-	4.88417	0.00950624	-	-
Contig103-snapTAU.53	rga-2	-	-	-	-	-	-	-	-	-	-	-	-	-	-	-	-	-	-	-	-	-	-	-	-	-	-	-	-	-	-	-	-	-	-	-	-	-	-	4.06799	0.00443709	-	-	4.00299	0.00551891	-	-	-	-
Contig103-snapTAU.56	-	-9.72752	1.89e-08	-6.79149	3.94e-06	-7.78746	8.43e-08	-4.98187	0.00113484	-	-	-10.0108	5.62e-08	-	-	-	-	-8.75381	1.53e-11	-	-	-	-	-	-	6.96744	9.91e-05	-	-	6.81432	0.000176765	8.44538	1.43e-06	-	-	-	-	-	-	4.27394	0.00141088	-	-	4.09775	0.00258806	5.60765	0.000190928	-	-
Contig103-snapTAU.57	-	-	-	-	-	5.91496	0.00301102	-	-	-	-	-	-	-	-	-	-	-	-	-	-	4.86312	0.00307665	-	-	-	-	-	-	-	-	-	-	-	-	2.73577	0.000177496	-	-	-	-	-	-	-	-	-	-	-	-
Contig103-snapTAU.58	-	-	-	-	-	-	-	-	-	-	-	-	-	-	-	-	-	-	-	-	-	-	-	-	-	-	-	-	-	-	-	-	-	-	-	-	-	-	-	-	-	-6.63733	0.000703467	-	-	-	-	-5.29325	0.000398614
Contig103-snapTAU.6	-	-	-	-	-	-7.31566	0.00275957	-7.5607	0.00218792	-	-	-	-	-6.37516	0.000478605	-	-	-6.47465	0.00143229	-	-	-6.89176	0.00446307	-6.98281	0.00422195	-	-	-	-	-5.7856	0.00113737	-	-	-5.98639	0.00187037	-	-	-	-	-	-	-	-	-	-	5.09349	0.00147191	-	-
Contig103-snapTAU.64	-	-	-	-	-	-	-	-	-	-	-	-	-	-	-	-	-	-	-	-	-	-	-	-	-	-	-	-	-	-	-	-	-	-	-	-	-	-	-	-	-	-	-	-	-	7.15834	0.00150524	-	-
Contig103-snapTAU.65	T03F1.11	-	-	-	-	-	-	-	-	-	-	-	-	-	-	-	-	-	-	-	-	-	-	-	-	-	-	-	-	-	-	-	-	-	-	-	-	3.57525	0.00256762	-	-	-	-	-	-	-	-	-	-
Contig103-snapTAU.66	-	-	-	-5.8716	0.000404104	-5.1306	0.00190577	-5.86107	0.000248773	-4.85186	0.00218304	-	-	-5.1901	0.000983161	-	-	-	-	-5.75282	0.000210966	-4.94239	0.00127625	-5.51886	0.000325618	-4.52152	0.00254032	-	-	-4.83622	0.0011716	-	-	-	-	-	-	-	-	-	-	5.0173	0.00147455	-	-	7.13504	2.11e-06	-	-
Contig103-snapTAU.67	-	-	-	-	-	-	-	-	-	-	-	-	-	-	-	-	-	-	-	4.74902	0.0046218	4.43016	0.00923553	-	-	-	-	-	-	-	-	-	-	-	-	-	-	-	-	-	-	-	-	-	-	-	-	-	-
Contig103-snapTAU.68	Y106G6G.2	-	-	4.99196	0.00189859	4.44917	0.00693486	-	-	-	-	-	-	-	-	-	-	-	-	-	-	-	-	-	-	-	-	-	-	-	-	-	-	-	-	-	-	-	-	-	-	-4.10764	0.00509498	-	-	-4.89259	0.00164218	-3.76355	0.00897173
Contig103-snapTAU.72	-	-	-	-	-	-4.70782	0.0065485	-	-	-6.11357	0.000910186	-	-	-	-	-	-	-	-	-4.60318	0.00336386	-5.50057	0.000308272	-4.91354	0.00128638	-6.7642	8.01e-05	-	-	-	-	-	-	-3.74721	4.45e-05	-	-	-	-	-	-	-	-	-	-	5.48975	0.000420099	-	-
Contig103-snapTAU.73	-	-	-	-4.56799	0.00985609	-	-	-4.48706	0.00708202	-	-	-	-	-	-	-	-	-	-	-	-	-	-	-	-	-	-	-	-	-	-	3.88059	9.36e-05	-	-	-	-	-	-	-	-	-	-	-	-	6.36479	3.36e-05	-	-
Contig103-snapTAU.76	-	-	-	-6.51504	4.44e-05	-6.99643	1.03e-05	-8.82643	0.000220436	-7.08025	6.15e-06	-	-	-6.05593	7.54e-05	-	-	-	-	-	-	-	-	-	-	-	-	-	-	-	-	-	-	-	-	-	-	-	-	-	-	-	-	-	-	5.08239	0.00287671	-	-
Contig103-snapTAU.78	-	-	-	6.35571	2.08e-05	6.09818	5.16e-05	-	-	-	-	-	-	-	-	-	-	-	-	5.64948	5.74e-05	5.46138	9.82e-05	-	-	-	-	-	-	-	-	-	-	-	-	-	-	-3.38026	0.00439236	-4.70982	0.000118345	-5.49049	5.16e-05	-4.7652	9.65e-05	-5.67138	0.000118159	-5.14641	9.8e-05
Contig103-snapTAU.79	ncx-4	-	-	4.42169	0.00511137	4.12636	0.00979522	-	-	-	-	-	-	-	-	-	-	-	-	-	-	-	-	-	-	-	-	-	-	-	-	-	-	-	-	-	-	-	-	-	-	-	-	-	-	-	-	-	-
Contig103-snapTAU.85	-	-	-	-	-	-	-	-	-	-	-	-	-	-	-	-	-	-	-	-	-	-	-	-	-	-	-	-	-	-	-	-	-	-	-	-	-	-	-	-	-	-	-	-	-	-	-	-	-
Contig103-snapTAU.86	-	-	-	-	-	-	-	-5.7854	0.00056744	-5.20915	0.0014536	-	-	-7.18483	0.0026519	-	-	-6.28432	0.00223655	-	-	-	-	-	-	-	-	-	-	-	-	-	-	-	-	-	-	-	-	-	-	-	-	-	-	4.75907	0.00384602	-	-
Contig103-snapTAU.96	-	7.3035	0.000107159	-	-	-	-	-	-	5.09862	0.00926535	-	-	-	-	-	-	5.70152	0.00773541	-5.75593	0.000143669	-5.84596	8.95e-05	-	-	-	-	-3.04422	0.000114601	-	-	-	-	-	-	-	-	-	-	-	-	-	-	-	-	-	-	4.36138	0.00555697
Contig103-snapTAU.97	ZC434.3	-	-	-	-	-	-	-	-	-	-	-	-	-	-	-	-	-	-	-4.4058	0.00463258	-4.55473	0.00264547	-	-	-	-	-3.56856	6.53e-06	-	-	-5.68926	7.37e-07	-2.37634	0.0083131	-	-	-	-	-	-	-	-	-	-	-	-	-	-
Contig104-snapTAU.107	-	-	-	-	-	-	-	-	-	-	-	-	-	-	-	-	-	-	-	-	-	-	-	-	-	-	-	-	-	-	-	-	-	-	-	-	-	-	-	-	-	-	-	-	-	-4.3786	0.00862187	-	-
Contig104-snapTAU.108	hyl-1	-	-	-	-	-	-	-	-	-	-	-	-	-	-	-	-	-	-	-	-	-	-	-	-	-	-	-	-	-	-	-	-	-	-	-	-	-	-	-	-	-	-	-	-	-	-	-	-
Contig104-snapTAU.114	-	-	-	-	-	-	-	-	-	-	-	-	-	-	-	-	-	-	-	-	-	-	-	-	-	-	-	-	-	-	-	-	-	-	-	-	-	3.91008	0.0013973	3.77878	0.00394331	-	-	3.77063	0.00388596	-	-	-	-
Contig104-snapTAU.115	-	-	-	-	-	-	-	4.90696	0.00158692	4.39302	0.00495465	-	-	4.26189	0.00628125	-	-	-	-	5.36986	0.00050709	6.24437	1.58e-05	7.23151	2.76e-07	6.70569	2.13e-06	3.80222	0.00119233	6.59811	3e-06	-	-	-	-	-	-	-	-	-	-	-	-	-	-	-	-	-	-
Contig104-snapTAU.117	-	-	-	-	-	-	-	-	-	-	-	-	-	-	-	-	-	-	-	7.04376	0.000186036	8.19835	1.49e-06	-	-	-	-	-	-	-	-	-	-	-	-	-	-	-	-	-3.92124	0.00404828	-	-	-4.38187	0.00106453	-	-	-	-
Contig104-snapTAU.119	-	-5.97185	3.62e-10	-6.00628	5.21e-05	-6.94224	2.29e-06	-4.06565	0.00810802	-	-	-6.06876	1.07e-09	-	-	-1.54648	0.00217822	-6.21227	5.62e-09	-	-	-	-	-	-	3.72218	0.00745414	-	-	3.89945	0.00406582	4.43087	1.36e-06	-	-	-	-	-	-	3.99915	0.00160561	-	-	4.15334	0.000905705	4.5636	0.0030036	-	-
Contig104-snapTAU.124	-	-	-	-	-	-	-	-	-	-	-	-	-	-	-	-	-	-	-	-	-	-	-	-	-	-	-	-	-	-	-	-	-	-	-	-	-	-	-	-	-	4.12936	0.00265723	3.5285	0.00493413	-	-	3.86454	0.00493433
Contig104-snapTAU.126	-	-	-	-7.00239	6.32e-06	-6.06874	8.79e-05	-7.72882	6.74e-07	-8.15257	2.75e-06	-	-	-7.54328	1.02e-06	-	-	-5.05781	3.41e-05	-6.18024	4.39e-05	-5.17717	0.000523486	-6.68325	1.2e-05	-7.11887	2.74e-05	-	-	-6.48604	1.81e-05	-	-	-4.10187	3.77e-06	-	-	-	-	-	-	5.23969	0.000751574	-	-	8.4428	4.09e-09	-	-
Contig104-snapTAU.129	-	-	-	-	-	-	-	-	-	-	-	-	-	-	-	-	-	-	-	-	-	-	-	-	-	-	-	2.63413	7.38e-05	-	-	-	-	-	-	-	-	3.54037	0.00507498	-	-	5.02652	0.000232318	-	-	-	-	3.74274	0.0095499
Contig104-snapTAU.130	-	-	-	-	-	-	-	-	-	-	-	-	-	-	-	-	-	-	-	-	-	-	-	-	-	-	-	2.8323	3.58e-05	-	-	-	-	-	-	-	-	-	-	-	-	4.52353	0.00127677	-	-	-	-	-	-
Contig104-snapTAU.134	-	-6.55458	2.02e-12	-6.5016	8.79e-06	-7.21329	1.06e-06	-4.48634	0.00262964	-	-	-7.15983	8.67e-14	-	-	-1.65092	0.000378155	-6.71517	6.62e-11	-	-	-	-	-	-	4.11035	0.00193368	-	-	3.99168	0.00257533	4.90916	2.58e-08	-	-	-	-	-	-	4.2999	0.000390802	-	-	4.15815	0.000724665	4.95448	0.000871273	-	-
Contig104-snapTAU.18	-	-	-	-	-	-	-	-5.15535	0.000920156	-5.20059	0.000649888	-	-	-4.55478	0.00314886	-	-	-	-	-	-	-	-	-	-	-	-	-	-	-	-	-	-	-	-	-	-	-	-	-	-	-	-	-	-	-	-	-	-
Contig104-snapTAU.21	-	-	-	-	-	-	-	-4.96761	0.00171443	-	-	-3.81666	0.00239906	-	-	-	-	-5.1446	6.26e-05	-	-	-	-	-	-	-	-	-	-	-	-	-	-	-	-	-	-	-	-	-	-	-	-	-	-	-	-	-	-
Contig104-snapTAU.27	-	-	-	-	-	-	-	-	-	-	-	-	-	-	-	-	-	-	-	-	-	-	-	5.10466	0.00833083	-	-	-	-	5.36415	0.00598736	-	-	-	-	-	-	-	-	-	-	-	-	-	-	-	-	-	-
Contig104-snapTAU.30	-	-	-	-	-	-	-	-	-	-	-	-	-	-	-	-	-	-	-	-	-	-	-	-	-	-	-	-	-	-	-	-	-	-	-	-	-	-	-	-	-	-	-	-	-	4.88417	0.00950624	-	-
Contig104-snapTAU.31	-	-	-	-5.70431	0.000666396	-6.1857	0.000188198	-7.0157	0.000170567	-7.85449	0.000838353	-	-	-	-	-	-	-3.75973	0.00719053	-5.4184	0.000643291	-5.83036	0.000209863	-6.50637	0.000292271	-7.35703	0.00165252	-	-	-	-	-	-	-3.34003	0.00053404	-	-	-	-	-	-	5.08945	0.00119576	-	-	6.92279	5.46e-06	-	-
Contig104-snapTAU.34	-	-	-	9.22831	1.39e-10	8.29707	2.28e-08	-	-	-	-	-	-	-	-	-	-	-	-	9.10704	7.61e-11	8.24523	6.25e-09	-	-	-	-	-	-	-	-	-	-	-	-	-	-	-9.3261	0	-10.7919	6.76e-09	-	-	-10.7671	9.27e-09	-10.1289	1.02e-08	-	-
Contig104-snapTAU.37	-	-	-	-	-	-	-	-	-	-	-	-	-	-	-	-	-	-	-	5.66994	0.0052159	6.29806	0.000643688	-	-	-	-	-	-	-	-	-	-	-	-	-	-	-	-	-6.35478	0.00270166	-	-	-5.32998	0.00097713	-	-	-	-
Contig104-snapTAU.38	-	5.3883	1.32e-08	-5.05897	0.00685487	-	-	-	-	-	-	-	-	-	-	5.21176	0	-	-	-10.5412	3.52e-12	-5.63121	4.57e-05	-	-	-4.18059	0.000991937	-3.87105	1.38e-10	-4.21034	0.00113203	-	-	-3.94973	1.22e-11	4.88777	9.61e-05	8.10622	3.41e-10	6.50922	4.83e-06	6.73472	1.73e-05	6.45639	6.96e-06	10.3745	1.05e-11	6.75898	3.25e-05
Contig104-snapTAU.43	-	-6.85527	1.25e-10	-	-	-5.02213	0.00140658	-6.26717	2.46e-05	-7.22143	1.09e-06	-7.55363	9.53e-11	-7.78207	2.11e-07	-1.73732	0.00324298	-6.88156	4.4e-09	-	-	-	-	-	-	-	-	-	-	-	-	5.12345	1.36e-06	-	-	-	-	-	-	-	-	-	-	-	-	-	-	-	-
Contig104-snapTAU.44	try-2	3.57169	0.00244779	-	-	-	-	-	-	-	-	-	-	-	-	-	-	-	-	-	-	-	-	-	-	-	-	-	-	-	-	-3.69615	0.000456224	-	-	-	-	-	-	-	-	-	-	-	-	-	-	-	-
Contig104-snapTAU.48	nsy-4	-	-	-	-	-	-	-	-	-	-	3.13516	0.00925442	-	-	-	-	-	-	-	-	-	-	-	-	-	-	-	-	-	-	-	-	-	-	-	-	-	-	-	-	-	-	-	-	-	-	-	-
Contig104-snapTAU.49	Y67A10A.9	-	-	-	-	-	-	-	-	4.24885	0.00703658	4.19471	0.000380477	-	-	-	-	4.18165	0.000940359	-	-	-	-	-	-	-	-	-	-	-	-	-	-	-	-	-	-	-	-	-	-	-	-	-	-	-	-	-	-
Contig104-snapTAU.50	-	-	-	-	-	-	-	-	-	-	-	-	-	-	-	-	-	-	-	-6.59874	5.78e-05	-5.42574	0.000315669	-4.64231	0.00206335	-	-	-6.34647	1.41e-06	-	-	-5.56028	1.53e-06	-3.6459	4.76e-05	-	-	-	-	-	-	-	-	-	-	-	-	-	-
Contig104-snapTAU.51	-	-	-	-	-	-	-	-	-	-	-	-	-	-	-	-	-	-	-	-	-	-	-	-	-	-	-	-	-	-	-	-	-	-	-	-	-	-	-	-	-	-	-	-	-	-	-	-	-
Contig104-snapTAU.52	-	-	-	-	-	-	-	-	-	-6.1332	0.000870226	-	-	-7.10888	0.00300438	-	-	-	-	-	-	-	-	-	-	-6.08139	0.00058391	-	-	-7.03353	0.00266002	-	-	-	-	-	-	-	-	-	-	-	-	-	-	-	-	-	-
Contig104-snapTAU.53	-	-	-	-	-	-6.37908	0.000631353	-4.4542	0.00691842	-5.14098	0.00146919	-	-	-5.85362	0.000321992	-	-	-	-	-	-	-7.0107	4.64e-05	-4.93182	0.00107178	-5.63048	0.000149619	-	-	-6.31958	3.36e-05	-	-	-	-	-	-	-	-	-	-	-	-	-	-	-	-	-	-
Contig104-snapTAU.54	-	-4.70055	0.0020411	-	-	-	-	-	-	-	-	-	-	-	-	-	-	-	-	5.05936	0.00202523	5.5345	0.000411169	4.98298	0.00221095	-	-	4.0944	0.00422396	-	-	4.72859	0.00130701	4.10107	0.00695995	-	-	-	-	-	-	-	-	-	-	-	-	-	-
Contig104-snapTAU.56	-	-	-	-	-	-	-	-	-	-	-	-	-	-	-	-	-	-	-	-	-	-	-	-	-	-	-	-	-	-	-	-	-	-	-	-	-	-	-	-	-	-	-	-	-	-	-	-	-
Contig104-snapTAU.58	unc-129	-	-	-	-	-	-	4.52438	0.00385402	4.5608	0.00287506	-	-	4.42578	0.00381894	-	-	-	-	-	-	-	-	-	-	-	-	-	-	-	-	-	-	-	-	2.43374	0.000539297	5.42262	1.75e-06	5.41702	7.62e-06	-	-	5.28247	1.37e-05	-	-	3.88591	0.00751113
Contig104-snapTAU.64	-	-	-	-	-	-	-	-	-	-	-	-	-	-	-	-	-	-	-	-	-	-	-	-	-	-	-	-	-	-	-	3.31948	0.00511112	-	-	-	-	4.53375	0.00316961	-	-	-	-	-	-	5.38864	0.00319432	-	-
Contig104-snapTAU.65	-	-	-	-	-	-	-	-	-	-	-	-	-	-	-	-	-	-	-	-	-	-	-	-	-	-	-	-	-	-	-	-	-	-	-	1.79769e+308	0.00587807	-	-	-	-	-	-	-	-	-	-	-	-
Contig104-snapTAU.7	Y67A10A.7	-	-	7.38966	0.000211321	7.36953	8e-05	7.08496	9.8e-05	6.4338	0.000552855	-	-	5.97094	0.00164328	-	-	-	-	-	-	-	-	-	-	-	-	-	-	-	-	-	-	-	-	-	-	-	-	-	-	-	-	-	-	-5.29029	0.000995609	-	-
Contig104-snapTAU.74	-	-	-	-	-	-	-	-	-	-	-	-	-	-	-	-	-	-	-	-	-	-	-	-	-	-	-	-	-	-	-	-	-	-	-	-	-	-	-	-	-	-	-	-	-	-	-	-	-
Contig104-snapTAU.77	-	-	-	-	-	-6.72257	0.0070836	-	-	-	-	-	-	-	-	-	-	-4.2966	0.00359433	-	-	-6.95785	0.00396271	-	-	-	-	-	-	-	-	-	-	-4.46752	0.000121489	-	-	-	-	-	-	-	-	-	-	-	-	-	-
Contig104-snapTAU.79	-	-	-	5.62636	0.000684247	5.73498	0.000408022	-	-	-	-	-	-	-	-	-	-	-	-	5.50509	0.000322299	5.68315	0.000139084	-	-	-	-	-	-	-	-	-	-	-	-	-	-	-	-	-	-	-4.25299	0.00520946	-	-	-	-	-3.90891	0.00891792
Contig104-snapTAU.80	-	-	-	-	-	-	-	-	-	-	-	-	-	-	-	-	-	-	-	-	-	-	-	-	-	-	-	-	-	-	-	-	-	-	-	-	-	-	-	-	-	-	-	-	-	-	-	-5.14641	0.00993324
Contig104-snapTAU.81	Y62E10A.13	-	-	-	-	-	-	-	-	-	-	-	-	-	-	-	-	-	-	-3.76188	0.00623122	-4.02732	0.00433917	-	-	-	-	-	-	-	-	-	-	-	-	-	-	-	-	-	-	-	-	-	-	-	-	-	-
Contig104-snapTAU.82	-	-	-	-	-	-	-	-	-	-	-	-	-	-	-	2.27242	0.0081738	-	-	-	-	-	-	-	-	-	-	-	-	-	-	-	-	-	-	-	-	-	-	-	-	-	-	-	-	-	-	-	-
Contig104-snapTAU.83	-	3.61233	0.0067221	-	-	-	-	-	-	-	-	-	-	-	-	-	-	-	-	-4.4798	0.0086339	-	-	-	-	-	-	-	-	-	-	-	-	-2.98639	0.00681418	-	-	-	-	-	-	-	-	-	-	-	-	-	-
Contig104-snapTAU.84	idh-1	-	-	-	-	-	-	-	-	-	-	-	-	-	-	-	-	-	-	-	-	-	-	-	-	-	-	-	-	-	-	-	-	-	-	-	-	-	-	-	-	4.78863	0.00137714	-	-	-	-	4.60424	0.00170284
Contig104-snapTAU.85	-	-	-	-	-	-	-	-6.69967	0.00791327	-	-	-	-	-6.51414	0.00770234	-	-	-	-	-	-	-	-	-	-	-	-	-	-	-	-	-	-	-3.34395	0.00340503	-	-	-	-	-	-	-	-	-	-	-	-	-	-
Contig104-snapTAU.87	-	-	-	-8.41923	9.46e-08	-7.09327	1.82e-06	-	-	-	-	-	-	-	-	-	-	-	-	-7.88919	3.81e-07	-6.4938	3.91e-06	-	-	-	-	-	-	-	-	-	-	-	-	-	-	5.93316	2.59e-05	5.06176	0.00114812	9.31968	2.16e-10	5.5202	0.000268956	8.54802	4.74e-08	8.87769	8.99e-09
Contig10466-snapTAU.1	-	-	-	-	-	-	-	-	-	-	-	-	-	-	-	-	-	-	-	-	-	-	-	-	-	-	-	-	-	-	-	-	-	-	-	-	-	4.37621	0.000771273	4.07508	0.00378867	4.89321	0.00093055	4.16216	0.00288995	5.31588	0.000737532	4.96211	0.000483431
Contig105-snapTAU.12	-	-	-	-	-	-	-	-	-	-	-	-	-	-	-	-	-	-	-	-	-	-	-	-	-	-	-	-	-	-	-	-	-	-	-	-	-	-	-	-	-	-	-	-	-	-	-	-	-
Contig105-snapTAU.23	-	-	-	-	-	-4.25281	0.00592418	-	-	-	-	-	-	-	-	-	-	-	-	-	-	-	-	-	-	-	-	-	-	-	-	-	-	-	-	-	-	-	-	-	-	-	-	-	-	-	-	-	-
Contig105-snapTAU.24	deb-1	-	-	-	-	-	-	-	-	-	-	-	-	-	-	-	-	-	-	-	-	-	-	-	-	-	-	-	-	-	-	-	-	-	-	-	-	3.08872	0.00337235	3.08203	0.00767662	-	-	-	-	-	-	-	-
Contig105-snapTAU.25	-	-	-	-	-	-	-	-	-	-	-	-	-	-	-	-	-	-	-	-	-	-	-	-	-	-	-	-	-	-	-	-	-	-	-	-	-	3.01005	0.00760194	3.05896	0.00984225	-	-	-	-	-	-	-	-
Contig105-snapTAU.39	-	-	-	4.27867	0.00480591	4.26995	0.00590644	-	-	-	-	-	-	-	-	-	-	-	-	-	-	-	-	-	-	-	-	-	-	-	-	-	-	-	-	-	-	-	-	-	-	-	-	-	-	-	-	-	-
Contig105-snapTAU.4	-	-	-	-	-	-	-	-	-	-	-	-	-	-	-	-	-	-	-	-	-	-	-	-	-	-	-	-	-	-	-	-	-	-	-	-1.48368	0.00263295	-	-	-	-	-	-	-	-	-	-	-	-
Contig105-snapTAU.40	-	-	-	4.38397	0.00593595	4.3605	0.00605839	-	-	-	-	-	-	-	-	-	-	-	-	3.93339	0.00706213	3.97936	0.00588423	-	-	-	-	-	-	-	-	-	-	-	-	-	-	-	-	-	-	-	-	-	-	-4.04644	0.00991079	-	-
Contig105-snapTAU.41	-	-	-	5.72893	0.000226308	5.36953	0.000638981	-	-	-	-	-	-	-	-	-	-	-	-	4.60766	0.00184779	4.31769	0.00370507	-	-	-	-	-	-	-	-	-	-	-	-	-	-	-	-	-	-	-5.11852	0.000235703	-3.7175	0.0040198	-4.85195	0.00169408	-4.64891	0.000657461
Contig105-snapTAU.42	-	-	-	5.59566	0.000745286	4.7044	0.00636968	-	-	-	-	-	-	-	-	-	-	-	-	7.05936	0.000178326	6.23752	0.000758508	-	-	-	-	-	-	-	-	-	-	-	-	-	-	-3.9565	0.00224038	-	-	-5.63733	0.000137728	-4.25996	0.00150162	-	-	-5.29325	0.000225536
Contig105-snapTAU.43	C26H9A.2	-	-	7.22455	1.16e-06	6.93156	3.41e-06	-	-	-	-	-	-	-	-	-	-	-	-	7.51832	7.5e-08	7.29476	1.83e-07	-	-	-	-	-	-	-	-	-	-	-	-	-	-	-4.35272	0.000179274	-4.46618	0.000300317	-5.56578	4e-05	-4.17836	0.000788726	-7.12518	7.63e-07	-6.92214	1.35e-07
Contig105-snapTAU.57	-	-	-	-	-	-	-	-4.65987	0.00309217	-5.38318	0.000362363	-	-	-4.0593	0.00983547	-	-	-3.63523	0.00521148	-	-	-	-	-	-	-	-	-	-	-	-	-	-	-	-	-	-	-	-	-	-	-	-	-	-	-	-	-	-
Contig105-snapTAU.58	-	-	-	-	-	-	-	-5.25489	0.000860336	-5.24568	0.000732689	-	-	-4.48439	0.00424576	-	-	-3.90581	0.00345835	-	-	-	-	-	-	-	-	-	-	-	-	-	-	-	-	-	-	-	-	-	-	-	-	-	-	-	-	-	-
Contig105-snapTAU.64	-	-	-	-	-	-	-	-	-	4.48564	0.00847197	-	-	-	-	-	-	-	-	-	-	-	-	-	-	-	-	-	-	-	-	-	-	-	-	-	-	-	-	-	-	-	-	-	-	-	-	-	-
Contig105-snapTAU.65	-	-	-	-	-	-	-	-	-	5.10967	0.00195924	-	-	5.06636	0.00211496	-	-	-	-	-	-	-	-	-	-	-	-	-	-	-	-	-	-	-	-	-	-	-	-	-	-	-	-	-	-	-	-	-	-
Contig105-snapTAU.74	F13E9.11	-	-	5.29491	0.00106732	5.22257	0.00109683	5.5851	0.000264882	6.6499	5.17e-06	-	-	6.58573	6.17e-06	-	-	-	-	-	-	-	-	-	-	4.57026	0.000638312	-	-	4.52964	0.000658206	-	-	-	-	-	-	-	-	-	-	-	-	-	-	-	-	-	-
Contig105-snapTAU.77	snf-10	-	-	-	-	-	-	-	-	-	-	-	-	-	-	-	-	-	-	-	-	-	-	-	-	-	-	-	-	-	-	-	-	-	-	-	-	-	-	-	-	-	-	-	-	-	-	-	-
Contig105-snapTAU.79	-	-3.01037	0.00306139	-6.3425	1.58e-05	-7.05216	1.6e-06	-7.96705	1.82e-08	-7.31107	4.46e-07	-4.63168	2.18e-06	-7.65598	1.56e-07	-	-	-6.38624	1.18e-09	-	-	-4.06626	0.00656465	-4.82715	0.000695998	-4.18305	0.00274346	-	-	-4.50442	0.00102528	3.98053	1.75e-06	-3.33598	1.49e-05	-	-	-	-	-	-	-	-	-	-	7.41096	2.26e-07	-	-
Contig106-snapTAU.14	-	-	-	-	-	-	-	-	-	-	-	-	-	-	-	-	-	-	-	-	-	-	-	-	-	-	-	-	-	-	-	-	-	-	-	-	-	-	-	-	-	-	-	-	-	-	-	-	-
Contig106-snapTAU.15	-	-	-	-4.95016	0.00265823	-	-	-	-	-	-	-	-	-	-	-	-	-	-	-	-	-	-	-	-	-	-	-	-	-	-	-	-	-	-	2.77096	0.000305834	5.51987	2.45e-06	-	-	4.98614	0.000550409	3.71593	0.0092499	4.57338	0.00546907	5.54087	3.78e-05
Contig106-snapTAU.17	-	-	-	-	-	-4.70617	0.00334356	-	-	-	-	-	-	-	-	-	-	-	-	-	-	-4.46667	0.00246561	-	-	-	-	-	-	-	-	-	-	-	-	-	-	-	-	-	-	-	-	-	-	-	-	-	-
Contig106-snapTAU.22	-	-	-	-	-	-	-	-	-	-	-	-	-	-	-	-	-	-	-	-	-	-	-	-	-	-	-	-	-	-	-	-	-	-	-	-	-	-	-	-	-	-	-	-	-	-	-	-	-
Contig106-snapTAU.23	-	-	-	-	-	-	-	-	-	-	-	-	-	-	-	-	-	-	-	-4.84904	0.00336386	-	-	-	-	-	-	-	-	-	-	-	-	-	-	5.83263	9.1e-10	7.19933	2.42e-09	6.61089	3.24e-07	5.28649	0.000644215	6.69423	2.39e-07	-	-	6.09835	2e-05
Contig106-snapTAU.24	-	-	-	-	-	-	-	-	-	-	-	-	-	-	-	-	-	-	-	-4.512	0.00190174	-	-	-	-	-	-	-	-	-	-	-	-	-	-	2.18382	0.00110102	5.21923	2.84e-06	-	-	5.22108	0.000108851	-	-	4.43518	0.00431175	5.00672	0.000147608
Contig106-snapTAU.25	-	-	-	-	-	-	-	-	-	-	-	-	-	-	-	-	-	-	-	-	-	-	-	-	-	-	-	-	-	-	-	-	-	-	-	4.47274	4.44e-07	7.35701	3.4e-10	6.10785	1.94e-06	4.72625	0.00270834	5.97458	4.22e-06	4.70583	0.00610796	-	-
Contig106-snapTAU.26	-	-	-	-5.65621	0.000760546	-	-	-	-	-	-	-	-	-	-	-	-	-	-	-	-	-	-	-	-	-	-	-	-	-	-	-	-	-	-	3.26629	0.00607183	6.60256	9.12e-08	6.00442	7.05e-06	4.86118	0.00238942	5.96272	9.27e-06	4.85022	0.00510323	5.24591	0.000505755
Contig106-snapTAU.27	-	-	-	-	-	-	-	-4.6565	0.00267473	-4.89263	0.00116519	-	-	-4.8683	0.00119333	-	-	-	-	-	-	-	-	-	-	-3.79332	0.00697556	-	-	-3.74546	0.00705266	-	-	-	-	-	-	-	-	-	-	-	-	-	-	-	-	3.81767	0.00610123
Contig106-snapTAU.29	-	-	-	-	-	-	-	-	-	-	-	-	-	-	-	-	-	-	-	-	-	-	-	-	-	-	-	-	-	-	-	-	-	-	-	-	-	4.37621	0.00486842	-	-	-	-	-	-	-	-	-	-
Contig106-snapTAU.32	-	-	-	-	-	-	-	-	-	-	-	-	-	-	-	-	-	-	-	-	-	-5.94705	8.75e-05	-7.03809	5.94e-05	-6.88875	5.4e-05	-	-	-7.84088	0.000559965	-	-	-	-	-	-	-	-	-	-	-	-	-	-	-	-	-	-
Contig106-snapTAU.33	-	-	-	-8.5184	6.4e-05	-	-	-	-	-	-	-	-	-	-	-	-	-	-	-9.58571	2.33e-06	-4.09078	0.00501793	-	-	-	-	-	-	-	-	-	-	-	-	5.47274	0.00312848	8.23801	2.57e-06	7.89826	1.8e-05	9.35852	2.04e-06	7.95931	1.66e-05	8.52399	6.39e-05	9.72703	2.37e-06
Contig106-snapTAU.37	-	-	-	-5.446	0.00299693	-	-	-	-	-	-	-	-	-	-	-	-	-	-	-5.434	0.00200077	-	-	-	-	-	-	-	-	-	-	-	-	-	-	3.9234	0.00475274	5.57059	0.000108183	4.72571	0.00299686	5.72625	0.000573397	4.84213	0.00222056	5.43518	0.00287688	5.70534	0.00093287
Contig106-snapTAU.41	-	-	-	-	-	-	-	-	-	-	-	-	-	-	-	-	-	-	-	-	-	-	-	-	-	-	-	-	-	-	-	-	-	-	-	-	-	5.45713	0.00598751	-	-	-	-	-	-	-	-	-	-
Contig106-snapTAU.48	-	-	-	-	-	-	-	-	-	-	-	-	-	-	-	-	-	-	-	-4.7652	0.0097019	-	-	-	-	-	-	-	-	-	-	-	-	-	-	4.02528	0.00327315	5.05081	0.00066792	-	-	-	-	-	-	-	-	4.8704	0.00765582
Contig106-snapTAU.51	-	-	-	-	-	-	-	-	-	-	-	-	-	-	-	-	-	-	-	-	-	-	-	-	-	-	-	-	-	-	-	-	-	-	-	1.79769e+308	0.00737012	-	-	-	-	-	-	-	-	-	-	-	-
Contig106-snapTAU.52	-	-	-	-5.81796	0.000366252	-	-	-	-	-	-	-	-	-	-	-	-	-	-	-6.4398	9.73e-06	-	-	-	-	-	-	-	-	-	-	-	-	-	-	4.41134	7.23e-07	6.16763	4.54e-07	4.57633	0.00136525	6.58833	2.38e-06	4.67774	0.000973058	6.10896	9.08e-05	6.83087	4.31e-07
Contig106-snapTAU.53	-	-	-	-	-	-	-	5.31723	0.000432876	4.61541	0.00244531	-	-	4.43218	0.00372639	-	-	-	-	-	-	-	-	4.69356	0.000461398	3.97987	0.00286563	-	-	3.82018	0.00420997	-	-	-	-	4.5637	0	6.38609	6.59e-09	5.64225	2.51e-06	-	-	5.45949	6.22e-06	-	-	-	-
Contig106-snapTAU.54	-	-	-	-	-	-	-	-	-	-	-	-	-	-	-	-	-	-	-	-	-	-	-	-	-	-	-	-	-	-	-	-	-	-	-	-	-	4.82552	0.00136078	-	-	-	-	4.5202	0.00523685	-	-	-	-
Contig106-snapTAU.55	-	-	-	-	-	-	-	4.8339	0.00410283	-	-	-	-	-	-	-	-	-	-	-	-	-	-	4.93606	0.00249301	-	-	-	-	-	-	-	-	-	-	-	-	6.59464	0.000424807	-	-	-	-	-	-	-	-	-	-
Contig106-snapTAU.59	F37C4.4	-	-	-	-	-	-	-	-	-	-	4.11329	0.00403961	-	-	-	-	3.97071	0.00934212	-	-	-	-	-	-	-	-	-	-	-	-	-	-	-	-	-	-	-	-	-	-	-	-	-	-	-	-	-	-
Contig106-snapTAU.66	-	-	-	-	-	-	-	-	-	-	-	-	-	-	-	-	-	-	-	-	-	-	-	-	-	-	-	-	-	-	-	-	-	-	-	-	-	-	-	-4.04153	0.00476133	-	-	-4.23913	0.00299773	-	-	-5.98291	0.00154202
Contig106-snapTAU.67	-	-	-	-4.71609	0.00428811	-	-	-	-	-	-	-	-	-	-	-	-	-	-	-5.99024	1.75e-05	-4.98716	0.000452691	-4.10092	0.00321973	-5.02197	0.000199965	-	-	-4.75171	0.000386152	-	-	-	-	-	-	-	-	-	-	5.20763	0.000185473	-	-	5.14907	0.000792293	5.61126	2.17e-05
Contig106-snapTAU.69	-	-	-	-	-	-	-	-	-	-	-	-	-	-	-	-	-	-	-	-	-	-	-	-	-	-	-	-	-	-	-	-	-	-	-	-	-	-	-	-4.35883	0.000835811	-	-	-4.07101	0.00202193	-	-	-	-
Contig106-snapTAU.70	-	-	-	-	-	-	-	-	-	-	-	-	-	-	-	-	-	-	-	-	-	-	-	-	-	-	-	-	-	-	-	-	-	-	-	-	-	-	-	-4.06853	0.00348997	-	-	-3.89173	0.0055486	-	-	-	-
Contig106-snapTAU.73	-	-	-	-5.8716	0.000404104	-	-	-	-	-	-	-	-	-	-	-	-	-	-	-7.17096	6.71e-07	-4.0386	0.00706213	-	-	-	-	-	-	-	-	-	-	-	-	-	-	6.7738	3.29e-08	6.07419	4.95e-06	7.2476	2.06e-07	6.0227	7.06e-06	6.30757	6.66e-05	7.27074	1.02e-07
Contig106-snapTAU.75	-	3.72781	0.00788916	-	-	-	-	-	-	-	-	-	-	-	-	-	-	4.46051	0.00210226	-	-	-	-	-	-	-	-	-	-	-	-	-3.72674	0.00539762	-	-	-	-	-	-	-	-	-	-	-	-	-	-	-	-
Contig106-snapTAU.76	-	-	-	-6.00958	0.000188816	-	-	-	-	-	-	-	-	-	-	-	-	-	-	-6.52965	6.7e-06	-	-	-	-	-	-	-	-	-	-	-	-	-	-	3.54313	0.000244849	6.22267	3.24e-07	5.1437	0.000160525	7.42015	5.27e-08	5.2792	9.71e-05	6.15139	7.71e-05	7.56181	1.44e-08
Contig106-snapTAU.82	-	-	-	-	-	-	-	5.76053	0.00238895	-	-	-	-	-	-	-	-	-	-	-	-	-	-	-	-	-	-	-	-	-	-	-	-	-	-	-	-	5.52126	0.000130094	-	-	-	-	-	-	-	-	-	-
Contig106-snapTAU.83	-	-	-	-	-	-	-	-	-	-	-	-	-	-	-	-	-	-	-	-	-	-	-	-	-	-	-	-	-	-	-	-	-	-	-	2.23422	0.00461507	4.6854	9.75e-05	3.7558	0.00634778	-	-	-	-	-	-	-	-
Contig106-snapTAU.84	-	-	-	-	-	-	-	-	-	-	-	-	-	-	-	-	-	-	-	-	-	-	-	5.77208	0.00207827	5.65839	0.00308512	-	-	5.36415	0.00598736	-	-	-	-	-	-	6.43066	0.000649503	6.28682	0.00151014	-	-	5.96951	0.00319682	-	-	-	-
Contig1067-snapTAU.1	-	-	-	-	-	-	-	-	-	-	-	-	-	-	-	-	-	-	-	-	-	-	-	-	-	-	-	-	-	-	-	-	-	-	-	-	-	-5.68178	0.00978998	-	-	-	-	-	-	-	-	-	-
Contig108-snapTAU.22	-	-	-	-	-	-	-	-	-	-	-	-	-	-	-	-	-	-	-	-	-	-	-	-	-	-	-	-	-	-	-	-	-	-	-	2.90824	2.36e-06	4.42875	0.000167213	-	-	-	-	-	-	-	-	-	-
Contig108-snapTAU.23	-	-	-	-4.81796	0.00510765	-	-	-	-	-	-	-	-	-	-	-	-	-	-	-5.15787	0.000851299	-	-	-	-	-	-	-	-	-	-	-	-	-	-	5.17466	1.11e-11	6.58026	1.91e-08	4.63291	0.000827014	4.43788	0.00513978	4.62712	0.00086034	5.05484	0.00211437	5.06694	0.000488516
Contig108-snapTAU.29	-	-6.86137	2.79e-07	-	-	-	-	-	-	-	-	-8.14469	3.47e-05	-	-	-	-	-	-	-	-	-	-	-	-	-	-	-	-	-	-	6.7616	2.21e-07	-	-	-	-	-	-	-	-	-	-	-	-	-	-	-	-
Contig108-snapTAU.31	-	-	-	-	-	-	-	-	-	-	-	-	-	-	-	-	-	-	-	-	-	-	-	-	-	-	-	-	-	-	-	-	-	-	-	-	-	-	-	-	-	-	-	-	-	-	-	-	-
Contig108-snapTAU.33	-	-4.59061	2.67e-05	-5.56147	0.000573945	-5.3059	0.000902867	-7.2879	4.2e-06	-6.12669	6.49e-05	-3.52029	0.00515465	-5.2279	0.000611225	-	-	-5.46489	1.28e-05	-	-	-	-	-	-	-	-	-	-	-	-	4.43313	9.75e-06	-	-	-	-	-	-	-	-	-	-	-	-	5.5023	0.000473093	-	-
Contig108-snapTAU.39	-	-	-	-	-	-	-	-	-	-	-	-	-	-	-	-	-	-	-	-	-	-	-	-	-	-	-	-	-	-	-	-	-	-	-	-	-	-	-	-	-	-	-	-	-	-	-	-	-
Contig108-snapTAU.56	-	-	-	-	-	-	-	-	-	-	-	-	-	-	-	-	-	-	-	-	-	-	-	-	-	-	-	-	-	-6.27745	0.00977964	-	-	-	-	-	-	-	-	-	-	-	-	-	-	-	-	-	-
Contig108-snapTAU.62	-	-	-	-	-	-	-	-	-	-	-	-	-	-	-	-	-	-	-	-	-	-5.06169	0.00857113	-	-	-	-	-	-	-	-	-	-	-	-	-	-	4.55842	0.0029442	5.83936	7.48e-05	-	-	5.71458	0.000129762	-	-	-	-
Contig108-snapTAU.65	-	-	-	-	-	-	-	-	-	-	-	-	-	-	-	-	-	-	-	-	-	-	-	-	-	-	-	-	-	-	-	-	-	-	-	-	-	-	-	-	-	-	-	-	-	-	-	-	-
Contig108-snapTAU.66	-	-	-	-	-	-	-	5.14386	0.0078394	-	-	-	-	-	-	-	-	-	-	-	-	-	-	-	-	-	-	-	-	-	-	-	-	-	-	-	-	-	-	-	-	-	-	-	-	-	-	-	-
Contig108-snapTAU.67	-	-	-	-	-	-	-	-	-	-4.44731	0.00543925	-	-	-5.00795	0.00147485	-	-	-	-	-	-	-	-	-	-	-	-	-	-	-	-	-	-	-	-	-	-	-3.56043	0.00616577	-4.5567	0.000461063	-	-	-5.11687	7.32e-05	-	-	-	-
Contig108-snapTAU.68	-	-	-	-	-	-	-	-	-	-	-	-	-	-	-	-	-	-	-	-	-	-	-	-	-	-	-	-	-	-	-	-	-	-	-	-	-	-	-	-	-	-	-	-	-	-	-	-	-
Contig108-snapTAU.69	-	-	-	-	-	-	-	-	-	-	-	-	-	-	-	-	-	-	-	-	-	-	-	-	-	-	-	-	-	-	-	-	-	-	-	-	-	4.48313	0.00363359	-	-	-	-	-	-	-	-	-	-
Contig108-snapTAU.75	-	-	-	-	-	-4.92739	0.00540644	-6.75739	0.00734814	-5.59617	0.00287297	-	-	-	-	-	-	-	-	-	-	-	-	-	-	-	-	-	-	-	-	3.36072	0.00184188	-	-	-	-	-	-	-	-	-	-	-	-	-	-	-	-
Contig108-snapTAU.77	-	-	-	-	-	4.94685	0.00145429	-	-	-	-	3.26978	0.00932596	-	-	-	-	3.45598	0.00812798	-	-	3.75299	0.00968576	-	-	-	-	2.15618	0.00446904	-	-	-	-	2.32649	0.00221577	-	-	-	-	-	-	-	-	-	-	-4.19701	0.00800268	-	-
Contig108-snapTAU.78	F47B10.2	-	-	-	-	-	-	-	-	-4.13465	0.00937284	-	-	-	-	-	-	-	-	-	-	-	-	-	-	-	-	-	-	-	-	-	-	-	-	-	-	-	-	-	-	-	-	-	-	-	-	-	-
Contig108-snapTAU.8	-	-	-	-	-	-	-	-5.81288	0.0026479	-4.65167	0.00572669	-	-	-6.62735	0.00645225	1.96114	0.0035238	-	-	-	-	-	-	-	-	-	-	-	-	-	-	3.66719	0.000313547	-	-	-	-	-	-	-	-	-	-	-	-	8.15139	0.000165556	-	-
Contig108-snapTAU.80	-	-	-	-	-	-	-	-	-	-5.70511	0.000249408	-	-	-4.68079	0.00278576	-	-	-	-	-	-	-	-	-	-	-4.69145	0.00241804	-	-	-	-	-	-	-	-	-	-	-	-	-	-	4.08063	0.00756142	-	-	4.80368	0.00233655	4.32391	0.00261902
Contig108-snapTAU.83	-	-	-	-	-	-	-	-	-	-	-	-	-	-	-	-	-	-	-	-	-	-	-	-	-	-	-	-	-	-	-	-	-	-	-	-	-	-	-	-	-	-	-	-	-	-	-	-	-
Contig108-snapTAU.9	-	-	-	-	-	-	-	-	-	-6.44731	0.00872327	-4.19455	0.00451942	-	-	-	-	-	-	-	-	-	-	-	-	-	-	-	-	-	-	3.4762	0.00168469	-	-	-	-	-	-	-	-	-	-	-	-	-	-	-	-
Contig10852-snapTAU.1	-	-	-	-	-	-	-	-	-	-	-	-	-	-	-	-	-	-	-	-4.97166	0.00618859	-	-	-	-	-	-	-2.71938	0.00706458	-	-	-3.93319	0.00271696	-	-	-	-	-	-	4.62786	0.00387837	-	-	4.46362	0.00600009	-	-	-	-
Contig109-snapTAU.10	-	-	-	-	-	-	-	-	-	-	-	-	-	-	-	-	-	-	-	-	-	-	-	-	-	-	-	-	-	-	-	-	-	-2.9604	0.0058717	-	-	-	-	-	-	-	-	-	-	-	-	-	-
Contig109-snapTAU.13	-	-	-	4.77897	0.00500814	-	-	-	-	-	-	-	-	-	-	-	-	-	-	-	-	-	-	-	-	-	-	-	-	-	-	-	-	-	-	-	-	-	-	-	-	-	-	-	-	-	-	-	-
Contig109-snapTAU.20	-	-	-	-	-	-	-	-	-	-	-	-	-	-	-	1.89788	0.00771266	-	-	-	-	-	-	-	-	-	-	-	-	-	-	-	-	-3.81928	0.000370676	-	-	-	-	-	-	-	-	-	-	-	-	-	-
Contig109-snapTAU.27	-	-	-	-	-	-	-	-4.41839	0.0057414	-	-	-	-	-	-	-	-	-	-	-	-	-	-	-	-	-	-	-	-	-	-	-	-	-	-	-	-	-	-	-	-	-	-	-	-	-	-	-	-
Contig109-snapTAU.29	-	-	-	-	-	-	-	-4.46539	0.00398332	-	-	-	-	-	-	-	-	-	-	-	-	-	-	-	-	-	-	-	-	-	-	-	-	-	-	-	-	-	-	-	-	-	-	-	-	-	-	-	-
Contig109-snapTAU.35	nhr-67	-	-	-	-	-	-	-	-	-	-	-	-	-	-	-	-	-	-	-	-	-	-	-	-	-	-	-	-	-	-	-	-	-	-	-	-	-	-	-	-	-	-	-	-	-4.96836	0.00404093	-	-
Contig109-snapTAU.36	-	-3.25824	0.00134256	-	-	-	-	-	-	-	-	-3.03368	0.00424551	-	-	-	-	-3.08254	0.00535669	-	-	-	-	-	-	-	-	-	-	-	-	-	-	-	-	-	-	-	-	-	-	-	-	-	-	-	-	-	-
Contig109-snapTAU.37	-	-3.38564	0.00115914	-	-	-4.31928	0.00633558	-	-	-	-	-3.06787	0.00669957	-	-	-	-	-3.2438	0.00599758	-	-	-	-	-	-	-	-	-	-	-	-	-	-	-	-	-	-	-	-	-	-	-	-	-	-	-	-	-	-
Contig109-snapTAU.48	bed-3	-	-	-	-	-	-	-	-	-	-	-	-	-	-	-	-	-	-	-	-	-	-	-	-	-	-	-2.61803	6.53e-05	-	-	-	-	-2.0175	0.00170424	-	-	-	-	-	-	-	-	-	-	-	-	-	-
Contig109-snapTAU.55	-	5.58063	9.99e-09	-	-	-	-	-	-	-	-	-	-	-	-	2.35466	0.00151781	-	-	-5.91276	1.99e-05	-5.54231	6.66e-05	-	-	-	-	-3.94679	3.74e-10	-	-	-3.22047	0.000453016	-3.34896	7.99e-08	-	-	-	-	-	-	-	-	-	-	-	-	-	-
Contig109-snapTAU.64	-	-	-	-	-	-	-	4.64839	0.00410953	-	-	-	-	-	-	-	-	-	-	-	-	-	-	5.48751	0.00028601	4.55885	0.00400111	-	-	-	-	-	-	-	-	-	-	6.73105	6.74e-07	5.77225	9.74e-05	-	-	5.2792	0.000605438	-	-	-	-
Contig109-snapTAU.67	glf-1	7.79556	1.53e-12	-	-	-	-	5.51495	0.000562698	7.61153	2.5e-07	7.31644	9.72e-11	7.67674	1.92e-07	-	-	7.95722	6.51e-12	-5.58502	7.03e-05	-4.92298	0.000513568	-	-	-	-	-	-	-	-	-6.37945	5.64e-12	-	-	-	-	3.61272	0.0055074	5.66728	2.31e-06	5.22628	0.000135734	5.73297	1.82e-06	-	-	5.95411	4.21e-06
Contig109-snapTAU.71	C45G7.4	-	-	-	-	-	-	-	-	-	-	-	-	-	-	-	-	-	-	-	-	-	-	-	-	-	-	-	-	-	-	-	-	-	-	-	-	-	-	-	-	-	-	3.75522	0.00756367	-	-	-	-
Contig109-snapTAU.8	F01G10.6	3.79996	0.00628576	-	-	-	-	-	-	-	-	-	-	-	-	-	-	-	-	-	-	-	-	-	-	-	-	-	-	-	-	-3.79889	0.00423623	-	-	-	-	-	-	-	-	-	-	-	-	-	-	-	-
Contig109-snapTAU.9	-	-	-	-	-	-	-	-	-	-	-	-	-	-	-	-	-	-	-	-	-	-	-	-	-	-	-	-	-	-	-	-	-	-	-	-	-	-	-	-	-	-	-	-	-	-	-	-	-
Contig109-snapTAU.91	-	-	-	-	-	5.51763	0.00655008	6.04432	0.00130845	6.00699	0.0014536	-	-	5.72993	0.00274655	-	-	-	-	-	-	4.46579	0.00844732	5.14648	0.00144749	5.09727	0.00144463	-	-	4.84376	0.00282592	-	-	-	-	-	-	-	-	-	-	-	-	-	-	-	-	-	-
Contig109-snapTAU.92	zag-1	-	-	4.94026	0.00211532	4.82218	0.00258084	5.10845	0.000946401	4.95444	0.0011116	-	-	4.82354	0.00149055	-	-	-	-	-	-	-	-	-	-	-	-	-	-	-	-	-	-	-	-	-	-	-	-	-	-	-	-	-	-	-4.39343	0.00587705	-	-
Contig1097-snapTAU.1	eng-1	-	-	-	-	-	-	-5.86257	0.0001807	-5.50871	0.000352554	-	-	-4.48439	0.00413997	-	-	-	-	-	-	-	-	-4.21984	0.00901409	-	-	-	-	-	-	-	-	-	-	-	-	-	-	-	-	-	-	-	-	-	-	-	-
Contig11-snapTAU.101	Y70G10A.3	-	-	-	-	-	-	-	-	-	-	-	-	-	-	-	-	-	-	-	-	-	-	-	-	-	-	-	-	-	-	-	-	-	-	-	-	4.74365	4.58e-05	3.65295	0.00649465	-	-	3.62712	0.00673622	-	-	-	-
Contig11-snapTAU.102	-	-	-	-	-	-6.60369	4.44e-05	-5.62634	0.000366088	-6.68751	2.46e-05	-	-	-6.24815	6.72e-05	-	-	-4.02572	0.00262943	-	-	-6.55473	1.47e-05	-5.42338	0.000282886	-6.49643	1.9e-05	-	-	-6.03353	5.37e-05	-	-	-3.91239	1.06e-05	-	-	-	-	-	-	-	-	-	-	-	-	-	-
Contig11-snapTAU.103	-	-	-	-	-	-	-	-	-	-	-	-	-	-	-	-	-	-	-	-	-	-	-	-4.92766	0.000968324	-	-	-5.49431	8.96e-09	-	-	-4.97116	1.73e-06	-4.66822	2.58e-07	-	-	-	-	-	-	-	-	-	-	-	-	-	-
Contig11-snapTAU.104	-	-	-	-6.85838	5.41e-05	-5.16985	0.00143355	-4.41488	0.00613124	-	-	-	-	-	-	-	-	-	-	-8.42525	4.15e-08	-6.66728	1.42e-06	-5.75832	2.85e-05	-4.82471	0.000375911	-	-	-4.30478	0.00133152	-	-	-2.70302	0.000106086	-	-	-	-	-	-	7.95349	1.12e-07	-	-	8.37378	9.93e-08	5.88976	0.000552409
Contig11-snapTAU.108	F02C12.1	-	-	-	-	-	-	-	-	-	-	-	-	-	-	-	-	-	-	-	-	-	-	-	-	-	-	-	-	-	-	-	-	-	-	1.52004	0.00821339	3.59536	0.000732458	-	-	-	-	-	-	-	-	-	-
Contig11-snapTAU.109	W03A5.1	-	-	-	-	-	-	-	-	-6.53846	0.00761719	-	-	-5.51414	0.00330465	-	-	-4.61363	0.00509471	-	-	-	-	-	-	-	-	-	-	-	-	-	-	-	-	-	-	-	-	-	-	-	-	-	-	-	-	-	-
Contig11-snapTAU.113	tax-4	-	-	-	-	-	-	-	-	-	-	-	-	-	-	-	-	-	-	6.35562	6.4e-06	6.42836	3.69e-06	4.72869	0.00177365	-	-	-	-	-	-	-	-	-	-	-	-	-	-	-	-	-4.51856	0.00136435	-	-	-6.37751	1.45e-05	-4.10408	0.00313594
Contig11-snapTAU.116	-	-	-	-	-	-	-	-	-	-	-	-	-	-	-	-	-	-	-	-	-	-	-	6.17707	0.000784666	-	-	-	-	-	-	-	-	-	-	-	-	4.83564	0.000273478	-	-	-	-	-	-	-	-	-	-
Contig11-snapTAU.117	-	-	-	-	-	-	-	-	-	-	-	-	-	-	-	-	-	-	-	-	-	-	-	-	-	-	-	-	-	-	-	-	-	-	-	-	-	3.5055	0.00544188	-	-	-	-	-	-	-	-	-	-
Contig11-snapTAU.118	-	-	-	-	-	-	-	-	-	-	-	-	-	-	-	-	-	-	-	-	-	-	-	-	-	-	-	-	-	-	-	-	-	-	-	-	-	-	-	-	-	-	-	-	-	-	-	-	-
Contig11-snapTAU.128	bbs-5	-	-	-	-	-	-	-	-	-	-	-	-	-	-	-	-	-	-	-	-	5.1306	0.00966375	-	-	-	-	-	-	-	-	-	-	-	-	-	-	-	-	-	-	-	-	-	-	-	-	-	-
Contig11-snapTAU.129	-	-	-	-	-	5.33	0.00912304	-	-	-	-	-	-	-	-	-	-	-	-	-	-	5.27816	0.00712115	-	-	-	-	-	-	-	-	-	-	-	-	-	-	-	-	-	-	-	-	-	-	-	-	-	-
Contig11-snapTAU.131	-	-	-	7.42064	6.99e-07	6.4362	3.52e-05	5.93741	0.000155225	6.19865	5.37e-05	-	-	6.17025	5.52e-05	-	-	-	-	5.18389	0.000294631	4.26888	0.00439437	3.92409	0.00850463	4.17346	0.00341628	-	-	4.1686	0.00306278	-	-	-	-	-	-	-	-	-	-	-5.46231	6.16e-05	-	-	-6.5843	6.17e-06	-5.11823	0.000118335
Contig11-snapTAU.135	-	-	-	-	-	-	-	-	-	-	-	-	-	-	-	-	-	-	-	-	-	-	-	-4.52713	0.00851317	-	-	-	-	-	-	-	-	-3.53071	0.00645928	-	-	-	-	-	-	-	-	-	-	-	-	-	-
Contig11-snapTAU.136	-	-	-	-7.28927	0.00116052	-6.77066	0.00021988	-4.69377	0.00375367	-	-	-	-	-4.37073	0.00640348	-	-	-	-	-7.18024	0.00108965	-6.5922	0.000174321	-4.36132	0.00471003	-	-	-	-	-4.02661	0.00791298	-	-	-	-	-	-	-	-	-	-	6.87145	0.00143009	-	-	7.72469	0.000462811	6.66095	0.00364149
Contig11-snapTAU.139	-	-	-	6.47436	0.0018633	6.1935	0.00164495	6.43074	0.000534725	-	-	-	-	5.36736	0.00567728	-	-	-	-	4.35309	0.00785795	-	-	4.53289	0.00369876	-	-	-	-	-	-	-	-	-	-	-	-	-	-	-	-	-	-	-	-	-4.79002	0.00491769	-	-
Contig11-snapTAU.140	-	-	-	-	-	-	-	-	-	-	-	-	-	-	-	-	-	-	-	-	-	-3.89523	0.00701798	-	-	-	-	-	-	-	-	-	-	-	-	-	-	-	-	-	-	-	-	-	-	-	-	-	-
Contig11-snapTAU.142	-	-	-	-5.83337	9.23e-05	-6.27523	2.59e-05	-	-	-	-	-	-	-	-	-	-	-	-	-5.0412	0.000362927	-5.41363	0.00010472	-	-	-	-	-	-	-	-	-	-	-	-	-	-	4.06618	0.000619499	3.76715	0.00355107	6.55527	7.86e-07	3.68601	0.00445225	5.70372	9.17e-05	6.25838	1.32e-06
Contig11-snapTAU.143	-	-	-	11.1207	0	10.1748	2.3e-12	-	-	-	-	-	-	-	-	-	-	-	-	10.9995	0	10.123	1.29e-12	-	-	-	-	-	-	-	-	-	-	-	-	-	-	-	-	-12.6843	1.13e-11	-	-	-12.6595	3.14e-11	-12.0214	8.56e-12	-	-
Contig11-snapTAU.144	-	-	-	-	-	-	-	-	-	-	-	-	-	-	-	-	-	-	-	-	-	-	-	-	-	-	-	-	-	-	-	-	-	-	-	-	-	-8.32985	2.09e-05	-	-	-	-	-7.18586	9.31e-07	-	-	-	-
Contig11-snapTAU.145	-	-	-	-	-	-	-	-	-	-	-	-	-	-	-	-	-	-	-	-	-	-	-	-	-	-	-	-	-	-	-	-	-	-	-	3.0641	1.68e-06	-	-	-	-	-	-	-	-	-	-	-	-
Contig11-snapTAU.151	-	-	-	-	-	-	-	-7.25489	0.00349781	-	-	-	-	-7.06935	0.00320472	-	-	-6.16884	0.00291294	-	-	-	-	-	-	-	-	-	-	-	-	-	-	-	-	-	-	-	-	-	-	-	-	-	-	-	-	-	-
Contig11-snapTAU.153	-	-10.7242	3.07e-10	-11.1101	2.6e-08	-11.5915	9.74e-08	-9.25154	5.23e-11	-9.67529	2.2e-11	-	-	-11.651	1.66e-07	-1.56862	0.00195855	-	-	-	-	-	-	-	-	-	-	-	-	-	-	9.16105	1.03e-07	-	-	-	-	-	-	-	-	-	-	-	-	9.64526	2.83e-06	-	-
Contig11-snapTAU.157	gpa-17	-	-	-	-	-	-	-	-	-	-	-	-	-	-	-	-	-	-	-	-	-4.58776	0.00169083	-	-	-	-	-	-	-	-	-	-	-	-	-	-	-	-	-	-	3.98848	0.00585378	-	-	-	-	4.15005	0.00267172
Contig11-snapTAU.166	-	-	-	-	-	-	-	-	-	-	-	-	-	-	-	-	-	-	-	-	-	-	-	-	-	-	-	-	-	-	-	-	-	-	-	-	-	-	-	-	-	-	-	-	-	-	-	-	-
Contig11-snapTAU.17	ten-1	-	-	-	-	-	-	-	-	-	-	-	-	-	-	-	-	-	-	-	-	-	-	-	-	-	-	-	-	-	-	-	-	-	-	-	-	-	-	-	-	-	-	-	-	-	-	-	-
Contig11-snapTAU.18	-	-	-	-	-	-4.77852	0.00736086	-	-	-	-	-	-	-	-	-	-	-	-	-6.50217	0.00420878	-5.32917	0.00103426	-	-	-	-	-	-	-	-	-	-	-	-	-	-	6.40369	0.000694829	-	-	6.96072	0.00118244	-	-	6.31588	0.00714964	8.16874	0.000135427
Contig11-snapTAU.182	-	-7.02429	3.01e-10	-7.99516	6.39e-07	-6.66919	1.05e-05	-4.76739	0.00226742	-5.65348	0.000145436	-5.89257	1.04e-07	-6.07662	3.76e-05	-1.73416	0.00437215	-5.63554	1.79e-06	-	-	-	-	-	-	-	-	-	-	-	-	5.29563	5.53e-06	-	-	-	-	-	-	-	-	-	-	-	-	6.36479	0.0002412	-	-
Contig11-snapTAU.184	-	-	-	-	-	-	-	-	-	-	-	-	-	-	-	-	-	-	-	-	-	-	-	-	-	-	-	-	-	-	-	-	-	-	-	-	-	-	-	-	-	-	-	-	-	-	-	-	-
Contig11-snapTAU.187	-	8.62282	0	-	-	-	-	5.04019	0.00150983	6.74868	4.21e-06	6.09808	6.82e-08	6.84474	2.77e-06	-	-	7.27721	1.27e-10	-7.14925	1.54e-07	-6.1087	9.48e-06	-3.45309	0.0079416	-	-	-2.46894	0.000102205	-	-	-7.77375	0	-	-	-	-	3.87493	0.00219604	5.5414	4.33e-06	4.74489	0.00074911	5.63793	2.85e-06	-	-	6.01107	3.36e-06
Contig11-snapTAU.188	F30H5.3	9.16539	0	-	-	-	-	5.16676	0.00107621	7.01171	1.48e-06	6.39079	8.99e-09	6.70197	4.62e-06	-	-	7.86651	1.37e-12	-6.76982	7.03e-07	-6.46906	2.88e-06	-3.8691	0.00253448	-	-	-2.7188	1.13e-05	-	-	-7.09392	0	-	-	-	-	-	-	4.88243	5.38e-05	4.1156	0.0039973	4.57317	0.000192153	-	-	5.67837	1.23e-05
Contig11-snapTAU.196	-	-	-	-	-	-	-	-6.69967	0.00791327	-6.53846	0.00761719	-	-	-5.51414	0.00330465	-	-	-	-	-	-	-	-	-	-	-	-	-	-	-	-	-	-	-	-	-	-	-	-	-	-	-	-	-	-	-	-	-	-
Contig11-snapTAU.197	-	-	-	-	-	-	-	-	-	-	-	-	-	-	-	-	-	-	-	-	-	-	-	4.20702	0.00517659	-	-	-	-	-	-	-	-	-	-	-	-	-	-	-	-	-	-	-	-	-	-	-	-
Contig11-snapTAU.198	-	-	-	-	-	-7.01651	9.51e-06	-6.52459	2.64e-05	-6.6853	1.56e-05	-	-	-7.07601	5.8e-06	-	-	-	-	-	-	-7.25517	7.48e-07	-6.60924	5.55e-06	-6.78183	2.91e-06	-	-	-7.149	1.01e-06	-	-	-2.44291	0.00234455	-	-	-	-	-	-	-	-	-	-	-	-	-	-
Contig11-snapTAU.209	Y105E8B.9	-	-	-	-	-	-	-	-	-	-	-	-	-	-	-	-	-	-	-	-	-	-	-	-	3.75432	0.0036692	-	-	3.77584	0.00365126	-	-	-	-	-	-	4.56507	4.84e-05	5.01079	2.52e-05	-	-	5.00923	3.21e-05	-	-	-	-
Contig11-snapTAU.212	-	-	-	5.03378	0.00177438	6.21656	3.3e-05	7.56569	1.06e-07	7.66163	8.49e-08	-	-	7.71937	9.42e-08	-	-	3.66405	0.00981867	-	-	4.1252	0.00438762	5.62832	1.92e-05	5.71239	1.34e-05	-	-	5.79367	1.31e-05	-	-	-	-	-	-	2.93411	0.00696753	2.98803	0.00976528	-	-	-	-	-4.4039	0.00605966	-	-
Contig11-snapTAU.213	-	-	-	-	-	5.22185	0.000867744	6.29615	1.9e-05	6.69317	3.85e-06	-	-	6.64128	4.55e-06	-	-	4.01007	0.00278595	-	-	-	-	3.88734	0.00420687	4.27249	0.00103739	-	-	4.24415	0.00113572	-	-	-	-	-	-	-	-	-	-	-	-	-	-	-	-	-	-
Contig11-snapTAU.22	-	-	-	-	-	-	-	-	-	4.71432	0.00193978	-	-	4.76306	0.00159205	-	-	-	-	-	-	-	-	-	-	4.03907	0.00275333	-	-	4.11136	0.00204747	-	-	-	-	-	-	-	-	-	-	-	-	-	-	-	-	-	-
Contig11-snapTAU.221	-	-	-	-6.55711	1.05e-05	-7.40108	4.75e-07	-6.54658	7.93e-06	-7.12233	9.96e-07	-	-	-6.68297	4.2e-06	-	-	-6.36742	1.86e-08	-4.96809	0.000932755	-5.74262	8.09e-05	-4.73413	0.00122075	-5.32175	0.000188693	-	-	-4.85885	0.000571491	2.90981	0.00136218	-4.64461	7.56e-08	-	-	-	-	-	-	-	-	-	-	7.8823	1.52e-08	-	-
Contig11-snapTAU.226	-	-	-	-	-	-6.06874	0.001336	-7.31378	0.00317322	-	-	-	-	-	-	-	-	-	-	-	-	-5.64665	0.00231073	-6.73769	0.00626412	-	-	-	-	-	-	-	-	-	-	-	-	-	-	-	-	-	-	-	-	-	-	-	-
Contig11-snapTAU.228	hsp-12.2	2.91371	0.00827192	-	-	-	-	-	-	-	-	-	-	-	-	-	-	-	-	-4.67357	0.00111908	-	-	-	-	-	-	-	-	-	-	-	-	-	-	-	-	4.95654	9.96e-06	5.17954	1.47e-05	4.49677	0.00117595	5.18171	1.71e-05	-	-	4.44754	0.000996422
Contig11-snapTAU.229	-	-	-	-	-	-	-	-	-	-	-	-	-	-	-	-	-	-	-	-	-	-	-	-	-	-	-	-	-	-	-	-	-	-	-	-	-	-	-	-	-	-	-	-	-	-	-	-	-
Contig11-snapTAU.23	-	-	-	-	-	-	-	-	-	-	-	-	-	-	-	-	-	-	-	-	-	-	-	-	-	-	-	-	-	-	-	-	-	-	-	-	-	-	-	-	-	-	-	-	-	-	-	-	-
Contig11-snapTAU.230	-	-	-	-	-	-	-	-	-	-	-	-	-	-	-	-	-	-	-	-	-	-	-	-	-	-	-	-	-	-	-	-	-	-	-	-	-	-	-	-	-	-	-	-	-	-	-	-	-
Contig11-snapTAU.231	-	-	-	-	-	-4.0803	0.00980984	-	-	-	-	-	-	-	-	-	-	-	-	-	-	-	-	-	-	-	-	-	-	-	-	-	-	-	-	-	-	-	-	-	-	-	-	-	-	-	-	-	-
Contig11-snapTAU.235	-	-	-	8.02948	3.35e-05	7.40325	7.25e-05	7.44251	3.37e-05	-	-	-	-	-	-	-	-	-	-	7.90822	1.36e-05	7.35141	2.79e-05	7.54467	1.25e-05	-	-	-	-	-	-	-	-	-	-	-	-	-	-	-	-	-5.07115	0.000366753	-	-	-	-	-6.72707	1.16e-06
Contig11-snapTAU.238	-	-	-	-5.16589	0.0024164	-5.06232	0.00250084	-	-	-	-	-	-	-4.70678	0.00324472	-	-	-5.22131	0.00011611	-4.68926	0.0040952	-4.51625	0.00506055	-	-	-	-	-	-	-	-	-	-	-4.61088	5.85e-05	-	-	-	-	-	-	-	-	-	-	6.5023	1.89e-05	-	-
Contig11-snapTAU.239	H14E04.1	3.30748	0.00608419	-	-	-	-	4.87917	0.00170248	4.40589	0.00479914	3.61618	0.00470566	4.4225	0.00417139	-	-	3.91483	0.00289077	-	-	-	-	-	-	-	-	-	-	-	-	-	-	-	-	-	-	3.27734	0.00675761	-	-	-	-	-	-	-	-	-	-
Contig11-snapTAU.24	-	-	-	-	-	-	-	-	-	-	-	-	-	-	-	-	-	-	-	-	-	-	-	-	-	-	-	-	-	-	-	-	-	-	-	2.60147	0.0095866	4.76324	0.00026096	-	-	-	-	-	-	-	-	-	-
Contig11-snapTAU.241	-	-	-	-	-	-	-	-	-	-	-	-	-	-	-	-	-	-	-	-	-	-	-	-	-	-	-	2.19768	0.00103925	-	-	-	-	-	-	-	-	3.12195	0.00602694	-	-	-	-	-	-	-	-	-	-
Contig11-snapTAU.243	-	-	-	-	-	-	-	-	-	-	-	-	-	-4.62982	0.00250204	-	-	-	-	-	-	-	-	-	-	-	-	-	-	-3.76911	0.00993647	-	-	-	-	-	-	-	-	-	-	-	-	-	-	-	-	-	-
Contig11-snapTAU.244	acy-1	-	-	3.96233	0.00863617	-	-	-	-	-	-	-	-	-	-	-	-	-	-	-	-	-	-	-	-	-	-	-	-	-	-	-	-	-	-	-	-	-	-	-	-	-	-	-	-	-	-	-	-
Contig11-snapTAU.247	-	-	-	-	-	-	-	-4.46347	0.00844791	-6.62419	0.00673789	-	-	-6.59987	0.00673737	-	-	-	-	-	-	-	-	-4.87033	0.00231552	-7.04292	0.00293104	-	-	-6.99505	0.00283286	-	-	-	-	-	-	-	-	-	-	-	-	-	-	-	-	-	-
Contig11-snapTAU.248	emb-9	-	-	-6.3973	1.24e-05	-	-	-	-	-4.51815	0.00270645	-	-	-4.58769	0.00296019	-	-	-	-	-7.15162	1.76e-07	-	-	-3.62782	0.00525308	-5.06092	0.000124947	-	-	-5.10692	0.00029161	-	-	-	-	3.30384	2.67e-10	3.70257	0.00151611	-	-	6.68118	6.39e-07	-	-	6.91452	1.86e-06	6.88674	2.24e-07
Contig11-snapTAU.249	-	-	-	-5.01124	0.00138778	-	-	-	-	-	-	-	-	-	-	-	-	-	-	-6.23263	5.95e-06	-	-	-	-	-	-	-	-	-	-	-	-	-	-	2.66631	3.67e-05	4.34384	0.000254277	3.68325	0.00563319	6.15558	3.63e-06	3.61118	0.0067021	5.65077	0.000116838	5.99668	3.43e-06
Contig11-snapTAU.25	-	6.80435	1.88e-09	-	-	4.9845	0.00328174	4.45936	0.00772453	5.71529	0.000254813	-	-	5.81939	0.000181514	-	-	-	-	-	-	-	-	-	-	-	-	-4.78212	9.32e-11	-	-	-5.21832	4.58e-08	-4.02641	2.77e-07	-	-	-	-	-	-	-	-	-	-	-	-	-	-
Contig11-snapTAU.250	-	-	-	-	-	-	-	-	-	-	-	-	-	-	-	-	-	-	-	-	-	-	-	-	-	-	-	-	-	-	-	-	-	-	-	-	-	-	-	-	-	-	-	-	-	-	-	-	-
Contig11-snapTAU.257	F40A3.6	-	-	-	-	-	-	-	-	-	-	-	-	-	-	-	-	-	-	-	-	-	-	-	-	-	-	-	-	-	-	-	-	-	-	-	-	2.9175	0.00913266	-	-	-	-	-	-	-	-	-	-
Contig11-snapTAU.26	-	-5.08305	3.08e-07	-6.34343	2.01e-05	-6.70934	5.43e-06	-5.40689	0.000348263	-4.18982	0.00688668	-5.73834	4.39e-08	-4.1655	0.00703507	-1.52988	0.00650041	-5.56877	7.91e-07	-	-	-	-	-	-	-	-	-	-	-	-	3.55866	0.00037869	-	-	-	-	-	-	-	-	-	-	-	-	4.91734	0.00165445	-	-
Contig11-snapTAU.285	-	-	-	-	-	-5.54036	0.00120612	-7.37036	0.00291697	-	-	-	-	-	-	-	-	-5.28432	0.00067554	-	-	-5.41533	0.000803121	-7.09133	0.00357836	-	-	-	-	-	-	-	-	-5.09492	0.000205268	-	-	-	-	-	-	-	-	-	-	-	-	-	-
Contig11-snapTAU.286	-	-	-	-5.03096	0.00343226	-5.51235	0.00101913	-4.58746	0.00509083	-5.27425	0.00103591	-	-	-5.24992	0.00107388	-	-	-6.67134	0.000876629	-4.5242	0.00635539	-4.93616	0.0023308	-	-	-4.55593	0.00433007	-	-	-4.50806	0.00459061	-	-	-6.03079	0.00167381	-	-	-	-	-	-	-	-	-	-	6.52399	1.74e-05	-	-
Contig11-snapTAU.295	W05G11.6	-	-	-	-	-	-	-	-	-	-	-	-	-	-	-	-	-	-	-	-	-	-	-	-	-	-	-	-	-	-	-	-	-	-	-	-	3.16958	0.00310072	-	-	-	-	-	-	-	-	-	-
Contig11-snapTAU.296	-	-	-	-	-	4.50585	0.00465385	5.22355	0.000568856	4.67341	0.00208681	-	-	4.57931	0.00255679	-	-	-	-	-	-	-	-	4.46588	0.000892503	3.90387	0.00331477	-	-	3.83331	0.00385998	-	-	-	-	-	-	-	-	-	-	-	-	-	-	-4.38004	0.00546907	-	-
Contig11-snapTAU.299	tbc-8	-	-	5.00103	0.000925655	4.76041	0.00200823	4.35987	0.00455964	-	-	-	-	-	-	-	-	-	-	4.04326	0.00336386	3.87207	0.00624968	3.62553	0.00572267	-	-	-	-	-	-	-	-	-	-	-	-	-	-	-	-	-	-	-	-	-4.35852	0.00353287	-	-
Contig11-snapTAU.3	-	-	-	-	-	-	-	-	-	-4.95937	0.00237182	-	-	-6.25698	0.000629867	-	-	-4.03454	0.00494733	-	-	-	-	-	-	-	-	-	-	-5.27745	0.00396754	-	-	-3.15632	0.0044839	-	-	-	-	-	-	-	-	-	-	-	-	-	-
Contig11-snapTAU.302	gsto-3	4.62563	2.27e-05	-	-	-	-	-	-	4.39417	0.00552268	-	-	4.33153	0.0060168	-	-	-	-	-	-	-	-	-	-	-	-	-2.90825	0.000105482	-	-	-4.20952	2.18e-05	-2.6253	0.00139524	-	-	-	-	-	-	-	-	-	-	-	-	-	-
Contig11-snapTAU.305	-	-	-	-	-	-	-	-	-	-	-	-	-	-	-	-	-	-4.43632	0.0022684	-	-	-	-	-	-	-	-	-	-	-	-	-	-	-3.8277	0.00205478	-	-	-	-	-	-	-	-	-	-	5.82248	0.000190935	-	-
Contig11-snapTAU.308	-	-	-	5.70756	0.000751052	5.75999	0.000566366	4.95943	0.00303924	4.98314	0.0026784	-	-	4.82849	0.00376952	-	-	-	-	-	-	-	-	-	-	-	-	-	-	-	-	-	-	-	-	-	-	-	-	-	-	-	-	-	-	-4.60819	0.00649769	-4.40514	0.00336098
Contig11-snapTAU.320	C45G9.6	-	-	-	-	-	-	-	-	-	-	-	-	-	-	-	-	-	-	-	-	-	-	-	-	-	-	-	-	-	-	-	-	-	-	-	-	-	-	-	-	-	-	-	-	-	-	-	-
Contig11-snapTAU.321	-	-	-	-8.95472	1.94e-05	-7.43611	9.33e-07	-8.09619	1.39e-07	-5.43248	0.000275468	-	-	-5.1033	0.000661153	-	-	-4.89467	4.49e-05	-8.26116	8.54e-05	-6.67312	4.93e-06	-7.1792	1.57e-06	-4.52736	0.00142939	-	-	-4.17464	0.00315183	-	-	-4.06731	1.27e-06	-	-	-	-	-	-	7.61148	0.00025641	-	-	10.3143	3.68e-07	-	-
Contig11-snapTAU.326	D1044.2	4.36841	1.23e-05	-	-	-	-	-	-	4.50921	0.00305393	4.54912	1.5e-05	4.50581	0.00309389	-	-	4.58069	4.56e-05	-	-	-	-	-	-	-	-	-	-	-	-	-3.43292	0.000199542	-	-	-	-	-	-	3.62175	0.00220664	-	-	3.61882	0.00278717	-	-	3.63438	0.0079804
Contig11-snapTAU.327	mup-4	-	-	-	-	-	-	-	-	-	-	-	-	-	-	-	-	-	-	-5.27433	9.55e-05	-3.81725	0.00742579	-	-	-	-	-2.09699	0.00176942	-	-	-	-	-2.41207	1.2e-05	-	-	4.882	4.34e-06	5.27645	4.04e-06	-	-	5.18254	1.67e-05	4.45268	0.00290855	-	-
Contig11-snapTAU.328	cgh-1	-	-	-	-	-4.48623	0.00595687	-4.73127	0.00162446	-	-	-	-	-	-	-	-	-	-	-	-	-	-	-	-	-	-	-	-	-	-	-	-	-	-	-	-	-	-	-	-	-	-	-	-	-	-	-	-
Contig11-snapTAU.331	-	-	-	-4.45369	0.0085262	-	-	-	-	-	-	-	-	-	-	-	-	-	-	-4.77526	0.00147541	-	-	-	-	-	-	-	-	-	-	-	-	-	-	3.06061	1.53e-05	6.23454	2.82e-08	5.09709	4.32e-05	6.55614	8.11e-07	5.20582	2.53e-05	5.55306	0.000214353	6.19869	1.96e-06
Contig11-snapTAU.338	-	-	-	-	-	-	-	-	-	-	-	-	-	-	-	-	-	-	-	-	-	-	-	-	-	-	-	-	-	-	-	-	-	-	-	-	-	3.7738	0.00353516	-	-	-	-	-	-	-	-	-	-
Contig11-snapTAU.34	-	-	-	-	-	-	-	-	-	-	-	-	-	-	-	-	-	-	-	-	-	-	-	-	-	-	-	-	-	-	-	-	-	-	-	-	-	-	-	-	-	-	-	-	-	-5.60819	0.00775668	-	-
Contig11-snapTAU.342	K04H4.2	7.71237	0	-	-	-	-	4.9888	0.00126966	6.07625	3.24e-05	4.39613	0.000155647	6.19258	2.16e-05	-	-	5.64905	6.04e-07	-5.4803	5.45e-05	-5.50147	7.02e-05	-	-	-	-	-3.26045	5.72e-08	-	-	-5.84623	1.35e-11	-2.02342	0.000374797	-	-	-	-	4.11047	0.000568703	-	-	4.22727	0.000473411	-	-	3.62442	0.00935078
Contig11-snapTAU.344	-	-	-	-	-	-	-	-4.2153	0.00739548	-4.61157	0.00245165	-	-	-4.85574	0.00123172	-	-	-	-	-	-	-	-	-3.64285	0.00972068	-4.05099	0.0028882	-	-	-4.27161	0.00146371	-	-	-	-	-	-	-	-	-	-	-	-	-	-	-	-	-	-
Contig11-snapTAU.345	-	-	-	-	-	-	-	-	-	-	-	-	-	-	-	-	-	-	-	-	-	-	-	-	-	-	-	-	-	-	-	-	-	-	-	-	-	-	-	-	-	-	-	-	-	-	-	-	-
Contig11-snapTAU.35	-	-	-	4.53628	0.00958416	-	-	-	-	-	-	-	-	-	-	-	-	-	-	-	-	-	-	-	-	-	-	-	-	-	-	-	-	-	-	-	-	-	-	-	-	-	-	-	-	-4.43691	0.00971086	-	-
Contig11-snapTAU.355	-	-	-	-8.20223	7.85e-09	-8.68362	1.37e-09	-8.73601	5.63e-10	-8.5748	1.92e-09	-	-	-8.09105	2.17e-08	-	-	-4.94953	4.92e-06	-7.05183	3.11e-07	-7.46379	6.33e-08	-7.36218	7.8e-08	-7.21284	9.89e-08	-	-	-6.70554	5.39e-07	-	-	-3.66533	9.26e-08	-	-	-	-	-	-	6.53465	1.34e-06	-	-	9.18047	3.64e-11	-	-
Contig11-snapTAU.356	-	3.46033	0.00452807	-	-	-	-	-	-	-	-	-	-	-	-	-	-	-	-	-	-	-	-	-	-	-	-	-	-	-	-	-3.32175	0.00268116	-	-	-	-	-	-	-	-	-	-	-	-	-	-	-	-
Contig11-snapTAU.362	F43D9.1	4.2753	0.000547797	-	-	-	-	-	-	5.8278	0.000135122	6.73841	1.88e-09	5.72628	0.000179768	-	-	7.30029	2.45e-10	-	-	-	-	-	-	-	-	2.5189	0.000303576	-	-	-3.9523	0.000477181	3.06489	5.47e-06	-	-	-	-	5.22459	2.7e-05	5.98929	9.64e-06	5.12354	4.04e-05	-	-	6.63823	2.99e-07
Contig11-snapTAU.363	-	4.25619	0.000590647	-	-	-	-	-	-	6.16371	4.32e-05	6.4583	1.34e-08	6.21432	3.34e-05	-	-	7.11743	8.76e-10	-	-	-	-	-	-	-	-	2.2579	0.00193538	-	-	-3.25512	0.00489342	2.90113	2.29e-05	-	-	-	-	5.56051	5.49e-06	5.70918	3.08e-05	5.61158	4.22e-06	-	-	6.45536	6.93e-07
Contig11-snapTAU.364	lips-3	6.72225	1.32e-10	-	-	-	-	-	-	5.33175	0.000540985	-	-	5.32939	0.000516314	-	-	-	-	-7.17468	2.75e-07	-7.90857	2.42e-08	-	-	-	-	-3.81807	1.31e-08	-	-	-6.04311	9.73e-11	-3.95881	4.58e-08	-	-	4.59225	0.000514089	6.05047	1.54e-06	-	-	6.04858	1.62e-06	-	-	-	-
Contig11-snapTAU.369	ida-1	-	-	5.72898	0.000112464	5.46717	0.000653611	4.08661	0.00614186	-	-	-	-	-	-	-	-	-	-	4.61711	0.001419	4.42473	0.00659943	-	-	-	-	-	-	-	-	-	-	-	-	-	-	-	-	-	-	-4.21832	0.0089841	-	-	-5.30643	0.000556092	-	-
Contig11-snapTAU.379	-	-	-	-	-	-	-	-	-	-	-	-	-	-	-	-	-	-	-	-	-	-	-	-	-	-	-	-2.99306	0.00621127	-	-	-4.11376	0.00876061	-	-	-	-	-	-	-	-	-	-	-	-	-	-	-	-
Contig11-snapTAU.385	-	-	-	-5.95099	0.000111131	-6.11045	6.14e-05	-6.87006	4.37e-06	-5.60932	0.000167523	-	-	-5.79144	9.05e-05	-	-	-5.26945	9.15e-06	-	-	-	-	-4.42338	0.00541697	-	-	-	-	-	-	3.26687	0.000535627	-2.91239	0.00397353	-	-	-	-	-	-	-	-	-	-	6.999	8.79e-07	-	-
Contig11-snapTAU.386	gly-8	3.50583	0.000316584	-	-	-	-	-	-	-	-	3.91638	3.36e-05	-	-	-	-	4.21884	1.47e-05	-	-	-	-	-	-	-	-	-	-	-	-	-2.84436	0.00126964	-	-	-	-	-	-	-	-	-	-	-	-	-	-	-	-
Contig11-snapTAU.394	-	-	-	-	-	-	-	-	-	-	-	-	-	-	-	-	-	-	-	-	-	-	-	-	-	-	-	-	-	-	-	-	-	-	-	-	-	-4.05894	0.000329901	-4.82426	5.96e-05	-7.68088	8.42e-09	-5.21451	1.54e-05	-9.86177	2.81e-08	-	-
Contig11-snapTAU.395	-	-	-	10.8061	0	10.6141	3.4e-13	6.39885	5.2e-05	5.52746	0.000662788	-	-	5.03131	0.00231599	-	-	-	-	10.6848	0	10.5623	0	6.50101	1.37e-05	5.61775	0.000282075	-	-	5.14514	0.00119889	-	-	-	-	-	-	-4.005	0.000119117	-4.91841	1.48e-05	-10.2628	0	-5.41409	7.7e-06	-11.7067	2.48e-11	-	-
Contig11-snapTAU.399	-	-	-	-	-	-5.69791	0.00309342	-	-	-	-	-	-	-	-	-	-	-	-	-5.4184	0.000294115	-7.41533	1.19e-05	-	-	-	-	-	-	-	-	-	-	-	-	-	-	-	-	-	-	-	-	-	-	-	-	4.28544	0.00500435
Contig11-snapTAU.400	-	-	-	-7.49808	0.000752893	-6.97948	0.000121811	-6.22451	0.000101938	-5.25595	0.000850838	-5.3955	1.61e-05	-6.45401	5.2e-05	-	-	-6.13847	2.81e-05	-	-	-	-	-	-	-	-	-	-	-	-	3.20466	0.00267911	-	-	-	-	-	-	-	-	-	-	-	-	7.85878	0.00034235	-	-
Contig11-snapTAU.401	-	-	-	-	-	-	-	-	-	-	-	-	-	-	-	-	-	-	-	-5.47302	0.000285494	-5.11945	0.000547924	-	-	-	-	-	-	-	-	-	-	-	-	-	-	-	-	-	-	4.03933	0.00977452	-	-	-	-	4.04638	0.00971508
Contig11-snapTAU.403	ceh-43	-	-	4.87029	0.00365397	4.98874	0.00212318	4.73095	0.00305665	5.12428	0.000880519	-	-	4.92075	0.00149892	-	-	-	-	-	-	-	-	-	-	-	-	-	-	-	-	-	-	-	-	-	-	-	-	-	-	-	-	-	-	-4.35588	0.00857454	-	-
Contig11-snapTAU.405	-	-	-	-4.68046	0.00763775	-	-	-	-	-	-	-	-	-	-	-	-	-	-	-5.19405	0.00095339	-	-	-	-	-	-	-	-	-	-	-	-	-	-	-	-	4.43066	0.00122723	4.30277	0.00326998	5.98929	3.21e-05	4.49219	0.00180584	4.54537	0.00883641	5.69437	6.23e-05
Contig11-snapTAU.407	-	-	-	-	-	-	-	-4.08156	0.0094249	-	-	-	-	-	-	-	-	-	-	-	-	-	-	-	-	-	-	-	-	-	-	-	-	-	-	-	-	-	-	-	-	-	-	-	-	-	-	-	-
Contig11-snapTAU.408	-	-	-	-	-	-	-	4.19249	0.0062939	-	-	-	-	-	-	-	-	-	-	-	-	-	-	3.53432	0.00656506	-	-	-	-	-	-	-	-	-	-	2.72385	1.9e-06	5.81305	7.28e-08	4.41621	0.000277986	-	-	4.24975	0.000558088	-	-	-	-
Contig11-snapTAU.41	-	-	-	-	-	-	-	-	-	-	-	-	-	-	-	-	-	-	-	-	-	-	-	-	-	-	-	-	-	-	-	-	-	-	-	-	-	-	-	-	-	-	-	-	-	-	-	-	-
Contig11-snapTAU.419	-	-	-	-7.53844	0.000695636	-8.01983	0.000763493	-5.09495	0.00143763	-4.78173	0.00248217	-	-	-4.75741	0.00252367	-	-	-3.8569	0.0047613	-7.32529	0.000796567	-7.73725	0.000899888	-4.65837	0.00232088	-4.35703	0.0036692	-	-	-4.30916	0.00387434	-	-	-3.50996	0.000150986	-	-	-	-	-	-	6.70918	0.00203709	-	-	9.06523	1.45e-05	-	-
Contig11-snapTAU.428	smf-3	-	-	-5.50828	0.00258098	-	-	-	-	-	-	-	-	-	-	-	-	-	-	-5.78358	0.000776625	-	-	-	-	-	-	-	-	-	-	-	-	-	-	-	-	6.3482	4.25e-06	4.60233	0.00412937	7.08505	4.41e-06	4.46362	0.00600009	6.07261	0.000569246	6.62673	5.15e-05
Contig11-snapTAU.445	lon-1	3.17421	0.00993996	-	-	-	-	-	-	-	-	-	-	-	-	-	-	-	-	-	-	-4.14552	0.00788419	-	-	-4.78766	0.00130603	-	-	-4.73979	0.00133423	-2.98049	0.0077191	-	-	-	-	-	-	-	-	-	-	-	-	-	-	-	-
Contig11-snapTAU.45	-	-	-	-4.79816	0.00178091	-	-	-	-	-	-	-	-	-	-	-	-	-	-	-5.25816	0.000128848	-	-	-	-	-	-	-	-	-	-	-	-	-	-	2.90213	7.92e-08	5.88578	3.69e-08	5.14345	1.19e-05	5.61542	2.19e-05	5.08655	2.33e-05	4.74753	0.00152313	5.66737	1.37e-05
Contig11-snapTAU.450	C06E8.5	4.01343	0.00030964	-	-	-	-	5.26036	0.000583818	5.53568	0.000188845	-	-	5.46488	0.000220362	-	-	-	-	-	-	-	-	-	-	-	-	-	-	-	-	-	-	-2.35097	0.00517703	-	-	3.31214	0.00534427	3.54545	0.00415026	-	-	3.47512	0.00558936	-	-	-	-
Contig11-snapTAU.468	cutl-24	4.64208	0.000107357	4.77075	0.00564288	5.4547	0.000745557	5.09495	0.00148201	5.39818	0.000529045	4.76642	0.000216889	5.26548	0.000755044	-	-	4.84657	0.000342459	-	-	-	-	-	-	-	-	-	-	-	-	-3.05605	0.00725618	-	-	-	-	-	-	-	-	-	-	-	-	-	-	-	-
Contig11-snapTAU.48	-	-	-	-	-	-	-	-	-	-	-	-	-	-	-	-	-	-	-	-	-	-	-	-	-	-	-	-2.30388	0.00989562	-	-	-	-	-	-	-	-	-	-	-	-	-	-	-	-	-	-	-	-
Contig11-snapTAU.49	-	-	-	6.0565	0.00016855	5.4393	0.000984853	5.41222	0.00075531	-	-	-	-	-	-	-	-	-	-	4.71284	0.00193709	4.16507	0.00748136	4.29199	0.00446081	-	-	-	-	-	-	-	-	-	-	-	-	-	-	-	-	-6.68314	4.02e-06	-	-	-5.5421	0.000455643	-6.33905	6.48e-06
Contig11-snapTAU.5	-	-	-	-4.76453	0.00580671	-	-	-	-	-	-	-	-	-	-	-	-	-	-	-5.37704	0.000408168	-	-	-	-	-	-	-	-	-	-	-	-	-	-	2.73577	0.00506559	5.27271	2.9e-05	4.47304	0.00146473	5.74982	6.08e-05	4.38048	0.00200902	4.87744	0.00346433	5.79023	2.96e-05
Contig11-snapTAU.50	-	-	-	5.12413	0.00160305	5.49738	0.000425396	4.87255	0.00202187	4.36693	0.00643082	-	-	4.27621	0.00756819	-	-	-	-	-	-	4.16543	0.00525487	-	-	-	-	-	-	-	-	-	-	-	-	-	-	-	-	-	-	-	-	-	-	-4.24715	0.00944008	-	-
Contig11-snapTAU.501	-	-	-	-	-	-	-	-	-	-	-	-	-	-	-	-	-	-	-	-	-	-	-	-	-	-	-	-	-	-	-	-	-	-	-	-	-	4.40913	0.00101752	-	-	-	-	-	-	-	-	-	-
Contig11-snapTAU.503	-	-	-	-	-	-	-	-4.36507	0.00441561	-	-	-	-	-	-	-	-	-	-	-	-	-	-	-	-	-	-	-	-	-	-	-	-	-	-	-	-	-	-	-	-	-	-	-	-	-	-	-	-
Contig11-snapTAU.509	-	-	-	-	-	-	-	-	-	-	-	-	-	-	-	-	-	-	-	-	-	-	-	-	-	-	-	-	-	-	-	-	-	-	-	-	-	-	-	5.23791	0.000665608	-	-	5.26271	0.000637292	-	-	-	-
Contig11-snapTAU.519	lim-8	-	-	-	-	-	-	-	-	-	-	-	-	-	-	-	-	-	-	-	-	-	-	-	-	-	-	-	-	-	-	-	-	-	-	-	-	-	-	-	-	-	-	-	-	-	-	-	-
Contig11-snapTAU.533	K11H3.3	-	-	-	-	-	-	-	-	-	-	-	-	-	-	-	-	-	-	-	-	-	-	-	-	-	-	-	-	-	-	-	-	-	-	-	-	-	-	-	-	3.86341	0.00432975	-	-	-	-	3.89413	0.00368797
Contig11-snapTAU.549	-	-	-	-	-	-	-	-	-	-	-	3.74405	0.00935206	-	-	-	-	-	-	-	-	-	-	-	-	-	-	-	-	-	-	-	-	-	-	-	-	-	-	-	-	-	-	-	-	-	-	-	-
Contig11-snapTAU.551	C45G9.13	-	-	5.11322	0.000742294	4.92451	0.00137476	-	-	-	-	-	-	-	-	-	-	-	-	5.13491	0.000197383	5.01563	0.000311977	-	-	-	-	-	-	-	-	-	-	-	-	-	-	-	-	-3.79737	0.00102272	-4.16856	0.0019501	-3.73605	0.00178635	-4.93441	0.000875725	-4.45126	0.00077744
Contig11-snapTAU.556	ttr-33	-	-	-	-	-	-	-	-	-	-	-	-	-	-	2.53163	0.00144335	-	-	-	-	-	-	-	-	-	-	-	-	-	-	-	-	-	-	-	-	-	-	-	-	-	-	-	-	-	-	-	-
Contig11-snapTAU.57	ZK643.3	-	-	-	-	-	-	-	-	-	-	-	-	-	-	-	-	-	-	3.94904	0.00659513	3.91856	0.00675548	-	-	-	-	-	-	-	-	-	-	-	-	-	-	-	-	-	-	-	-	-	-	-	-	-	-
Contig11-snapTAU.571	-	-	-	-	-	-	-	-	-	-	-	-	-	-	-	-	-	-	-	-	-	-	-	-	-	-	-	-	-	-	-	-	-	-	-	-	-	-	-	-	-	-	-	-	-	-	-	-	-
Contig11-snapTAU.59	-	-	-	-	-	-	-	-	-	-	-	-	-	-	-	-	-	-	-	-	-	-7.79865	2.98e-06	-4.49738	0.00196494	-	-	-3.32706	6.2e-06	-	-	-3.23275	0.00169146	-3.89328	2.18e-06	-	-	-	-	-	-	-	-	-	-	-	-	-	-
Contig11-snapTAU.60	-	7.61983	4.15e-05	-	-	-	-	-	-	-	-	-	-	-	-	-	-	-	-	-8.07226	0.000139273	-8.48422	0.000183378	-4.76791	0.00115947	-	-	-4.23502	4.88e-08	-	-	-3.44883	0.000838278	-4.7715	4.74e-08	-	-	-	-	5.74917	0.00474381	-	-	5.70241	0.0055007	-	-	-	-
Contig11-snapTAU.63	-	-	-	9.64849	7.39e-12	9.30473	9.52e-11	-	-	-	-	-	-	-	-	-	-	-	-	-	-	-	-	-	-	-	-	-	-	-	-	-	-	-	-	-	-	-9.59429	0	-10.797	0	-	-	-10.7722	0	-	-	-10.931	9.6e-11
Contig11-snapTAU.65	-	-	-	-7.33581	9.33e-06	-6.49528	3.12e-05	-	-	-	-	-	-	-	-	-	-	-	-	-6.67947	4.36e-05	-5.76951	0.000118156	-	-	-	-	-	-	-	-	-	-	-	-	-	-	-	-	4.92425	0.00171586	7.84824	1.76e-07	4.7505	0.00288006	7.95376	6.06e-07	8.09557	2.03e-07
Contig11-snapTAU.66	-	-	-	-	-	-	-	5.68322	0.00276243	-	-	-	-	-	-	-	-	-	-	-	-	-	-	-	-	-	-	-	-	-	-	-	-	-	-	-	-	-	-	-	-	-	-	-	-	-	-	-	-
Contig11-snapTAU.67	-	-	-	-	-	-	-	5.05459	0.00246302	-	-	-	-	4.49289	0.00804835	-	-	-	-	-	-	-	-	-	-	-	-	-	-	-	-	-	-	-	-	-	-	-	-	-	-	-	-	-	-	-	-	-	-
Contig11-snapTAU.72	F53B6.7	-	-	-6.13989	0.00923833	-5.03632	0.00419856	-5.28136	0.00200113	-	-	-	-	-	-	-	-	-	-	-	-	-4.76623	0.00485699	-4.85727	0.00397346	-	-	-	-	-	-	-	-	-	-	-	-	-	-	-	-	6.04478	0.00756142	-	-	7.84161	0.000356098	-	-
Contig11-snapTAU.76	-	-	-	-	-	-	-	-	-	-	-	-	-	-	-	-	-	-	-	-	-	-	-	-6.84079	0.00529442	-	-	-	-	-	-	-	-	-4.25941	0.000328462	-	-	-	-	-	-	-	-	-	-	-	-	-	-
Contig11-snapTAU.78	lgc-46	-	-	4.407	0.00898091	-	-	-	-	-	-	-	-	-	-	-	-	-	-	-	-	-	-	-	-	-	-	-	-	-	-	-	-	-	-	-	-	-	-	-	-	-	-	-	-	-	-	-	-
Contig11-snapTAU.79	-	-	-	4.49945	0.00715617	-	-	-	-	-	-	-	-	-	-	-	-	-	-	-	-	-	-	-	-	-	-	-	-	-	-	-	-	-	-	-	-	-	-	-	-	-	-	-	-	-4.40008	0.00686592	-	-
Contig11-snapTAU.82	Y37D8A.2	-	-	-	-	-	-	-	-	-	-	-	-	-	-	-	-	-	-	-	-	-	-	-3.66925	0.00407083	-3.99473	0.00183948	-	-	-4.1154	0.00183404	-	-	-	-	-1.81333	0.000305834	-	-	-	-	-	-	-	-	-	-	-	-
Contig11-snapTAU.85	-	-	-	4.77075	0.00644433	4.5638	0.00857632	-	-	-	-	-	-	-	-	-	-	-	-	-	-	-	-	-	-	-	-	-	-	-	-	-	-	-	-	-	-	-	-	-	-	-	-	-	-	-	-	-	-
Contig11-snapTAU.86	abu-13	9.10419	2.71e-07	-	-	-	-	5.39077	0.00498866	6.81772	0.000208934	5.97287	0.00310811	6.71528	0.000293988	-	-	7.12002	0.000279388	-7.55662	6.95e-08	-6.96858	4.48e-07	-	-	-	-	-3.07552	4.07e-06	-	-	-7.10311	3.61e-13	-1.94427	0.0051638	-	-	4.15151	0.00305478	5.53644	3.09e-05	4.54568	0.00458584	5.43447	5.06e-05	-	-	5.77989	4.41e-05
Contig11-snapTAU.87	pal-1	-3.6691	0.00042108	-5.2774	0.00064821	-5.34375	0.000535686	-4.6819	0.00248242	-	-	-3.87713	0.000465236	-4.27397	0.0054515	-	-	-3.48038	0.00385463	-	-	-	-	-	-	-	-	-	-	-	-	-	-	-	-	-	-	-	-	-	-	-	-	-	-	-	-	-	-
Contig11-snapTAU.88	-	-3.55015	0.000568993	-7.69094	1.1e-07	-10.7573	1.05e-06	-	-	-	-	-5.21912	5.05e-07	-10.8168	1.29e-06	-	-	-7.91629	2.37e-12	-	-	-7.23161	0.00240924	-	-	-	-	-	-	-7.12545	0.00224073	4.26685	1.22e-06	-4.32624	2.16e-05	-	-	-	-	-	-	-	-	-	-	8.50594	9.77e-10	-	-
Contig11-snapTAU.9	-	-	-	-	-	-	-	-6.85315	0.000256581	-5.37001	0.000807086	-	-	-5.66761	0.00041083	-	-	-5.7671	0.000121906	-	-	-	-	-5.76417	0.0020076	-4.2929	0.00884695	-	-	-4.56696	0.0049813	-	-	-4.76775	0.000706208	-	-	-	-	-	-	-	-	-	-	-	-	-	-
Contig11-snapTAU.91	-	-	-	-	-	-	-	-	-	-	-	-	-	-	-	-	-	-	-	-	-	-	-	-	-	-	-	-	-	-	-	-	-	-	-	-	-	-	-	-4.50271	0.00284416	-	-	-4.06288	0.00729562	-	-	-4.2217	0.00956535
Contig11-snapTAU.92	-	-	-	-	-	-	-	-	-	-	-	-	-	-	-	-	-	-	-	-	-	-	-	6.50905	0.000311403	-	-	-	-	-	-	-	-	-	-	-	-	7.16763	8.61e-05	5.43883	0.00863568	-	-	-	-	-	-	-	-
Contig11-snapTAU.93	-	-	-	-	-	-	-	-	-	-	-	-	-	-	-	-	-	-	-	-	-	-	-	-	-	-	-	-	-	-	-	-	-	-	-	2.51338	0.00336425	4.65632	0.00025391	-	-	-	-	-	-	-	-	-	-
Contig11-snapTAU.96	-	-	-	-	-	-	-	-	-	-	-	-	-	-	-	-	-	-	-	-	-	-	-	-	-	-	-	4.9623	0.000155986	-	-	-	-	4.43987	0.0023553	-	-	-	-	-	-	6.50669	0.00312807	-	-	-	-	-	-
Contig110-snapTAU.15	-	-	-	-	-	-	-	-7.0157	0.000170567	-	-	-	-	-	-	-	-	-6.92966	0.000460502	-	-	-	-	-5.44224	0.00400314	-	-	-	-	-	-	-	-	-5.44583	0.00682175	-	-	-	-	-	-	-	-	-	-	-	-	-	-
Contig110-snapTAU.17	-	-	-	-	-	-	-	-	-	-	-	-	-	-	-	-	-	-	-	-	-	-	-	-	-	-	-	-	-	-	-	-	-	-	-	-	-	4.69814	0.00199437	-	-	-	-	-	-	-	-	-	-
Contig110-snapTAU.19	-	-	-	-	-	-	-	-	-	-5.05303	0.00858151	-	-	-	-	-	-	-	-	-	-	-	-	-	-	-5.25973	0.0045863	-	-	-	-	-	-	-	-	-	-	-	-	-	-	-	-	-	-	-	-	-	-
Contig110-snapTAU.24	-	-	-	-	-	-	-	-	-	-	-	-	-	-	-	-	-	-	-	-	-	-7.56419	0.00127152	-7.65523	0.00136909	-	-	-6.89995	0.000344024	-	-	-	-	-6.65882	0.000327215	-	-	-	-	-	-	-	-	-	-	-	-	-	-
Contig110-snapTAU.25	-	-	-	-	-	-6.72257	0.0070836	-6.96761	0.00544498	-6.80639	0.00505691	-	-	-5.78207	0.00185716	-	-	-	-	-	-	-	-	-	-	-	-	-	-	-4.91488	0.00890727	-	-	-	-	-	-	-	-	-	-	-	-	-	-	-	-	-	-
Contig110-snapTAU.31	-	-	-	-	-	-	-	-7.29442	0.0032847	-5.1332	0.00177469	-	-	-7.10888	0.00300438	-	-	-	-	-	-	-	-	-	-	-	-	-	-	-	-	-	-	-	-	-	-	-	-	-	-	-	-	-	-	-	-	-	-
Contig110-snapTAU.33	-	-	-	-	-	-	-	-	-	-5.01121	0.00929132	-	-	-	-	-	-	-	-	-	-	-	-	-	-	-	-	-	-	-	-	-	-	-	-	-	-	-	-	-	-	-	-	-	-	-	-	-	-
Contig110-snapTAU.35	-	-	-	-	-	-	-	-	-	-6.98984	0.00375355	-	-	-	-	-	-	-	-	-	-	-	-	-	-	-	-	-	-	-	-	-	-	-	-	-	-	-	-	-	-	-	-	-	-	-	-	-	-
Contig110-snapTAU.39	-	-	-	-8.1412	1.44e-08	-9.35956	1.86e-10	-9.6046	7.05e-11	-	-	-3.82139	0.000354834	-	-	-	-	-7.10352	1.04e-10	-5.45249	0.000317027	-6.60142	1.23e-05	-6.69246	1.17e-05	-	-	-	-	-	-	3.70975	1.85e-05	-4.28101	1.55e-06	-	-	-	-	-	-	4.53409	0.00390734	-	-	9.16664	4.61e-11	-	-
Contig110-snapTAU.44	-	-	-	-	-	-	-	-	-	-	-	-	-	-	-	-	-	-	-	-	-	-	-	-	-	-	-	-	-	-	-	-	-	-	-	-	-	-	-	-	-	-	-	-	-	-	-	-	-
Contig110-snapTAU.46	R02D3.3	-	-	-	-	-	-	-6.76053	5.08e-06	-7.44731	5.92e-07	-	-	-7.15995	1.39e-06	-	-	-	-	-	-	-	-	-4.73174	0.00191086	-5.4304	0.000304897	-	-	-5.1195	0.00058992	-	-	-	-	-	-	-	-	-	-	-	-	-	-	-	-	-	-
Contig110-snapTAU.47	-	-	-	-	-	-	-	-	-	-4.48446	0.00741265	-	-	-	-	-	-	-	-	-	-	-	-	-	-	-	-	-	-	-	-	-	-	-	-	-	-	-	-	-	-	-	-	-	-	-	-	-	-
Contig110-snapTAU.53	-	-	-	-	-	-	-	-	-	-	-	-	-	-	-	-	-	-	-	-	-	-	-	-	-	-	-	-	-	-	-	3.48827	0.00220817	-	-	-	-	-	-	-	-	-	-	-	-	-	-	-	-
Contig110-snapTAU.56	-	-	-	-	-	-	-	-	-	-	-	-	-	-	-	-	-	-	-	-	-	5.15263	0.0092451	-	-	-	-	-	-	-	-	-	-	-	-	-	-	-	-	-	-	-	-	-	-	-	-	-	-
Contig110-snapTAU.61	-	-	-	-	-	-	-	-	-	-	-	-	-	-	-	-	-	-	-	-	-	-	-	-	-	-	-	-	-	-	-	-	-	-	-	-	-	-	-	6.20436	0.00180434	-	-	6.62712	0.000704567	-	-	-	-
Contig110-snapTAU.65	-	-	-	-	-	-	-	-	-	-	-	-	-	-	-	-	-	-	-	-	-	-	-	-	-	-	-	-	-	-	-	-	-	-	-	-	-	-	-	-	-	-	-	-	-	-	-	-	-
Contig110-snapTAU.68	C04C3.3	-	-	-	-	-	-	-4.11966	0.00755042	-5.5283	0.000184861	-	-	-5.98042	4.73e-05	-	-	-	-	-3.78051	0.0076507	-	-	-3.81169	0.00387865	-5.23221	6.44e-05	-	-	-5.66078	1.95e-05	-	-	-	-	-	-	-	-	-	-	3.82616	0.00514534	-	-	-	-	4.02439	0.0026388
Contig110-snapTAU.70	-	-	-	-	-	-	-	-	-	-	-	-	-	-	-	-	-	-	-	-	-	5.25798	0.0074181	-	-	-	-	-	-	-	-	-	-	-	-	-	-	-	-	-	-	-	-	-	-	-	-	-	-
Contig110-snapTAU.78	-	-7.8735	1.58e-05	-	-	-	-	-	-	-	-	-8.15681	3.36e-05	-	-	-	-	-	-	-	-	-	-	-	-	-	-	-	-	-	-	7.55113	2.83e-05	-	-	-	-	-	-	-	-	-	-	-	-	-	-	-	-
Contig110-snapTAU.9	-	-	-	-	-	-	-	-	-	-	-	-	-	-	-	-	-	-	-	-	-	-	-	-	-	-	-	-	-	-	-	-	-	-	-	-	-	-	-	-	-	-5.4645	0.00942926	-5.9616	0.00565366	-	-	-	-
Contig1105-snapTAU.1	-	-	-	-	-	-	-	-7.10733	8.49e-06	-7.53108	1.97e-05	-	-	-7.50676	2.04e-05	-	-	-	-	-	-	-	-	-4.8897	0.00369876	-5.32532	0.00395062	-	-	-5.27745	0.00396754	-	-	-	-	-	-	-	-	-	-	-	-	-	-	-	-	-	-
Contig111-snapTAU.13	-	-	-	-4.70431	0.00443947	-	-	-	-	-	-	-	-	-	-	-	-	-	-	-	-	-	-	3.69761	0.00472869	-	-	-	-	-	-	-	-	-	-	4.65331	0	7.67812	4.53e-12	6.30277	1.22e-07	5.21572	0.000180104	6.27097	1.59e-07	4.5023	0.00563912	5.63057	2.02e-05
Contig111-snapTAU.14	-	-	-	-5.78587	7.47e-05	-	-	-	-	-	-	-	-	-	-	-	-	-	-	-4.93505	0.000254288	-	-	-	-	-	-	-	-	-	-	-	-	-	-	3.97253	0	6.62581	5.12e-10	4.88054	1.7e-05	5.65977	2.11e-05	4.89692	4.46e-05	5.38849	0.000209868	5.19921	7.14e-05
Contig111-snapTAU.16	-	-	-	-	-	-4.54036	0.00804399	-	-	-	-	-	-	-	-	-	-	-	-	-	-	-4.86577	0.00161744	-	-	-	-	-	-	-	-	-	-	-	-	-	-	-	-	-	-	-	-	-	-	-	-	-	-
Contig111-snapTAU.17	acs-5	-	-	-	-	-	-	-	-	-	-	-	-	-	-	-	-	-	-	-	-	-	-	-	-	-	-	-	-	-	-	-	-	-	-	-	-	-	-	-	-	-	-	-	-	-	-	-	-
Contig111-snapTAU.18	-	-	-	-	-	-	-	-	-	-	-	-	-	-	-	-	-	-	-	-4.21934	0.00658768	-4.97923	0.000752669	-	-	-	-	-	-	-	-	-	-	-	-	-	-	-	-	-	-	-	-	-	-	-	-	4.20232	0.00347857
Contig111-snapTAU.19	-	-	-	-	-	-	-	-	-	-	-	-	-	-	-	-	-	-	-	-3.80351	0.00919801	-3.76091	0.00968993	-	-	-	-	-	-	-	-	-	-	-	-	-	-	-	-	-	-	-	-	-	-	-	-	3.62716	0.00960809
Contig111-snapTAU.2	-	-	-	-	-	-	-	-	-	-	-	-	-	-	-	-	-	-	-	5.96314	0.00278267	6.1957	0.000841063	-	-	-	-	-	-	-	-	-	-	-	-	-	-	-5.18221	0.000169581	-	-	-	-	-4.03822	0.00556323	-5.98504	0.00376084	-	-
Contig111-snapTAU.20	-	-	-	-	-	-	-	-	-	-	-	-	-	-	-	-	-	-	-	-	-	-4.02408	0.00518491	-	-	-	-	-	-	-	-	-	-	-	-	-	-	-	-	-	-	-	-	-	-	-	-	-	-
Contig111-snapTAU.23	-	-	-	-	-	-	-	-	-	-	-	-	-	-	-	-	-	-	-	-	-	-	-	-	-	-	-	-	-	-	-	-	-	-	-	-	-	-	-	-	-	-	-	-	-	-	-	-	-
Contig111-snapTAU.24	ZK632.9	-	-	-	-	-	-	-	-	-	-	-	-	-	-	-	-	-	-	-	-	-	-	-	-	-	-	-	-	-	-	-	-	-	-	-	-	-	-	-	-	-	-	-	-	-	-	-	-
Contig111-snapTAU.26	lars-1	-	-	-	-	-	-	-5.5619	0.000190655	-6.29759	1.7e-05	-	-	-6.10888	3.83e-05	-	-	-	-	-	-	-	-	-4.95839	0.000161994	-5.70595	1.44e-05	-	-	-5.4937	3.24e-05	-	-	-	-	-	-	-	-	-	-	-	-	-	-	-	-	-	-
Contig111-snapTAU.27	C16C10.1	-	-	-	-	-	-	-	-	-	-	-	-	-4.59332	0.00300438	-	-	-	-	-	-	-	-	-	-	-	-	-	-	-	-	-	-	-	-	-	-	-	-	-	-	-	-	-	-	-	-	-	-
Contig111-snapTAU.3	-	-	-	6.05086	0.00442223	6.56947	0.000691025	-	-	-	-	-	-	-	-	-	-	-	-	-	-	-	-	-	-	-	-	-	-	-	-	-	-	-	-	-	-	-	-	-4.02946	0.00574613	-6.09253	0.00256134	-	-	-5.95149	0.00402686	-4.74845	0.00228219
Contig111-snapTAU.31	-	-	-	-	-	-	-	5.08496	0.00873667	-	-	-	-	-	-	-	-	-	-	-	-	-	-	-	-	-	-	-	-	-	-	-	-	-	-	-	-	-	-	-	-	-	-	-	-	-	-	-	-
Contig111-snapTAU.35	-	-	-	-	-	-	-	-	-	-	-	-	-	-	-	-	-	-	-	-	-	-	-	-	-	-	-	-	-	-	-	-	-	-	-	-	-	-	-	-	-	-	-	-	-	-	-	-	-
Contig111-snapTAU.36	-	-	-	-	-	-	-	-	-	-	-	-	-	-	-	-	-	-	-	-	-	-	-	-	-	-	-	-	-	-	-	-	-	-	-	-	-	-	-	-	-	-	-	-	-	-	-	-	-
Contig111-snapTAU.41	-	-4.34186	0.000834547	-	-	-5.79412	0.0024911	-7.03916	0.00487554	-	-	-	-	-	-	-	-	-5.95311	0.00465736	-	-	-	-	-	-	-	-	-	-	-	-	4.4762	0.000298964	-	-	-	-	-	-	-	-	-	-	-	-	-	-	-	-
Contig111-snapTAU.47	-	-	-	-	-	-	-	-	-	-	-	-	-	-	-	-	-	-	-	-	-	-	-	-	-	-	-	5.72667	0.00233747	-	-	-	-	-	-	-	-	-	-	-	-	6.27106	0.00499903	-	-	-	-	-	-
Contig111-snapTAU.50	-	-	-	-	-	-	-	-	-	-	-	-	-	-	-	-	-	-	-	-	-	-	-	-	-	-	-	3.85994	0.000112445	-	-	-	-	3.79497	0.000450712	-	-	-	-	-	-	5.40433	0.0014392	-	-	-	-	5.4423	0.00190714
Contig111-snapTAU.54	-	-	-	-	-	-	-	-	-	-	-	-	-	-	-	-	-	-	-	-	-	-	-	-	-	-	-	-	-	-	-	-	-	-	-	-	-	-	-	-	-	-	-	-	-	-	-	-	-
Contig111-snapTAU.55	-	-	-	-	-	-	-	-	-	-	-	-	-	-	-	-	-	-	-	-	-	-	-	-	-	-	-	-	-	-	-	-	-	-	-	-	-	-	-	-	-	-	-	-5.82409	0.00723875	-	-	-	-
Contig111-snapTAU.60	-	-	-	-	-	-	-	-	-	-	-	-	-	-	-	-	-	-	-	-	-	-	-	-	-	-	-	-	-	-	-	-	-	-	-	-	-	-	-	-	-	-	-	-	-	-	-	-	-
Contig112-snapTAU.15	-	-	-	-	-	-	-	-	-	-	-	-	-	-	-	-	-	-	-	-7.73719	0.000309247	-7.14915	2.95e-05	-7.24019	3.23e-05	-7.09085	2.98e-05	-	-	-8.04299	0.000373414	-5.69872	6.98e-07	-	-	-	-	-	-	-	-	6.2476	0.00519861	-	-	-	-	6.68331	0.00348766
Contig112-snapTAU.17	mett-10	-	-	-	-	-	-	-5.19349	0.00118942	-5.71035	0.000293585	-	-	-5.00795	0.00147485	-	-	-	-	-	-	-	-	-	-	-4.36952	0.00724891	-	-	-	-	-	-	-	-	-	-	-	-	-	-	-	-	-	-	-	-	-	-
Contig112-snapTAU.22	-	-	-	-	-	-	-	-	-	-4.25765	0.00651961	-	-	-	-	-	-	-	-	-	-	-	-	-	-	-	-	-	-	-	-	-	-	-	-	-	-	-	-	-	-	-	-	-	-	-	-	-	-
Contig112-snapTAU.24	png-1	-	-	-	-	-	-	-7.01175	3.02e-06	-7.11357	2.24e-06	-	-	-6.60382	8.9e-06	-	-	-	-	-	-	-	-	-6.09828	3.11e-05	-6.21198	1.95e-05	-	-	-5.67868	6.85e-05	-	-	-	-	-	-	-	-	-	-	-	-	-	-	-	-	-	-
Contig112-snapTAU.3	-	-	-	-	-	-	-	4.44486	0.00664784	-	-	-	-	-	-	-	-	-	-	-	-	-	-	4.28398	0.00507545	-	-	2.80222	0.00609827	-	-	-	-	-	-	4.52004	0.000472619	6.52752	1.8e-06	5.43883	0.000334297	4.93157	0.00509914	5.21208	0.000748944	-	-	-	-
Contig112-snapTAU.30	-	-	-	-	-	-	-	5.77302	0.00232061	8.45129	1.56e-06	-	-	8.26045	3.32e-06	-	-	-	-	-	-	-	-	-	-	5.54158	5.17e-05	-	-	5.37427	8.31e-05	-	-	-	-	-	-	-	-	4.41512	0.000423074	-	-	4.22475	0.000811861	-	-	-	-
Contig112-snapTAU.31	-	-3.81951	0.000539722	-5.56799	0.000491565	-5.15629	0.00117811	-	-	-	-	-7.27276	3.18e-07	-	-	-	-	-6.01573	1.07e-06	-	-	-	-	-	-	-	-	-	-	-	-	-	-	-	-	-	-	-	-	-	-	-	-	-	-	4.67292	0.00485925	-	-
Contig112-snapTAU.32	-	-	-	-	-	-	-	-10.2372	9.5e-06	-10.076	7.24e-06	-5.01591	3.53e-06	-10.0517	7.57e-06	-	-	-5.45076	2.14e-06	-	-	-	-	-7.40907	0.00209535	-7.25973	0.00198611	-	-	-7.21186	0.00189901	-	-	-2.71222	0.00664126	-	-	-5.99665	0.00551035	-5.87745	0.00674835	-	-	-5.85266	0.00686102	-	-	-	-
Contig112-snapTAU.33	-	-	-	-	-	-	-	-5.36625	0.000665821	-5.20504	0.000822434	-	-	-4.6502	0.00290302	-	-	-	-	-	-	-	-	-	-	-	-	-	-	-	-	-	-	-	-	-	-	-	-	-	-	-	-	-	-	-	-	-	-
Contig112-snapTAU.38	fozi-1	-	-	5.2812	0.000994899	5.09755	0.00142936	-	-	-	-	-	-	-	-	-	-	-	-	-	-	-	-	-	-	-	-	-	-	-	-	-	-	-	-	-	-	-5.44938	4.54e-06	-5.65211	6.06e-06	-	-	-5.62732	6.67e-06	-	-	-	-
Contig112-snapTAU.39	-	-	-	-	-	-	-	-	-	-	-	-	-	-	-	-	-	-	-	-	-	-	-	-	-	-	-	-	-	-	-	-	-	-	-	-	-	-3.94872	0.0034144	-5.41448	0.000120934	-	-	-4.1673	0.00322399	-	-	-	-
Contig112-snapTAU.4	-	-	-	-	-	-	-	-4.29916	0.00604864	-	-	-	-	-	-	-	-	-	-	-	-	-	-	-	-	-	-	-	-	-	-	-	-	-	-	-	-	-	-	-	-	-	-	-	-	-	-	-	-
Contig112-snapTAU.41	-	-5.46448	0.00910271	-	-	-4.74682	0.00783692	-	-	-	-	-4.7478	0.00509112	-	-	-2.91131	0.00338278	-	-	-	-	-	-	-	-	7.40494	2.88e-05	-	-	7.22563	5.51e-05	-	-	-	-	-	-	-	-	5.22602	4.42e-05	-	-	5.02364	0.000111797	-	-	-	-
Contig112-snapTAU.45	nars-2	-	-	-	-	-	-	-	-	-4.34628	0.00618008	-	-	-	-	-	-	-	-	-	-	-	-	-	-	-	-	-	-	-	-	-	-	-	-	-	-	-	-	-	-	-	-	-	-	-	-	-	-
Contig112-snapTAU.47	-	-	-	-	-	-	-	-4.35175	0.00897187	-	-	-	-	-7.16621	0.00273831	-	-	-	-	-	-	-	-	-	-	-	-	-	-	-	-	-	-	-	-	-	-	-	-	-	-	-	-	-6.08713	0.00450101	-	-	-	-
Contig112-snapTAU.49	C24A1.2	-	-	-	-	-	-	-	-	-	-	-	-	-	-	-	-	-	-	-	-	-	-	-6.86545	0.00507832	-	-	-2.52521	0.0089363	-	-	-	-	-	-	-	-	-	-	-	-	-	-	-	-	-	-	-	-
Contig112-snapTAU.50	-	-	-	-	-	-	-	-	-	-	-	-	-	-	-	-	-	-	-	-	-	-	-	-	-	-	-	-3.18172	0.00785404	-	-	-	-	-	-	-	-	-	-	-	-	-	-	-	-	-	-	-	-
Contig112-snapTAU.51	-	-	-	-	-	-	-	-	-	-	-	-	-	-	-	-1.79769e+308	0.00864175	-	-	-	-	-	-	-	-	-	-	-	-	-	-	-	-	-	-	-	-	-	-	-	-	-	-	-	-	-	-	-	-
Contig112-snapTAU.61	-	-	-	-	-	-	-	-	-	-	-	-	-	-	-	-	-	-	-	-	-	-	-	-	-	-	-	-	-	-	-	-	-	-	-	-	-	-	-	-	-	-	-	-	-	-	-	-	-
Contig112-snapTAU.69	-	-	-	-	-	-	-	-6.17243	0.0012724	-6.01121	0.00114164	-	-	-	-	-	-	-	-	-	-	-	-	-5.50637	0.00354049	-5.35703	0.0036692	-	-	-	-	-	-	-	-	-	-	-	-	-	-	-	-	-	-	-	-	-	-
Contig112-snapTAU.9	-	-	-	-	-	-4.27822	0.00780952	-4.30913	0.00629748	-	-	-	-	-	-	-	-	-	-	-	-	-	-	-	-	-	-	-	-	-	-	-	-	-	-	-	-	-	-	-	-	-	-	-	-	-	-	-	-
Contig1129-snapTAU.1	-	-	-	-	-	-	-	-	-	-	-	-	-	-	-	-	-	-	-	-	-	-	-	-	-	-	-	-	-	-	-	-	-	-	-	-	-	-	-	-	-	-	-	-	-	-	-	-	-
Contig113-snapTAU.12	skp-1	-	-	-	-	-	-	-5.61449	0.000184986	-5.52366	0.000184906	-	-	-5.69198	0.000108755	-	-	-	-	-	-	-	-	-4.34871	0.00201321	-4.26976	0.0018357	-	-	-4.41454	0.00108334	-	-	-	-	-	-	-	-	-	-	-	-	-	-	-	-	-	-
Contig113-snapTAU.14	C55A6.10	-	-	-	-	-	-	-	-	-5.35001	0.00483785	-	-	-	-	-	-	-	-	-	-	-	-	-	-	-	-	-	-	-	-	-	-	-	-	-	-	-	-	-	-	-	-	-	-	-	-	-	-
Contig113-snapTAU.17	-	-	-	-	-	-	-	-	-	-	-	-	-	-	-	-	-	-	-	-	-	-	-	-	-	-	-	-	-	-	-	-	-	-	-	-	-	-	-	-5.2274	0.00139102	-	-	-3.88068	0.00999661	-	-	-	-
Contig113-snapTAU.23	-	-	-	-6.31273	0.00700027	-6.79412	0.00638814	-	-	-	-	-	-	-	-	-	-	-5.95311	0.00465736	-7.20772	0.00102651	-7.61968	0.00114288	-	-	-	-	-1.79769e+308	0.0053523	-	-	-	-	-6.71431	0.000279569	-	-	-	-	-	-	-	-	-	-	6.34055	0.00685725	-	-
Contig113-snapTAU.24	-	-	-	-	-	-	-	-	-	-	-	-	-	-7.80632	0.000903077	-	-	-	-	-	-	-	-	-	-	-	-	-	-	-6.56696	0.00605788	-	-	-	-	-	-	-	-	-	-	-	-	-	-	-	-	-	-
Contig113-snapTAU.25	-	-	-	-	-	-	-	-	-	-	-	-	-	-	-	-	-	-	-	-	-	-	-	-	-	-	-	-	-	-	-	-	-	-	-	-	-	-	-	-	-	-	-	-	-	-	-	-	-
Contig113-snapTAU.27	-	-	-	-	-	-	-	-	-	-	-	-	-	-	-	2.25431	0.00771266	-	-	-	-	-	-	-	-	-	-	-	-	-	-	-	-	-	-	-	-	-	-	-	-	-	-	-	-	-	-	-	-
Contig113-snapTAU.29	-	-	-	-	-	-	-	-	-	-	-	-	-	-	-	-	-	-	-	-	-	-	-	-	-	-	-	-	-	-	-	-	-	-	-	-	-	-	-	-4.04633	0.00953408	-	-	-4.6065	0.0064483	-	-	-	-
Contig113-snapTAU.30	-	-	-	-	-	-	-	-	-	-	-	-	-	-	-	-	-	-	-	-	-	-	-	-	-	-	-	-	-	-	-	-	-	-	-	-	-	3.66067	0.00955259	-	-	4.22375	0.00806509	-	-	-	-	-	-
Contig113-snapTAU.31	-	-6.56509	3.27e-11	-10.2729	4.16e-07	-6.84742	2.99e-06	-4.20493	0.00708202	-6.08325	3.17e-05	-4.61574	1.25e-05	-6.00646	3.94e-05	-1.68519	0.00158958	-6.21286	1.86e-08	-	-	-	-	-	-	-	-	-	-	-	-	4.88539	3.71e-07	-	-	-	-	6.47019	0.000590467	-	-	-	-	-	-	8.69152	4.07e-05	-	-
Contig113-snapTAU.33	-	-	-	-	-	-	-	-	-	-	-	-	-	-	-	-	-	-	-	-	-	-	-	-	-	-	-	-	-	-	-	-	-	-	-	-	-	-8.34104	2.03e-05	-	-	-	-	-8.19704	2.59e-05	-	-	-	-
Contig113-snapTAU.34	-	-3.51179	0.00452688	-	-	-	-	-	-	-	-	-	-	-	-	-	-	-	-	4.28838	0.00607178	-	-	-	-	-	-	-	-	-	-	-	-	2.82096	0.00879216	-	-	-	-	-	-	-	-	-	-	-	-	-	-
Contig113-snapTAU.35	-	-	-	-	-	-	-	-	-	-	-	-	-	-	-	-	-	-	-	-	-	-	-	-	-	-	-	-	-	-	-	-	-	-	-	-	-	-	-	-	-	-	-	-	-	-	-	4.63999	0.000860809
Contig113-snapTAU.42	-	-	-	-	-	-	-	-	-	-	-	-	-	-	-	-	-	-	-	-	-	-	-	-	-	-	-	-	-	-	-	-	-	-	-	-	-	-	-	-	-	-	-	-	-	-	-	-	-
Contig113-snapTAU.45	-	-	-	-	-	-	-	4.24723	0.00940159	-	-	-	-	-	-	-	-	-	-	-	-	-	-	4.57178	0.00232964	-	-	-	-	-	-	-	-	-	-	-	-	7.81532	1.13e-05	-	-	-	-	-	-	-	-	-	-
Contig113-snapTAU.46	-	-	-	-	-	-	-	-	-	-	-	-	-	-	-	-	-	-	-	-	-	5.8896	0.0018225	7.55247	1.22e-05	6.90125	0.000118799	-	-	6.7222	0.000224769	-	-	-	-	4.34721	1.18e-06	6.21105	3.49e-07	5.52968	3.18e-05	-	-	5.32756	7.89e-05	-	-	-	-
Contig113-snapTAU.47	-	-	-	-	-	-	-	-	-	-	-	-	-	-	-	-	-	-	-	-	-	-	-	-	-	-	-	-	-	-	-	-	-	-	-	-	-	6.06809	0.00157657	5.57633	0.00668075	-	-	5.65265	0.00600651	-	-	-	-
Contig113-snapTAU.50	-	-	-	-7.66714	1.46e-07	-	-	-	-	-	-	-	-	-	-	-	-	-	-	-7.38905	7.12e-08	-	-	-	-	-	-	-	-	-	-	-	-	-	-	3.833	3.32e-13	6.36885	3.31e-09	5.55978	2.33e-06	7.90403	1.18e-08	5.43447	6.42e-06	7.49521	2.14e-07	7.6092	1.6e-08
Contig113-snapTAU.53	-	-	-	-6.29592	2.25e-05	-	-	-	-	-	-	-	-	-	-	-	-	-	-	-6.02468	1.2e-05	-	-	-	-	-	-	-	-	-	-	-	-	-	-	3.56445	0	5.77454	3.05e-08	4.74024	2.69e-05	6.92054	9.72e-06	4.62858	0.000236976	6.3173	3.36e-05	6.45539	1.1e-05
Contig113-snapTAU.54	-	-	-	-5.52846	0.00109182	-	-	-	-	-	-	-	-	-	-	-	-	-	-	-	-	-	-	-	-	-	-	2.52504	0.0022897	-	-	3.49999	0.000483194	-	-	3.76224	0.000653502	6.03918	2.14e-06	5.22124	0.000199001	6.00802	4.68e-05	-	-	6.92279	5.46e-06	5.83087	5.9e-05
Contig113-snapTAU.55	-	-	-	-6.53275	8.56e-06	-4.69221	0.00233187	-	-	-4.9628	0.000907743	-	-	-4.95026	0.00105701	-	-	-	-	-5.76784	3.29e-05	-3.85788	0.00706683	-	-	-3.98635	0.00216384	-	-	-3.95026	0.0024085	-	-	-	-	-	-	3.50504	0.00601111	-	-	6.33048	1.82e-06	-	-	6.42204	7.37e-06	6.34444	8.79e-07
Contig113-snapTAU.56	-	-	-	-	-	-	-	-	-	-	-	-	-	-	-	-	-	-	-	-	-	-	-	-	-	-	-	-	-	-	-	-	-	-	-	-	-	4.50232	0.000404796	-	-	-	-	-	-	-	-	-	-
Contig113-snapTAU.61	-	-	-	-	-	-	-	-	-	-	-	-	-	-	-	-	-	-	-	-6.79571	3.62e-06	-5.20767	0.000315133	-	-	-	-	-3.88047	1.7e-07	-	-	-2.97297	0.00469885	-3.88726	2.28e-06	-	-	4.80506	0.000474988	-	-	-	-	-	-	-	-	-	-
Contig113-snapTAU.62	-	-	-	-	-	-	-	-	-	-	-	-	-	-	-	-	-	-	-	-6.03439	7.59e-05	-5.03131	0.000850122	-	-	-	-	-3.46019	1.58e-05	-4.34019	0.0029656	-	-	-3.42551	0.000125116	-	-	4.19933	0.00352871	-	-	-	-	-	-	-	-	-	-
Contig113-snapTAU.66	-	-	-	-8.11467	1.11e-08	-5.63028	0.000195125	-	-	-	-	-	-	-4.01894	0.00977024	-	-	-	-	-9.55812	7.87e-12	-7.0043	9.53e-07	-4.01536	0.00200408	-5.16024	0.000119657	-	-	-5.22729	0.000301226	-	-	-	-	2.53163	0.000423503	5.72153	4.06e-07	4.54651	0.000346437	9.81347	4.08e-12	4.45639	0.000480445	8.03108	9.44e-09	8.73743	4.48e-11
Contig113-snapTAU.67	-	-	-	-9.78994	4.41e-12	-6.06542	6.48e-05	-4.66746	0.00161008	-	-	-	-	-	-	-1.45024	0.0025961	-	-	-8.9034	6.95e-11	-5.10945	0.000234455	-3.55749	0.00543302	-	-	-	-	-	-	-	-	-	-	3.77175	1.01e-08	5.52468	1.76e-06	6.25589	1.6e-07	9.05311	1.87e-11	6.19005	2.42e-07	8.44349	1.07e-09	9.01168	9.1e-12
Contig113-snapTAU.72	-	-	-	-	-	-	-	-	-	-	-	-	-	-	-	-	-	-	-	-	-	-	-	-	-	-	-	-	-	-	-	-	-	-	-	-	-	-	-	-	-	-	-	-	-	-	-	-	-
Contig113-snapTAU.73	-	-	-	-	-	-	-	-	-	-	-	-	-	-	-	-	-	-	-	-	-	-	-	-	-	-	-	-	-	-	-	-	-	-	-	-	-	-	-	-4.95992	0.00283989	-	-	-	-	-	-	-	-
Contig113-snapTAU.74	-	-6.75399	0.000425083	-	-	-4.81393	0.00428858	-5.28136	0.00112808	-	-	-	-	-	-	-	-	-	-	-	-	-	-	-	-	-	-	-	-	-	-	6.67414	0.000392033	-	-	-	-	-	-	-	-	-	-	-	-	-	-	-	-
Contig113-snapTAU.77	-	-	-	-	-	-	-	-	-	-	-	-	-	-	-	-	-	-	-	-	-	-	-	-	-	-	-	-	-	-	-	-	-	-	-	-	-	4.69814	0.00199437	4.28682	0.00889878	-	-	-	-	-	-	-	-
Contig114-snapTAU.2	-	-	-	-	-	-5.36349	0.00615507	-6.60852	0.00898625	-6.44731	0.00872327	-	-	-6.42299	0.00883074	-	-	-	-	-	-	-	-	-	-	-	-	-	-	-	-	-	-	-	-	-	-	-	-	-	-	-	-	-	-	7.26526	0.00121701	-	-
Contig114-snapTAU.21	-	-	-	-	-	-	-	-	-	-4.47395	0.00649349	-	-	-	-	-	-	-	-	-	-	-	-	-	-	-	-	-	-	-	-	-	-	-	-	-	-	-	-	-	-	-	-	-	-	-	-	-	-
Contig114-snapTAU.22	-	-	-	-	-	-	-	-	-	-4.55602	0.00449162	-	-	-4.53169	0.00450007	-	-	-	-	-	-	-	-	-	-	-4.253	0.00492951	-	-	-4.20514	0.00517248	-	-	-	-	-	-	-	-	-	-	-	-	-	-	-	-	-	-
Contig114-snapTAU.23	C17G10.2	-	-	-	-	-	-	-4.42376	0.00607594	-5.76505	0.000208934	-	-	-5.00376	0.00127758	-	-	-	-	-	-	-	-	-	-	-5.2027	0.000499852	-	-	-4.41787	0.00280527	-	-	-	-	-	-	-	-	-3.88685	0.0085981	-	-	-	-	-	-	-	-
Contig114-snapTAU.29	-	-	-	-	-	-	-	-	-	-	-	-	-	-	-	1.94181	0.0063707	-4.35647	0.00997105	-	-	-	-	-	-	-	-	-	-	-	-	-	-	-4.19585	0.00498981	-	-	-	-	-	-	-	-	-	-	7.76168	0.00042799	-	-
Contig114-snapTAU.30	-	-4.28248	0.000256357	-7.25335	0.00125156	-6.73474	0.000240584	-	-	-6.81857	0.000154906	-	-	-7.79424	0.000926415	-	-	-	-	-	-	-	-	-	-	-	-	-	-	-	-	3.43313	0.00330676	-	-	-	-	-	-	-	-	-	-	-	-	6.5023	0.00523492	-	-
Contig114-snapTAU.35	-	-4.25803	0.00754035	-	-	-	-	-	-	-	-	-	-	-	-	-	-	-	-	-	-	-	-	-	-	-	-	-	-	-	-	-	-	-	-	-	-	-	-	-	-	-	-	-	-	-	-	-	-
Contig114-snapTAU.36	-	-4.61648	0.00265598	-	-	-	-	-	-	-	-	-	-	-	-	-	-	-	-	-	-	-	-	-	-	-	-	-	-	-	-	4.9737	0.000562431	-	-	-	-	-	-	-	-	-	-	-	-	-	-	-	-
Contig114-snapTAU.50	-	-	-	6.39635	3.34e-05	7.21536	1.06e-06	8.27204	5.32e-09	7.65274	1.38e-07	-	-	7.60341	1.81e-07	-	-	-	-	4.57465	0.00209902	5.46308	9.7e-05	6.67376	5.68e-07	6.04258	6.48e-06	-	-	6.01679	6.26e-06	-	-	-	-	-	-	-	-	-	-	-6.43802	3.26e-06	-	-	-7.29698	1.2e-06	-	-
Contig114-snapTAU.51	-	-	-	6.62201	8.2e-06	6.63117	7.61e-06	7.40115	2.2e-07	6.20259	2.34e-05	-	-	6.36736	1.24e-05	-	-	-	-	8.3081	3.97e-09	8.38669	3.42e-09	9.31067	1.38e-11	8.10023	8.77e-09	-	-	8.28854	4.22e-09	-	-	-	-	-	-	-	-	-	-	-6.01161	7.18e-06	-	-	-8.33	8.83e-09	-6.80503	1.78e-07
Contig114-snapTAU.53	-	-	-	-	-	-	-	-	-	-	-	-	-	-	-	-	-	-	-	6.57005	1.07e-05	8.07546	1.36e-08	4.64655	0.00510709	-	-	-	-	-	-	-	-	-	-	-	-	-	-	-	-	-	-	-	-	-5.59194	0.000387527	-7.3889	2.72e-05
Contig114-snapTAU.54	-	-	-	7.43372	6.58e-07	8.76308	1.25e-09	-	-	-	-	-	-	-	-	-	-	-	-	8.89741	4.62e-07	10.2962	7.1e-10	5.92409	0.00147773	5.89446	0.00180627	-	-	5.84376	0.00207214	-	-	-	-	-	-	-	-	-	-	-9.06035	4.29e-07	-	-	-	-	-8.71627	2.92e-07
Contig114-snapTAU.55	-	-	-	-	-	-	-	-	-	-	-	-	-	-	-	-	-	-	-	8.32433	3.4e-06	9.45475	1.71e-08	8.07248	2.02e-06	7.53286	1.95e-05	-	-	7.61528	1.64e-05	-	-	-	-	-	-	-	-	-	-	-	-	-	-	-8.34623	6.3e-06	-8.14319	2.18e-06
Contig114-snapTAU.56	-	-	-	-	-	-	-	-	-	-	-	-	-	-	-	-	-	-	-	6.29893	8.04e-06	7.56603	3.25e-08	7.05502	2.45e-07	6.10905	1.07e-05	-	-	6.11164	9.03e-06	-	-	-	-	-	-	-	-	-	-	-6.46187	2.08e-06	-	-	-7.0578	1.61e-06	-5.26979	7.68e-05
Contig114-snapTAU.57	-	-	-	-	-	-	-	-	-	-	-	-	-	-	-	-	-	-	-	-	-	-	-	-	-	-	-	-	-	-	-	-	-	-	-	-	-	-	-	-3.71476	0.00418529	-	-	-3.96005	0.00193797	-	-	-	-
Contig114-snapTAU.58	-	-	-	5.22643	0.0027186	-	-	-	-	-	-	-	-	-	-	-	-	-	-	-	-	-	-	-	-	-	-	-	-	-	-	-	-	-	-	-	-	-	-	-4.46806	0.00174975	-	-	-5.7652	0.000248265	-	-	-5.92402	0.0017798
Contig114-snapTAU.6	-	-	-	-	-	-	-	-	-	-	-	-	-	-	-	-	-	-	-	-	-	-	-	-	-	-	-	-	-	-	-	-	-	-	-	-	-	-	-	-	-	-	-	-	-	-	-	-	-
Contig115-snapTAU.1	-	-	-	-8.85599	3.74e-10	-10.6593	7.32e-11	-9.31938	3.6e-11	-9.74313	1.6e-11	-	-	-9.71881	3.3e-11	-	-	-	-	-	-	-	-	-	-	-	-	-	-	-	-	-	-	-	-	-	-	-	-	-	-	-	-	-	-	7.75986	4.76e-08	-	-
Contig115-snapTAU.2	-	-	-	-	-	-	-	-	-	-	-	-	-	-8.15995	8.3e-08	-	-	-	-	-	-	-	-	-	-	-	-	-	-	-6.86597	3.6e-06	-	-	-	-	-	-	-	-	-	-	-	-	-	-	-	-	-	-
Contig115-snapTAU.21	-	-	-	-	-	-	-	-	-	-	-	-	-	-	-	-	-	-	-	-	-	-	-	-	-	-	-	-	-	-	-	-	-	-	-	-	-	-	-	5.4674	0.00817916	-	-	5.65265	0.00600651	-	-	-	-
Contig115-snapTAU.29	-	-	-	-	-	-	-	-	-	-	-	-	-	-	-	-	-	-	-	-	-	-	-	-	-	-	-	-	-	-	-	-	-	-	-	-	-	5.7843	0.00298454	-	-	6.62064	0.00246756	-	-	-	-	6.54359	0.00453971
Contig115-snapTAU.3	-	-10.3409	0	-10.7268	1.4e-13	-11.5867	0	-13.1537	0	-12.6705	0	-	-	-12.6462	0	-	-	-13.0676	0	-	-	-	-	-	-	-	-	-	-	-	-	9.13629	0	-	-	-	-	-	-	-	-	-	-	-	-	9.62049	1.21e-11	-	-
Contig115-snapTAU.30	-	-	-	-	-	-	-	-	-	-	-	-	-	-	-	-	-	-	-	-	-	-	-	-	-	-	-	-	-	-	-	-	-	-	-	-	-	5.40369	0.000200228	4.74917	0.00281471	6.05833	0.000195363	-	-	-	-	5.88976	0.000552409
Contig115-snapTAU.31	-	-	-	-	-	-	-	-	-	-	-	-	-	-	-	-	-	-	-	-	-	-	-	-	-	-	-	-	-	-	-	-	-	-	-	2.22881	0.00617079	4.38543	0.000424601	-	-	4.36852	0.00330239	-	-	-	-	-	-
Contig115-snapTAU.35	-	-	-	-6.75656	1.73e-05	-8.82292	0.000140211	-	-	-7.90674	6.11e-06	-4.06902	0.000677528	-8.88242	0.000103156	-	-	-	-	-8.76674	3.41e-10	-10.7637	6.63e-07	-	-	-9.70537	1.2e-09	-5.92951	0	-10.6575	8.04e-07	-	-	-4.72902	8.79e-12	-	-	-	-	-	-	-	-	-	-	7.92007	5.36e-08	-	-
Contig115-snapTAU.36	-	7.97223	0	-	-	-	-	-	-	-	-	-	-	-	-	3.87332	3.75e-08	4.25658	0.00106993	-8.74659	1.2e-10	-12.1585	2.02e-08	-10.6646	0	-10.5153	0	-4.75285	0	-	-	-4.09341	1.73e-06	-3.67575	6.48e-11	-	-	-	-	-	-	-	-	-	-	4.65758	0.00467163	5.23837	0.000145897
Contig115-snapTAU.37	-	-	-	-	-	-	-	-	-	-	-	-	-	-	-	-	-	-	-	-	-	-	-	-	-	-	-	-3.47145	6.43e-06	-	-	-5.51815	1.07e-07	-2.62027	0.0021921	-	-	-	-	-	-	-	-	-	-	-	-	-	-
Contig115-snapTAU.40	-	-	-	-5.32698	0.000684247	-	-	-	-	-	-	-	-	-	-	-	-	-	-	-6.15874	8.77e-06	-	-	-	-	-	-	-	-	-	-	-	-	-	-	2.96344	2.08e-05	6.12888	4.48e-08	5.11134	3.56e-05	6.15364	4.06e-06	5.12495	3.17e-05	5.65531	0.000134115	6.78387	1.38e-07
Contig115-snapTAU.41	-	-	-	-5.31273	0.000714092	-	-	-	-	-	-	-	-	-	-	-	-	-	-	-5.72188	4.73e-05	-	-	-	-	-	-	-	-	-	-	-	-	-	-	-	-	5.15275	1.07e-05	3.74558	0.00674593	5.9451	9.65e-06	3.67391	0.00831883	5.61855	0.000152809	6.262	1.35e-06
Contig115-snapTAU.42	-	-	-	-	-	-	-	-	-	-	-	-	-	-	-	-	-	-	-	-	-	-	-	-	-	-	-	-	-	-	-	-	-	-	-	1.79769e+308	0.00937842	-	-	-	-	-	-	-	-	-	-	-	-
Contig115-snapTAU.43	-	-	-	-6.56799	0.00460245	-	-	-	-	-	-	-	-	-	-	-	-	-	-	-7.01896	0.00152949	-	-	-	-	-	-	-	-	-	-	-	-	-	-	-	-	6.26073	0.00100209	-	-	7.28265	0.000573397	-	-	6.74331	0.00337929	7.77989	0.00033991
[truncated: 7,450 more rows]
[truncated: 42 more columns]

## Sheet: Bicluster_assignment
Gene_id	one-one_orthologs_in_C_elegans	Bicluster
Contig0-snapTAU.103	-	Bicluster_1
Contig0-snapTAU.132	-	Bicluster_1
Contig0-snapTAU.299	-	Bicluster_1
[truncated: 14,969 more rows]
